# Supplementary material for: Spatial Segregation and Aggregation of Ectomycorrhizal and Root-Endophytic Fungi in the Seedlings of Two Quercus Species
Source: PLoS One. 2014 May 6;9(5):e96363. doi: 10.1371/journal.pone.0096363 (PMC4011744; doi:10.1371/journal.pone.0096363)
Supplement: Table S1 — Results of taxonomic assignment using QCauto method. (XLSX) [file pone.0096363.s002.xlsx]

## Sheet: Table_S1
Table S1. Results of taxonomic assignment using QCauto method.
	Taxonomic rank
OTU ID	Superkingdom	Kingdom	Subkingdom	Phylum	Class	Subclass	Order	Suborder	Family	Subfamily	Genus	Species
OTUs clustered with 97%-similarity cutoff
1	Eukaryota	Fungi	Dikarya	Ascomycota
3	Eukaryota	Fungi	Dikarya	Basidiomycota	Agaricomycetes		Russulales		Russulaceae		Russula
5
7	Eukaryota	Fungi	Dikarya	Ascomycota
9	Eukaryota	Fungi	Dikarya	Ascomycota	Leotiomycetes		Helotiales
11	Eukaryota	Fungi	Dikarya
13	Eukaryota	Fungi	Dikarya	Ascomycota	Leotiomycetes
15	Eukaryota	Fungi	Dikarya	Ascomycota
17	Eukaryota	Fungi	Dikarya	Basidiomycota	Agaricomycetes		Russulales		Russulaceae
19	Eukaryota	Fungi	Dikarya	Ascomycota	Leotiomycetes		Helotiales		Helotiaceae
21	Eukaryota	Fungi	Dikarya	Ascomycota	Leotiomycetes
23	Eukaryota	Fungi	Dikarya	Ascomycota
25	Eukaryota	Fungi	Dikarya	Ascomycota	Leotiomycetes		Helotiales
27	Eukaryota	Fungi	Dikarya	Ascomycota	Leotiomycetes		Helotiales
29	Eukaryota	Fungi	Dikarya	Ascomycota	Leotiomycetes
31	Eukaryota	Fungi	Dikarya	Ascomycota
33	Eukaryota	Fungi	Dikarya	Ascomycota
35	Eukaryota	Fungi	Dikarya	Ascomycota	Leotiomycetes		Helotiales
37	Eukaryota	Fungi	Dikarya	Ascomycota	Sordariomycetes
39	Eukaryota	Fungi	Dikarya	Basidiomycota	Agaricomycetes		Sebacinales		Sebacinaceae
41	Eukaryota	Fungi	Dikarya	Basidiomycota	Agaricomycetes	Agaricomycetidae	Agaricales
43	Eukaryota	Fungi	Dikarya	Basidiomycota	Tremellomycetes		Tremellales
45	Eukaryota	Fungi	Dikarya
47	Eukaryota	Fungi	Dikarya	Ascomycota	Leotiomycetes				Myxotrichaceae
49	Eukaryota	Fungi	Dikarya	Ascomycota
51	Eukaryota	Fungi	Dikarya	Ascomycota
53	Eukaryota	Fungi	Dikarya	Basidiomycota	Agaricomycetes		Trechisporales		'Trechisporaceae'		Trechispora
55	Eukaryota	Fungi	Dikarya	Ascomycota	Sordariomycetes	Sordariomycetidae	Chaetosphaeriales		Chaetosphaeriaceae
57	Eukaryota	Fungi	Dikarya	Basidiomycota	Agaricomycetes	Agaricomycetidae	Agaricales				Inocybe
59	Eukaryota	Fungi	Dikarya	Ascomycota
61	Eukaryota	Fungi	Dikarya	Basidiomycota	Agaricomycetes	Agaricomycetidae	Agaricales		Clavariaceae		Ramariopsis
63	Eukaryota	Viridiplantae		Streptophyta		asterids	Aquifoliales		Aquifoliaceae		Ilex
65	Eukaryota	Fungi	Dikarya	Basidiomycota	Agaricomycetes		Trechisporales					uncultured Trechisporales
67	Eukaryota	Fungi	Dikarya	Ascomycota
69	Eukaryota	Fungi	Dikarya	Ascomycota	Sordariomycetes	Hypocreomycetidae	Hypocreales		Hypocreaceae		Hypocrea
71	Eukaryota	Fungi	Dikarya	Ascomycota	Sordariomycetes
73	Eukaryota	Fungi	Dikarya	Basidiomycota	Agaricomycetes		Trechisporales		'Trechisporaceae'
75	Eukaryota	Fungi	Dikarya	Ascomycota	Leotiomycetes
77	Eukaryota	Fungi	Dikarya	Ascomycota	Sordariomycetes
79	Eukaryota	Fungi	Dikarya	Basidiomycota	Agaricomycetes		Russulales		Russulaceae
81	Eukaryota	Fungi	Dikarya	Basidiomycota	Agaricomycetes		Russulales		Russulaceae
83	Eukaryota	Fungi	Dikarya	Basidiomycota	Agaricomycetes	Agaricomycetidae	Boletales	Sclerodermatineae	Astraeaceae		Astraeus	Astraeus hygrometricus
85	Eukaryota	Fungi	Dikarya	Basidiomycota	Agaricomycetes		Russulales		Russulaceae		Lactarius
87	Eukaryota	Fungi	Dikarya	Basidiomycota	Agaricomycetes	Agaricomycetidae	Boletales
89	Eukaryota	Fungi	Dikarya	Basidiomycota	Agaricomycetes	Agaricomycetidae	Agaricales		Cortinariaceae		Cortinarius
91	Eukaryota	Fungi	Dikarya
93	Eukaryota	Fungi	Dikarya	Basidiomycota	Agaricomycetes	Agaricomycetidae	Agaricales				Inocybe
95	Eukaryota	Fungi	Dikarya	Basidiomycota	Agaricomycetes		Russulales		Russulaceae		Russula
97	Eukaryota	Fungi	Dikarya	Ascomycota	Sordariomycetes	Sordariomycetidae	Chaetosphaeriales		Chaetosphaeriaceae		Chaetosphaeria
99	Eukaryota	Fungi	Dikarya	Ascomycota
101
103	Eukaryota	Fungi	Dikarya	Ascomycota	Dothideomycetes						Cenococcum
105	Eukaryota	Fungi	Dikarya	Basidiomycota	Agaricomycetes		Russulales		Russulaceae
107	Eukaryota	Fungi	Dikarya	Ascomycota
109	Eukaryota	Fungi	Dikarya	Ascomycota	Leotiomycetes
111
113	Eukaryota	Fungi	Dikarya	Ascomycota	Dothideomycetes						Cenococcum	uncultured Cenococcum
115	Eukaryota	Fungi	Dikarya	Ascomycota
117	Eukaryota	Fungi	Dikarya	Ascomycota
119	Eukaryota	Fungi	Dikarya	Ascomycota
121	Eukaryota	Fungi	Dikarya	Ascomycota
123	Eukaryota	Fungi	Dikarya	Ascomycota	Sordariomycetes	Sordariomycetidae	Diaporthales
125	Eukaryota	Fungi	Dikarya	Ascomycota
127	Eukaryota	Fungi	Dikarya	Basidiomycota	Agaricomycetes		Russulales		Russulaceae		Russula
129	Eukaryota	Fungi	Dikarya	Ascomycota	Sordariomycetes
131	Eukaryota	Fungi	Dikarya	Ascomycota
133	Eukaryota	Fungi	Dikarya	Basidiomycota	Agaricomycetes		Thelephorales		Thelephoraceae			uncultured Thelephoraceae
135	Eukaryota	Fungi	Dikarya	Ascomycota
137	Eukaryota	Fungi	Dikarya	Ascomycota	Eurotiomycetes	Eurotiomycetidae	Eurotiales		Trichocomaceae
139	Eukaryota	Fungi	Dikarya	Basidiomycota	Agaricomycetes		Russulales		Russulaceae		Russula
141	Eukaryota	Fungi	Dikarya	Ascomycota
143	Eukaryota	Fungi	Dikarya	Ascomycota	Leotiomycetes		Helotiales
145	Eukaryota	Fungi	Dikarya	Basidiomycota	Agaricomycetes		Thelephorales		Thelephoraceae		Tomentella
147	Eukaryota	Fungi	Dikarya	Ascomycota	Leotiomycetes
149	Eukaryota	Fungi	Dikarya	Ascomycota	Sordariomycetes	Hypocreomycetidae	Hypocreales		Bionectriaceae
151	Eukaryota	Fungi	Dikarya	Ascomycota
153	Eukaryota	Fungi	Dikarya	Ascomycota	Eurotiomycetes	Eurotiomycetidae	Eurotiales		Elaphomycetaceae		Elaphomyces
155	Eukaryota	Fungi	Dikarya	Ascomycota
157	Eukaryota	Fungi	Dikarya	Ascomycota
159	Eukaryota	Fungi	Dikarya	Basidiomycota	Agaricomycetes		Russulales		Russulaceae		Russula
161	Eukaryota	Fungi	Dikarya	Ascomycota
163	Eukaryota	Fungi	Dikarya	Basidiomycota	Agaricomycetes		Thelephorales		Thelephoraceae
165	Eukaryota	Fungi	Dikarya	Ascomycota	Geoglossomycetes		Geoglossales		Geoglossaceae		Trichoglossum
167	Eukaryota	Fungi	Dikarya	Ascomycota	Dothideomycetes						Cenococcum
169	Eukaryota	Fungi	Dikarya	Basidiomycota	Agaricomycetes		Thelephorales		Thelephoraceae		Tomentella
171
173
175	Eukaryota	Fungi	Dikarya	Ascomycota	Leotiomycetes				Myxotrichaceae		Oidiodendron
177	Eukaryota	Fungi	Dikarya	Ascomycota	Leotiomycetes		Helotiales		Dermateaceae		Cryptosporiopsis	Cryptosporiopsis ericae
179	Eukaryota	Fungi	Dikarya	Basidiomycota	Agaricomycetes		Thelephorales		Thelephoraceae		Tomentella
181
183	Eukaryota	Fungi	Dikarya	Ascomycota
185	Eukaryota	Fungi	Dikarya	Basidiomycota	Agaricomycetes		Russulales		Russulaceae		Russula
187	Eukaryota	Fungi	Dikarya
189	Eukaryota	Fungi	Dikarya	Ascomycota	Sordariomycetes	Sordariomycetidae	Calosphaeriales		Calosphaeriaceae
191	Eukaryota	Fungi	Dikarya	Basidiomycota	Agaricomycetes
193	Eukaryota	Fungi	Dikarya	Basidiomycota	Agaricomycetes		Russulales		Russulaceae		Russula
195	Eukaryota	Fungi	Dikarya	Ascomycota	Dothideomycetes
197	Eukaryota	Fungi	Dikarya	Ascomycota	Leotiomycetes		Helotiales
199	Eukaryota	Fungi	Dikarya	Ascomycota
201	Eukaryota	Fungi	Dikarya	Ascomycota	Leotiomycetes		Helotiales
203	Eukaryota	Fungi	Dikarya	Ascomycota	Leotiomycetes
205	Eukaryota	Fungi	Dikarya	Basidiomycota	Agaricomycetes		Russulales		Russulaceae		Lactarius
207	Eukaryota	Fungi	Dikarya	Ascomycota
209	Eukaryota	Fungi	Dikarya	Ascomycota	Dothideomycetes	Dothideomycetidae	Capnodiales					uncultured Capnodiales
211	Eukaryota	Fungi	Dikarya	Basidiomycota	Agaricomycetes		Thelephorales		Thelephoraceae			uncultured Thelephora
213	Eukaryota	Fungi	Dikarya	Basidiomycota	Agaricomycetes		Trechisporales		'Trechisporaceae'		Trechispora
215	Eukaryota	Fungi	Dikarya	Ascomycota
217
219	Eukaryota	Fungi
221	Eukaryota	Fungi	Dikarya	Basidiomycota	Agaricomycetes	Agaricomycetidae	Agaricales		Tricholomataceae		Mycena
223	Eukaryota	Fungi	Dikarya	Ascomycota	Leotiomycetes		Helotiales					uncultured Helotiales
225	Eukaryota	Fungi	Dikarya	Ascomycota
227	Eukaryota	Fungi	Dikarya	Basidiomycota	Agaricomycetes		Thelephorales		Thelephoraceae
229	Eukaryota	Fungi	Dikarya	Ascomycota
231	Eukaryota	Fungi
233	Eukaryota	Fungi	Dikarya	Ascomycota
235	Eukaryota	Fungi
237	Eukaryota	Fungi	Dikarya	Basidiomycota	Agaricomycetes		Russulales		Russulaceae
239	Eukaryota	Fungi	Dikarya	Ascomycota	Lecanoromycetes	Ostropomycetidae	Ostropales		Stictidaceae		Cryptodiscus
241
243	Eukaryota	Fungi	Dikarya	Ascomycota
245	Eukaryota	Fungi	Dikarya	Basidiomycota	Tremellomycetes		Tremellales				Cryptococcus
247	Eukaryota	Fungi	Dikarya	Ascomycota
249	Eukaryota	Fungi	Dikarya	Ascomycota	Orbiliomycetes		Orbiliales		Orbiliaceae
251	Eukaryota	Fungi	Dikarya	Basidiomycota	Agaricomycetes		Russulales		Russulaceae		Russula
253	Eukaryota	Fungi	Dikarya	Ascomycota	Eurotiomycetes	Chaetothyriomycetidae	Chaetothyriales		Herpotrichiellaceae
255	Eukaryota	Fungi
257	Eukaryota	Fungi	Dikarya	Basidiomycota	Tremellomycetes
259	Eukaryota	Fungi	Dikarya	Ascomycota
261	Eukaryota	Fungi	Dikarya	Ascomycota	Leotiomycetes		Helotiales
263	Eukaryota	Fungi	Dikarya	Ascomycota	Sordariomycetes	Hypocreomycetidae	Hypocreales
265	Eukaryota	Fungi	Dikarya	Ascomycota	Sordariomycetes	Xylariomycetidae	Xylariales		Amphisphaeriaceae		Pestalotiopsis
267	Eukaryota	Fungi	Dikarya	Basidiomycota	Agaricomycetes	Agaricomycetidae	Agaricales		Tricholomataceae		Mycena
269	Eukaryota	Fungi	Dikarya	Ascomycota	Sordariomycetes	Sordariomycetidae	Diaporthales		Valsaceae
271	Eukaryota	Fungi	Dikarya	Ascomycota
273	Eukaryota	Fungi	Dikarya	Basidiomycota	Agaricomycetes	Agaricomycetidae	Agaricales		Amanitaceae		Amanita
275	Eukaryota	Fungi	Dikarya	Ascomycota	Leotiomycetes		Helotiales		Helotiaceae
277	Eukaryota	Fungi	Dikarya	Basidiomycota	Agaricomycetes		Thelephorales		Thelephoraceae
279
281	Eukaryota	Fungi	Dikarya	Ascomycota
283	Eukaryota	Fungi	Dikarya
285	Eukaryota	Fungi	Dikarya	Ascomycota
287	Eukaryota	Fungi	Dikarya	Basidiomycota
289	Eukaryota	Fungi	Dikarya	Ascomycota	Sordariomycetes	Sordariomycetidae	Magnaporthales
291	Eukaryota	Fungi	Dikarya	Ascomycota	Leotiomycetes		Helotiales
293	Eukaryota	Fungi	Dikarya	Ascomycota	Leotiomycetes		Helotiales
295
297	Eukaryota	Fungi	Dikarya	Ascomycota
299	Eukaryota	Fungi	Dikarya	Ascomycota	Eurotiomycetes	Chaetothyriomycetidae	Chaetothyriales		Herpotrichiellaceae
301	Eukaryota	Fungi	Dikarya	Ascomycota
303	Eukaryota	Fungi	Dikarya	Ascomycota	Leotiomycetes		Helotiales
305	Eukaryota	Fungi	Dikarya	Ascomycota	Eurotiomycetes	Chaetothyriomycetidae	Chaetothyriales
307
309	Eukaryota	Fungi	Dikarya	Ascomycota	Dothideomycetes						Cenococcum
311	Eukaryota	Fungi	Dikarya
313
315	Eukaryota	Fungi		Glomeromycota	Glomeromycetes		Glomerales		Glomeraceae
317	Eukaryota	Fungi	Dikarya	Ascomycota
319	Eukaryota	Fungi	Dikarya	Ascomycota
321	Eukaryota	Fungi	Dikarya	Basidiomycota	Agaricomycetes	Agaricomycetidae	Agaricales		Clavariaceae
323	Eukaryota	Fungi	Dikarya	Ascomycota	Eurotiomycetes	Chaetothyriomycetidae	Chaetothyriales		Herpotrichiellaceae
325	Eukaryota	Fungi	Dikarya	Ascomycota
327	Eukaryota	Fungi	Dikarya	Ascomycota
329	Eukaryota	Fungi	Dikarya	Ascomycota	Leotiomycetes		Helotiales		Dermateaceae
331	Eukaryota	Fungi	Dikarya	Ascomycota	Eurotiomycetes	Chaetothyriomycetidae	Chaetothyriales		Herpotrichiellaceae
333
335	Eukaryota	Fungi	Dikarya	Basidiomycota	Agaricomycetes	Agaricomycetidae	Agaricales
337	Eukaryota	Fungi	Dikarya	Ascomycota	Eurotiomycetes	Chaetothyriomycetidae	Chaetothyriales
339	Eukaryota	Fungi	Dikarya	Ascomycota	Leotiomycetes		Helotiales
341	Eukaryota	Fungi	Dikarya	Basidiomycota	Agaricomycetes		Thelephorales		Thelephoraceae		Tomentella
343	Eukaryota	Fungi	Dikarya	Ascomycota
345	Eukaryota	Fungi	Dikarya	Ascomycota
347	Eukaryota	Fungi	Dikarya	Ascomycota
349	Eukaryota	Fungi	Dikarya	Basidiomycota	Agaricomycetes		Russulales		Russulaceae		Russula
351	Eukaryota	Fungi	Dikarya	Basidiomycota	Agaricomycetes		Russulales		Russulaceae		Lactarius
353	Eukaryota	Fungi	Dikarya	Ascomycota	Leotiomycetes		Helotiales
355	Eukaryota	Fungi	Dikarya	Basidiomycota	Agaricomycetes		Russulales		Russulaceae		Russula
357	Eukaryota	Fungi	Dikarya	Ascomycota	Eurotiomycetes	Eurotiomycetidae	Eurotiales
359
361	Eukaryota	Fungi	Dikarya	Ascomycota
363	Eukaryota	Fungi	Dikarya	Basidiomycota	Agaricomycetes		Thelephorales		Thelephoraceae		Tomentella
365	Eukaryota	Fungi	Dikarya	Ascomycota	Eurotiomycetes	Chaetothyriomycetidae	Chaetothyriales		Herpotrichiellaceae
367	Eukaryota	Fungi	Dikarya	Basidiomycota	Agaricomycetes		Thelephorales		Thelephoraceae		Tomentella
369	Eukaryota	Fungi	Dikarya	Basidiomycota	Agaricomycetes		Russulales		Russulaceae		Lactarius
371	Eukaryota	Fungi	Dikarya	Ascomycota	Eurotiomycetes	Chaetothyriomycetidae	Chaetothyriales		Herpotrichiellaceae		Cladophialophora
373	Eukaryota	Fungi	Dikarya
375	Eukaryota	Fungi	Dikarya
377	Eukaryota	Fungi	Dikarya	Basidiomycota	Agaricomycetes		Cantharellales		Clavulinaceae		Clavulina
379	Eukaryota	Fungi	Dikarya	Basidiomycota	Agaricomycetes		Russulales		Russulaceae		Lactarius
381	Eukaryota	Fungi	Dikarya	Ascomycota
383	Eukaryota	Fungi	Dikarya	Ascomycota
385	Eukaryota	Fungi	Dikarya	Ascomycota	Leotiomycetes		Helotiales
387	Eukaryota	Fungi	Dikarya	Ascomycota	Leotiomycetes		Helotiales
389	Eukaryota	Fungi	Dikarya	Ascomycota
391	Eukaryota	Fungi	Dikarya	Ascomycota
393	Eukaryota	Fungi	Dikarya	Ascomycota	Eurotiomycetes	Eurotiomycetidae	Eurotiales		Trichocomaceae
395	Eukaryota	Fungi	Dikarya	Ascomycota	Dothideomycetes		Venturiales
397	Eukaryota	Fungi	Dikarya	Basidiomycota	Agaricomycetes	Agaricomycetidae	Agaricales		Cortinariaceae		Cortinarius
399
401	Eukaryota	Fungi	Dikarya	Ascomycota
403	Eukaryota	Fungi	Dikarya	Ascomycota	Leotiomycetes
405	Eukaryota	Fungi	Dikarya	Basidiomycota	Agaricomycetes		Trechisporales		'Trechisporaceae'		Trechispora
407	Eukaryota	Fungi	Dikarya	Ascomycota	Leotiomycetes
409	Eukaryota	Fungi	Dikarya	Ascomycota	Leotiomycetes		Helotiales
411	Eukaryota	Fungi	Dikarya	Basidiomycota	Agaricomycetes		Thelephorales		Thelephoraceae
413	Eukaryota	Fungi	Dikarya	Ascomycota
415	Eukaryota
417	Eukaryota	Fungi	Dikarya	Basidiomycota	Agaricomycetes		Trechisporales					uncultured Trechisporales
419	Eukaryota	Fungi	Dikarya	Basidiomycota	Agaricomycetes		Sebacinales		Sebacinaceae
421	Eukaryota	Fungi	Dikarya	Basidiomycota	Agaricomycetes	Agaricomycetidae	Agaricales
423	Eukaryota	Fungi	Dikarya	Basidiomycota	Agaricomycetes		Trechisporales					uncultured Trechisporales
425	Eukaryota	Fungi	Dikarya	Basidiomycota	Agaricomycetes		Cantharellales		Clavulinaceae		Clavulina
427	Eukaryota	Fungi	Dikarya	Basidiomycota	Agaricomycetes		Russulales		Russulaceae		Russula	Russula nigricans
429	Eukaryota	Fungi	Dikarya	Ascomycota
431
433	Eukaryota	Fungi	Dikarya	Ascomycota	Leotiomycetes		Helotiales
435	Eukaryota	Fungi	Dikarya	Basidiomycota	Agaricomycetes	Agaricomycetidae	Boletales	Boletineae	Boletaceae
437	Eukaryota	Fungi	Dikarya	Basidiomycota	Agaricomycetes		Cantharellales		Clavulinaceae		Clavulina
439	Eukaryota	Fungi	Dikarya	Basidiomycota	Agaricomycetes		Russulales		Russulaceae		Russula
441	Eukaryota	Viridiplantae		Streptophyta		asterids	Ericales		Ericaceae	Vaccinioideae
443	Eukaryota	Fungi	Dikarya	Basidiomycota	Agaricomycetes	Agaricomycetidae	Agaricales
445	Eukaryota	Fungi	Dikarya	Ascomycota	Leotiomycetes		Helotiales
447	Eukaryota	Fungi	Dikarya	Ascomycota
449	Eukaryota	Fungi	Dikarya	Ascomycota	Leotiomycetes		Helotiales		Helotiaceae		Hymenoscyphus	Hymenoscyphus epiphyllus
451	Eukaryota	Fungi	Dikarya	Ascomycota
453	Eukaryota	Fungi	Dikarya	Ascomycota
455	Eukaryota	Fungi	Dikarya	Basidiomycota	Agaricomycetes		Russulales		Russulaceae		Russula	Russula castanopsidis
457	Eukaryota	Fungi	Dikarya	Basidiomycota	Agaricomycetes
459	Eukaryota	Viridiplantae		Streptophyta		asterids	Ericales		Pentaphylacaceae		Cleyera
461	Eukaryota	Fungi	Dikarya	Ascomycota
463	Eukaryota	Fungi	Dikarya	Basidiomycota	Agaricomycetes		Thelephorales		Thelephoraceae		Tomentella
465	Eukaryota	Fungi	Dikarya	Basidiomycota	Agaricomycetes		Thelephorales		Thelephoraceae		Tomentella
467	Eukaryota	Fungi	Dikarya	Basidiomycota	Agaricomycetes		Thelephorales		Thelephoraceae		Tomentella
469	Eukaryota	Fungi	Dikarya	Ascomycota	Leotiomycetes		Helotiales		Helotiaceae
471	Eukaryota	Fungi	Dikarya	Ascomycota	Sordariomycetes	Sordariomycetidae	Chaetosphaeriales		Chaetosphaeriaceae
473	Eukaryota	Fungi	Dikarya	Ascomycota	Eurotiomycetes	Chaetothyriomycetidae	Chaetothyriales		Herpotrichiellaceae
475	Eukaryota	Fungi	Dikarya	Ascomycota
477	Eukaryota	Fungi	Dikarya	Ascomycota
479	Eukaryota	Fungi	Dikarya
481	Eukaryota	Fungi	Dikarya	Ascomycota	Eurotiomycetes	Chaetothyriomycetidae	Chaetothyriales		Herpotrichiellaceae		Cladophialophora
483	Eukaryota	Fungi	Dikarya	Basidiomycota	Agaricomycetes	Agaricomycetidae	Boletales	Boletineae	Boletaceae
485	Eukaryota	Fungi	Dikarya	Ascomycota	Leotiomycetes		Helotiales		Sclerotiniaceae
487	Eukaryota	Fungi	Dikarya	Ascomycota
489	Eukaryota	Fungi	Dikarya	Ascomycota	Leotiomycetes				Myxotrichaceae
491	Eukaryota	Fungi	Dikarya	Ascomycota	Dothideomycetes						Cenococcum
493	Eukaryota	Fungi	Dikarya	Ascomycota	Pezizomycetes		Pezizales		Tuberaceae		Tuber
495	Eukaryota	Fungi	Dikarya	Basidiomycota	Agaricomycetes		Trechisporales		'Trechisporaceae'		Trechispora
497	Eukaryota	Fungi	Dikarya	Ascomycota	Pezizomycetes		Pezizales
499	Eukaryota	Fungi	Dikarya	Basidiomycota	Agaricomycetes		Russulales		Russulaceae
501	Eukaryota	Fungi	Dikarya	Ascomycota
503	Eukaryota	Fungi	Dikarya	Ascomycota
505	Eukaryota	Fungi	Dikarya	Ascomycota	Leotiomycetes						Lauriomyces
507	Eukaryota	Fungi	Dikarya	Basidiomycota	Agaricomycetes		Thelephorales		Thelephoraceae
509	Eukaryota	Fungi	Dikarya	Basidiomycota	Agaricomycetes		Russulales		Russulaceae		Russula
511	Eukaryota	Fungi	Dikarya	Ascomycota
513
515	Eukaryota	Fungi	Dikarya	Ascomycota
517	Eukaryota	Fungi	Dikarya	Ascomycota	Dothideomycetes						Cenococcum
519	Eukaryota	Fungi	Dikarya	Ascomycota	Eurotiomycetes	Chaetothyriomycetidae	Chaetothyriales		Herpotrichiellaceae
521	Eukaryota	Fungi	Dikarya	Ascomycota
523
525	Eukaryota	Fungi	Dikarya	Basidiomycota	Agaricomycetes		Thelephorales		Thelephoraceae
527	Eukaryota	Fungi	Dikarya	Ascomycota
529	Eukaryota	Fungi	Dikarya	Ascomycota	Leotiomycetes		Helotiales
531	Eukaryota	Fungi	Dikarya	Basidiomycota	Agaricomycetes		Thelephorales		Thelephoraceae
533	Eukaryota	Fungi	Dikarya	Basidiomycota	Agaricomycetes		Thelephorales		Thelephoraceae
535	Eukaryota
537
539	Eukaryota	Fungi	Dikarya	Ascomycota	Leotiomycetes		Helotiales
541	Eukaryota	Viridiplantae		Streptophyta		rosids	Fagales		Fagaceae
543	Eukaryota	Viridiplantae		Streptophyta		rosids	Fagales		Fagaceae		Quercus
545	Eukaryota	Fungi	Dikarya	Basidiomycota	Agaricomycetes	Agaricomycetidae	Agaricales		Tricholomataceae		Mycena
547	Eukaryota	Fungi	Dikarya	Basidiomycota	Agaricomycetes
549	Eukaryota	Fungi	Dikarya	Ascomycota	Eurotiomycetes	Chaetothyriomycetidae	Chaetothyriales		Herpotrichiellaceae
551	Eukaryota	Fungi	Dikarya	Basidiomycota	Agaricomycetes	Agaricomycetidae	Agaricales		Tricholomataceae		Mycena
553	Eukaryota	Fungi	Dikarya	Ascomycota	Sordariomycetes	Hypocreomycetidae	Hypocreales		Nectriaceae
555	Eukaryota	Fungi	Dikarya	Ascomycota
557	Eukaryota	Fungi	Dikarya	Ascomycota	Sordariomycetes
559	Eukaryota	Fungi	Dikarya	Ascomycota	Sordariomycetes	Hypocreomycetidae	Hypocreales		Cordycipitaceae		Cordyceps
561
563
565	Eukaryota	Fungi	Dikarya	Ascomycota	Eurotiomycetes	Chaetothyriomycetidae	Chaetothyriales		Herpotrichiellaceae		Capronia
567	Eukaryota	Fungi	Dikarya	Ascomycota
569	Eukaryota	Fungi	Dikarya	Basidiomycota	Agaricomycetes		Cantharellales		Clavulinaceae		Clavulina
571	Eukaryota	Fungi	Dikarya	Ascomycota	Pezizomycetes		Pezizales		Tuberaceae		Tuber	Tuber sp. 7 KA-2010
573	Eukaryota	Fungi	Dikarya	Basidiomycota	Agaricomycetes		Thelephorales		Thelephoraceae
575	Eukaryota	Fungi	Dikarya	Basidiomycota	Agaricomycetes		Russulales		Russulaceae		Russula
577	Eukaryota	Fungi	Dikarya	Ascomycota	Leotiomycetes		Helotiales
579	Eukaryota	Fungi	Dikarya	Ascomycota
581	Eukaryota	Fungi	Dikarya	Basidiomycota	Agaricomycetes		Russulales		Russulaceae		Russula
583	Eukaryota	Fungi	Dikarya	Basidiomycota	Agaricomycetes		Russulales		Russulaceae
585	Eukaryota	Fungi	Dikarya	Ascomycota	Eurotiomycetes	Chaetothyriomycetidae	Chaetothyriales		Herpotrichiellaceae		Cladophialophora
587	Eukaryota	Fungi	Dikarya	Ascomycota
589	Eukaryota	Fungi	Dikarya	Ascomycota
591	Eukaryota	Fungi	Dikarya	Ascomycota
593	Eukaryota	Fungi	Dikarya	Basidiomycota	Agaricomycetes		Thelephorales		Thelephoraceae
595	Eukaryota	Fungi	Dikarya	Ascomycota
597	Eukaryota	Fungi	Dikarya	Ascomycota	Eurotiomycetes	Chaetothyriomycetidae	Chaetothyriales		Herpotrichiellaceae
599	Eukaryota	Fungi	Dikarya	Ascomycota	Dothideomycetes						Cenococcum
601	Eukaryota	Fungi	Dikarya	Basidiomycota	Agaricomycetes		Russulales		Russulaceae		Russula
603	Eukaryota	Fungi	Dikarya	Ascomycota
605	Eukaryota	Fungi	Dikarya	Ascomycota
607	Eukaryota	Fungi	Dikarya	Ascomycota
609	Eukaryota	Fungi	Dikarya	Ascomycota
611	Eukaryota	Fungi	Dikarya	Ascomycota
613
615	Eukaryota	Fungi	Dikarya	Basidiomycota	Agaricomycetes		Thelephorales		Thelephoraceae
617	Eukaryota	Fungi	Dikarya	Basidiomycota	Agaricomycetes	Agaricomycetidae	Agaricales		Cortinariaceae		Cortinarius
619	Eukaryota	Fungi	Dikarya	Basidiomycota	Agaricomycetes	Agaricomycetidae	Boletales	Boletineae	Boletaceae
621	Eukaryota	Fungi		Glomeromycota	Glomeromycetes		Glomerales		Glomeraceae		Glomus
623	Eukaryota	Fungi	Dikarya	Ascomycota
625	Eukaryota	Fungi	Dikarya	Ascomycota
627
629	Eukaryota	Fungi	Dikarya	Ascomycota	Eurotiomycetes	Chaetothyriomycetidae
631	Eukaryota	Fungi	Dikarya	Basidiomycota	Agaricomycetes		Sebacinales		Sebacinaceae
633	Eukaryota	Fungi	Dikarya	Ascomycota	Sordariomycetes	Sordariomycetidae	Chaetosphaeriales		Chaetosphaeriaceae
635	Eukaryota	Fungi	Dikarya	Ascomycota
637	Eukaryota	Fungi	Dikarya	Basidiomycota	Agaricomycetes		Thelephorales		Thelephoraceae		Tomentella
639	Eukaryota	Fungi	Dikarya	Ascomycota
641	Eukaryota	Fungi	Dikarya	Ascomycota
643	Eukaryota	Fungi	Dikarya	Basidiomycota	Agaricomycetes		Auriculariales
645	Eukaryota	Fungi	Dikarya	Ascomycota	Sordariomycetes	Sordariomycetidae	Magnaporthales
647	Eukaryota	Fungi	Dikarya	Basidiomycota	Agaricomycetes		Thelephorales		Thelephoraceae
649	Eukaryota	Fungi	Dikarya	Ascomycota
651	Eukaryota	Fungi	Dikarya	Ascomycota
653	Eukaryota	Fungi	Dikarya	Ascomycota
655	Eukaryota	Fungi	Dikarya	Ascomycota
657
659
661	Eukaryota	Fungi	Dikarya	Ascomycota	Dothideomycetes						Cenococcum
663	Eukaryota	Fungi	Dikarya	Basidiomycota	Agaricomycetes		Russulales		Russulaceae		Russula
665	Eukaryota	Fungi	Dikarya	Ascomycota
667	Eukaryota	Fungi	Dikarya	Ascomycota
669	Eukaryota	Fungi	Dikarya	Basidiomycota	Agaricomycetes	Agaricomycetidae	Boletales	Sclerodermatineae	Sclerodermataceae		Scleroderma
671	Eukaryota	Fungi	Dikarya	Ascomycota	Dothideomycetes						Cenococcum
673	Eukaryota	Fungi	Dikarya	Ascomycota
675	Eukaryota	Fungi	Dikarya	Ascomycota	Eurotiomycetes	Chaetothyriomycetidae	Chaetothyriales
677	Eukaryota	Fungi	Dikarya	Basidiomycota	Agaricomycetes		Trechisporales		'Trechisporaceae'		Trechispora
679	Eukaryota	Fungi	Dikarya	Ascomycota
681	Eukaryota	Fungi	Dikarya	Ascomycota	Leotiomycetes		Helotiales
683	Eukaryota	Fungi	Dikarya	Basidiomycota	Agaricomycetes		Thelephorales		Thelephoraceae
685	Eukaryota	Fungi	Dikarya	Ascomycota	Sordariomycetes	Sordariomycetidae	Sordariales		Lasiosphaeriaceae
687	Eukaryota	Fungi
689	Eukaryota	Fungi	Dikarya	Ascomycota	Leotiomycetes		Helotiales
691	Eukaryota	Fungi		Glomeromycota	Glomeromycetes		Glomerales		Glomeraceae
693	Eukaryota	Fungi	Dikarya	Ascomycota	Leotiomycetes
695	Eukaryota	Fungi
697	Eukaryota	Fungi	Dikarya	Ascomycota
699	Eukaryota	Fungi	Dikarya	Basidiomycota	Agaricomycetes		Polyporales		Coriolaceae		Trametes	Trametes elegans
701	Eukaryota	Fungi	Dikarya	Ascomycota
703	Eukaryota	Fungi	Dikarya	Ascomycota
705	Eukaryota	Fungi	Dikarya	Ascomycota
707
709
711	Eukaryota	Fungi	Dikarya	Ascomycota	Pezizomycetes		Pezizales		Pyronemataceae		Humaria	Humaria hemisphaerica
713	Eukaryota	Fungi	Dikarya	Ascomycota
715	Eukaryota	Fungi	Dikarya	Basidiomycota	Agaricomycetes		Thelephorales		Thelephoraceae		Tomentella
717	Eukaryota	Fungi	Dikarya	Basidiomycota	Agaricomycetes		Thelephorales		Thelephoraceae
719
721	Eukaryota	Fungi		Glomeromycota	Glomeromycetes		Diversisporales
723	Eukaryota	Fungi	Dikarya	Ascomycota	Eurotiomycetes	Chaetothyriomycetidae	Chaetothyriales		Herpotrichiellaceae
725	Eukaryota	Fungi	Dikarya	Ascomycota
727	Eukaryota	Fungi	Dikarya	Ascomycota	Sordariomycetes	Hypocreomycetidae	Hypocreales		Nectriaceae		Fusidium	Fusidium griseum
729	Eukaryota	Fungi	Dikarya	Ascomycota	Dothideomycetes						Cenococcum
731	Eukaryota	Fungi	Dikarya	Ascomycota	Leotiomycetes				Myxotrichaceae		Oidiodendron
733	Eukaryota	Fungi	Dikarya	Ascomycota	Leotiomycetes		Helotiales		Dermateaceae
735	Eukaryota	Fungi	Dikarya	Ascomycota
737	Eukaryota	Fungi	Dikarya	Basidiomycota	Agaricomycetes		Polyporales				Flavodon	Flavodon flavus
739	Eukaryota	Fungi	Dikarya	Basidiomycota	Agaricomycetes		Trechisporales		'Trechisporaceae'		Trechispora
741	Eukaryota	Fungi	Dikarya	Ascomycota
743	Eukaryota				Oligohymenophorea	Peritrichia			Epistylidae
745	Eukaryota	Fungi	Dikarya	Ascomycota	Dothideomycetes	Pleosporomycetidae	Pleosporales
747	Eukaryota	Fungi	Dikarya	Ascomycota	Lecanoromycetes	Ostropomycetidae	Ostropales		Stictidaceae		Cryptodiscus
749	Eukaryota	Fungi	Dikarya	Ascomycota
751	Eukaryota	Fungi	Dikarya	Ascomycota
753	Eukaryota	Fungi	Dikarya	Ascomycota	Sordariomycetes	Sordariomycetidae	Sordariales		Lasiosphaeriaceae
755	Eukaryota	Fungi	Dikarya	Ascomycota	Eurotiomycetes	Chaetothyriomycetidae	Chaetothyriales		Herpotrichiellaceae
757	Eukaryota	Fungi	Dikarya	Ascomycota	Leotiomycetes
759	Eukaryota	Fungi	Dikarya	Ascomycota	Sordariomycetes	Hypocreomycetidae	Hypocreales		Hypocreaceae		Hypocrea
761	Eukaryota	Fungi	Dikarya	Basidiomycota	Agaricomycetes		Thelephorales		Thelephoraceae
763	Eukaryota	Fungi	Dikarya	Ascomycota	Leotiomycetes		Helotiales		Dermateaceae		Scleropezicula
765	Eukaryota	Fungi	Dikarya
767	Eukaryota	Fungi	Dikarya
769	Eukaryota	Fungi	Dikarya	Ascomycota
771	Eukaryota	Fungi	Dikarya	Ascomycota
773	Eukaryota	Fungi	Dikarya	Ascomycota
775	Eukaryota	Fungi	Dikarya	Ascomycota
777
779	Eukaryota	Fungi	Dikarya	Basidiomycota	Agaricomycetes		Russulales		Russulaceae		Russula
781	Eukaryota	Fungi	Dikarya
783	Eukaryota	Fungi	Dikarya	Ascomycota	Leotiomycetes		Helotiales		Dermateaceae
785	Eukaryota	Fungi	Dikarya	Basidiomycota	Agaricomycetes	Agaricomycetidae	Agaricales		Tricholomataceae		Laccaria
787	Eukaryota	Fungi	Dikarya	Basidiomycota	Agaricomycetes		Thelephorales		Thelephoraceae		Tomentella
789	Eukaryota	Fungi	Dikarya	Ascomycota
791	Eukaryota	Fungi	Dikarya	Ascomycota	Geoglossomycetes		Geoglossales		Geoglossaceae		Geoglossum
793	Eukaryota	Fungi	Dikarya	Ascomycota
795	Eukaryota	Fungi	Dikarya	Basidiomycota	Agaricomycetes	Agaricomycetidae	Boletales	Sclerodermatineae	Sclerodermataceae		Scleroderma
797	Eukaryota	Fungi	Dikarya	Basidiomycota	Agaricomycetes		Russulales		Russulaceae		Russula
799	Eukaryota	Fungi	Dikarya	Basidiomycota	Agaricomycetes		Russulales		Russulaceae		Lactarius
801	Eukaryota	Fungi	Dikarya	Ascomycota	Leotiomycetes		Helotiales		Dermateaceae		Scleropezicula
803	Eukaryota	Fungi	Dikarya	Ascomycota	Leotiomycetes		Helotiales		Leotiaceae		Leotia
805	Eukaryota	Fungi
807	Eukaryota	Fungi	Dikarya	Ascomycota
809	Eukaryota	Fungi	Dikarya	Ascomycota	Dothideomycetes		Botryosphaeriales		Botryosphaeriaceae
811	Eukaryota	Fungi		Glomeromycota	Glomeromycetes		Glomerales		Glomeraceae
813	Eukaryota	Fungi	Dikarya	Ascomycota
815	Eukaryota	Fungi	Dikarya	Ascomycota
817	Eukaryota	Fungi	Dikarya	Basidiomycota	Agaricomycetes	Agaricomycetidae	Agaricales
819	Eukaryota	Fungi	Dikarya	Ascomycota
821	Eukaryota	Fungi	Dikarya	Ascomycota
823	Eukaryota	Fungi	Dikarya	Basidiomycota	Agaricomycetes		Thelephorales		Thelephoraceae
825	Eukaryota	Fungi	Dikarya
827	Eukaryota	Fungi	Dikarya	Basidiomycota	Agaricomycetes		Polyporales
829	Eukaryota	Fungi	Dikarya	Basidiomycota
831	Eukaryota	Fungi	Dikarya	Ascomycota
833
835	Eukaryota	Fungi	Dikarya	Ascomycota	Leotiomycetes
837	Eukaryota	Fungi	Dikarya	Ascomycota
839
841	Eukaryota	Fungi	Dikarya	Basidiomycota	Agaricomycetes		Auriculariales
843	Eukaryota	Fungi	Dikarya	Ascomycota
845	Eukaryota
847	Eukaryota	Fungi	Dikarya	Ascomycota	Leotiomycetes				Myxotrichaceae
849
851	Eukaryota	Fungi	Dikarya	Ascomycota
853	Eukaryota	Fungi	Dikarya	Basidiomycota	Agaricomycetes		Russulales		Russulaceae		Lactarius
855	Eukaryota	Fungi	Dikarya	Ascomycota
857	Eukaryota	Fungi	Dikarya	Ascomycota	Eurotiomycetes	Chaetothyriomycetidae	Chaetothyriales		Herpotrichiellaceae
859	Eukaryota	Fungi	Dikarya	Ascomycota	Leotiomycetes		Helotiales
861	Eukaryota	Fungi	Dikarya	Ascomycota
863	Eukaryota	Fungi	Dikarya	Ascomycota
865	Eukaryota	Fungi	Dikarya	Ascomycota	Eurotiomycetes	Eurotiomycetidae	Eurotiales		Trichocomaceae		Penicillium
867	Eukaryota	Fungi	Dikarya	Ascomycota
869	Eukaryota	Fungi	Dikarya	Ascomycota	Lecanoromycetes
871	Eukaryota	Fungi	Dikarya	Ascomycota
873	Eukaryota	Fungi	Dikarya	Ascomycota
875
877	Eukaryota	Fungi	Dikarya	Basidiomycota	Agaricomycetes	Agaricomycetidae	Agaricales				Inocybe	Inocybe maculata
879	Eukaryota	Fungi	Dikarya	Basidiomycota	Agaricomycetes		Russulales		Russulaceae		Russula
881	Eukaryota	Fungi	Dikarya	Ascomycota	Leotiomycetes		Helotiales
883	Eukaryota	Fungi	Dikarya
885	Eukaryota	Fungi	Dikarya	Basidiomycota	Agaricomycetes		Russulales		Russulaceae		Russula
887	Eukaryota	Fungi	Dikarya	Ascomycota
889	Eukaryota	Fungi	Dikarya	Ascomycota
891	Eukaryota	Fungi	Dikarya	Ascomycota
893	Eukaryota	Fungi	Dikarya	Basidiomycota	Agaricomycetes		Trechisporales					uncultured Trechisporales
895	Eukaryota	Fungi	Dikarya
897	Eukaryota	Fungi	Dikarya	Ascomycota
899	Eukaryota	Fungi
901	Eukaryota	Fungi	Dikarya	Ascomycota
903	Eukaryota	Fungi	Dikarya	Ascomycota	Dothideomycetes						Cenococcum
905	Eukaryota	Fungi	Dikarya	Ascomycota	Eurotiomycetes	Chaetothyriomycetidae	Chaetothyriales		Herpotrichiellaceae		Capronia
907	Eukaryota	Fungi	Dikarya	Basidiomycota	Agaricomycetes		Thelephorales		Thelephoraceae		Tomentella
909	Eukaryota	Fungi	Dikarya	Basidiomycota	Agaricomycetes		Thelephorales		Thelephoraceae		Tomentella
911	Eukaryota	Fungi	Dikarya	Basidiomycota	Agaricomycetes		Russulales		Russulaceae		Russula
913	Eukaryota	Fungi	Dikarya	Ascomycota	Eurotiomycetes	Chaetothyriomycetidae	Chaetothyriales		Herpotrichiellaceae		Capronia
915	Eukaryota	Fungi	Dikarya	Ascomycota
917	Eukaryota	Fungi	Dikarya	Ascomycota
919	Eukaryota	Fungi	Dikarya	Ascomycota
921	Eukaryota	Fungi	Dikarya	Ascomycota	Sordariomycetes	Hypocreomycetidae	Hypocreales		Nectriaceae
923	Eukaryota	Fungi	Dikarya	Basidiomycota	Agaricomycetes		Russulales		Russulaceae
925	Eukaryota	Fungi	Dikarya	Ascomycota
927	Eukaryota	Fungi	Dikarya	Ascomycota	Sordariomycetes	Xylariomycetidae	Xylariales		Amphisphaeriaceae
929
931
933	Eukaryota	Fungi	Dikarya	Ascomycota	Leotiomycetes				Myxotrichaceae
935	Eukaryota	Fungi	Dikarya	Basidiomycota	Agaricomycetes	Agaricomycetidae	Agaricales		Tricholomataceae		Mycena
937	Eukaryota	Fungi	Dikarya	Ascomycota	Leotiomycetes		Helotiales
939	Eukaryota	Fungi	Dikarya	Ascomycota
941	Eukaryota	Fungi	Dikarya	Ascomycota	Leotiomycetes		Helotiales
943	Eukaryota	Fungi	Dikarya	Ascomycota
945	Eukaryota	Fungi	Dikarya	Basidiomycota	Agaricomycetes		Russulales		Russulaceae		Russula
947	Eukaryota	Fungi	Dikarya	Basidiomycota	Agaricomycetes	Agaricomycetidae	Agaricales		Tricholomataceae		Laccaria	Laccaria amethystina
949	Eukaryota	Fungi	Dikarya	Ascomycota
951	Eukaryota	Fungi	Dikarya	Ascomycota
953	Eukaryota	Fungi	Dikarya	Ascomycota
955	Eukaryota	Fungi	Dikarya
957	Eukaryota	Fungi	Dikarya	Ascomycota	Leotiomycetes				Myxotrichaceae		Oidiodendron
959	Eukaryota	Fungi	Dikarya	Basidiomycota	Tremellomycetes
961	Eukaryota	Fungi	Dikarya	Basidiomycota	Agaricomycetes	Agaricomycetidae	Agaricales		Amanitaceae		Amanita
963	Eukaryota	Fungi	Dikarya	Basidiomycota	Agaricomycetes		Russulales		Russulaceae		Lactarius
965	Eukaryota	Fungi	Dikarya	Ascomycota
967	Eukaryota	Fungi	Dikarya	Ascomycota
969	Eukaryota	Fungi	Dikarya	Ascomycota	Eurotiomycetes	Eurotiomycetidae
971	Eukaryota	Fungi	Dikarya	Ascomycota
973	Eukaryota	Fungi	Dikarya	Basidiomycota	Agaricomycetes	Agaricomycetidae	Boletales	Boletineae	Boletaceae		Boletus
975	Eukaryota	Fungi	Dikarya	Ascomycota
977	Eukaryota	Fungi	Dikarya	Ascomycota
979	Eukaryota	Fungi	Dikarya	Ascomycota	Leotiomycetes				Myxotrichaceae		Oidiodendron
981	Eukaryota	Fungi	Dikarya	Basidiomycota	Agaricomycetes		Thelephorales		Thelephoraceae
983	Eukaryota	Fungi	Dikarya
985	Eukaryota	Fungi	Dikarya	Basidiomycota	Agaricomycetes		Trechisporales		'Trechisporaceae'		Trechispora
987	Eukaryota	Fungi	Dikarya	Ascomycota	Sordariomycetes	Hypocreomycetidae
989	Eukaryota	Fungi	Dikarya	Ascomycota
991	Eukaryota	Fungi	Dikarya	Ascomycota	Leotiomycetes		Helotiales
993	Eukaryota	Fungi	Dikarya	Basidiomycota	Agaricomycetes	Agaricomycetidae	Agaricales
995	Eukaryota	Fungi	Dikarya	Basidiomycota	Agaricomycetes		Trechisporales		'Trechisporaceae'		Trechispora
997	Eukaryota	Fungi	Dikarya	Ascomycota
999	Eukaryota	Fungi	Dikarya	Basidiomycota	Agaricomycetes		Russulales		Russulaceae
1001	Eukaryota	Fungi	Dikarya	Ascomycota
1003	Eukaryota	Fungi	Dikarya	Ascomycota
1005	Eukaryota	Fungi	Dikarya	Basidiomycota	Agaricomycetes		Russulales		Russulaceae		Russula
1007	Eukaryota	Fungi	Dikarya	Basidiomycota	Agaricomycetes	Agaricomycetidae	Boletales	Boletineae	Boletaceae
1009	Eukaryota	Fungi	Dikarya	Ascomycota	Leotiomycetes		Helotiales
1011	Eukaryota	Fungi	Dikarya	Basidiomycota	Agaricomycetes		Russulales		Russulaceae		Russula	Russula senecis
1013	Eukaryota	Fungi	Dikarya	Ascomycota	Leotiomycetes				Myxotrichaceae		Oidiodendron
1015	Eukaryota	Fungi	Dikarya	Basidiomycota	Agaricomycetes		Russulales		Russulaceae		Lactarius
1017	Eukaryota	Fungi	Dikarya	Ascomycota	Pezizomycetes		Pezizales		Tuberaceae		Tuber
1019	Eukaryota	Fungi	Dikarya	Ascomycota
1021	Eukaryota	Fungi	Dikarya	Basidiomycota	Agaricomycetes		Sebacinales		Sebacinaceae
1023	Eukaryota	Fungi	Dikarya	Ascomycota
1025	Eukaryota	Fungi	Dikarya	Basidiomycota	Agaricomycetes
1027	Eukaryota	Fungi	Dikarya	Basidiomycota	Agaricomycetes	Agaricomycetidae	Boletales
1029
1031	Eukaryota	Fungi	Dikarya	Ascomycota
1033
1035	Eukaryota	Fungi	Dikarya	Ascomycota
1037	Eukaryota	Fungi	Dikarya	Basidiomycota	Agaricomycetes		Thelephorales		Thelephoraceae
1039	Eukaryota	Fungi	Dikarya	Ascomycota
1041	Eukaryota	Fungi	Dikarya	Ascomycota
1043	Eukaryota	Fungi		Glomeromycota	Glomeromycetes		Diversisporales
1045	Eukaryota	Fungi	Dikarya	Ascomycota
1047	Eukaryota	Fungi	Dikarya	Ascomycota
1049	Eukaryota	Fungi	Dikarya	Basidiomycota	Agaricomycetes		Russulales		Russulaceae		Russula	Russula puellaris
1051	Eukaryota	Fungi	Dikarya	Basidiomycota	Agaricomycetes		Thelephorales		Thelephoraceae		Tomentella
1053	Eukaryota	Fungi	Dikarya	Ascomycota
1055	Eukaryota	Fungi	Dikarya	Basidiomycota	Tremellomycetes
1057	Eukaryota	Fungi	Dikarya	Basidiomycota	Agaricomycetes	Agaricomycetidae	Agaricales		Hymenogastraceae		Hymenogaster
1059	Eukaryota	Fungi	Dikarya	Basidiomycota	Agaricomycetes		Thelephorales		Thelephoraceae
1061	Eukaryota	Fungi	Dikarya	Ascomycota
1063	Eukaryota	Fungi	Dikarya	Basidiomycota	Agaricomycetes		Thelephorales		Thelephoraceae		Tomentella
1065	Eukaryota	Fungi	Dikarya	Basidiomycota	Agaricomycetes	Agaricomycetidae	Agaricales				Inocybe
1067	Eukaryota	Fungi	Dikarya	Basidiomycota	Agaricomycetes		Thelephorales		Thelephoraceae
1069	Eukaryota	Fungi
1071	Eukaryota	Fungi	Dikarya	Ascomycota	Sordariomycetes	Hypocreomycetidae	Hypocreales
1073	Eukaryota	Fungi	Dikarya	Ascomycota	Pezizomycetes		Pezizales		Tuberaceae		Tuber	Tuber sp. 19 KA-2010
1075	Eukaryota	Fungi	Dikarya	Basidiomycota	Agaricomycetes		Thelephorales		Thelephoraceae		Tomentella
1077	Eukaryota	Fungi	Dikarya	Basidiomycota	Agaricomycetes		Russulales		Russulaceae
1079	Eukaryota	Fungi	Dikarya	Basidiomycota	Agaricomycetes
1081	Eukaryota	Fungi	Dikarya	Ascomycota
1083	Eukaryota	Fungi	Dikarya	Basidiomycota	Agaricomycetes	Agaricomycetidae	Agaricales		Cortinariaceae		Cortinarius
1085	Eukaryota	Fungi	Dikarya	Basidiomycota	Agaricomycetes		Thelephorales		Thelephoraceae
1087	Eukaryota	Fungi	Dikarya	Basidiomycota	Agaricomycetes
1089	Eukaryota	Fungi	Dikarya	Basidiomycota	Agaricomycetes		Russulales		Russulaceae		Lactarius	Lactarius quietus
1091	Eukaryota	Fungi	Dikarya	Basidiomycota	Agaricomycetes		Thelephorales		Thelephoraceae		Tomentella
1093	Eukaryota	Fungi	Dikarya	Ascomycota	Leotiomycetes
1095	Eukaryota	Fungi	Dikarya	Ascomycota
1097	Eukaryota	Fungi	Dikarya	Ascomycota
1099	Eukaryota	Fungi	Dikarya	Ascomycota
1101	Eukaryota	Fungi	Dikarya	Ascomycota	Leotiomycetes
1103	Eukaryota	Fungi	Dikarya	Ascomycota	Pezizomycetes		Pezizales		Pyronemataceae		Otidea
1105	Eukaryota	Fungi	Dikarya	Basidiomycota	Agaricomycetes		Thelephorales		Thelephoraceae		Tomentella
1107	Eukaryota	Fungi	Dikarya	Ascomycota	Leotiomycetes		Helotiales		Dermateaceae
1109	Eukaryota	Fungi	Dikarya
1111	Eukaryota	Fungi	Dikarya	Basidiomycota	Agaricomycetes	Agaricomycetidae	Agaricales		Tricholomataceae		Mycena
1113	Eukaryota	Fungi	Dikarya	Basidiomycota	Agaricomycetes	Agaricomycetidae	Agaricales		Cortinariaceae		Cortinarius
1115	Eukaryota	Fungi	Dikarya	Basidiomycota	Agaricomycetes	Agaricomycetidae	Agaricales				Inocybe
1117	Eukaryota	Fungi
1119	Eukaryota	Fungi	Dikarya	Ascomycota
1121	Eukaryota	Fungi	Dikarya	Ascomycota
1123
1125	Eukaryota	Fungi	Dikarya	Basidiomycota	Agaricomycetes		Thelephorales		Thelephoraceae
1127	Eukaryota	Fungi	Dikarya	Ascomycota
1129	Eukaryota	Fungi	Dikarya	Basidiomycota	Agaricomycetes	Agaricomycetidae	Boletales	Sclerodermatineae	Sclerodermataceae		Scleroderma
1131	Eukaryota	Fungi	Dikarya	Ascomycota
1133	Eukaryota	Fungi	Dikarya	Ascomycota	Leotiomycetes		Helotiales
1135	Eukaryota	Fungi	Dikarya	Basidiomycota	Agaricomycetes		Russulales		Russulaceae		Russula
1137	Eukaryota	Fungi	Dikarya	Basidiomycota	Agaricomycetes		Thelephorales		Thelephoraceae
1139	Eukaryota	Fungi	Dikarya	Basidiomycota	Agaricomycetes		Russulales		Russulaceae
1141	Eukaryota	Fungi	Dikarya	Ascomycota
1143	Eukaryota	Fungi	Dikarya	Ascomycota	Eurotiomycetes	Eurotiomycetidae	Eurotiales		Trichocomaceae		Aspergillus
1145	Eukaryota	Fungi	Dikarya	Ascomycota
1147	Eukaryota	Fungi	Dikarya	Ascomycota
1149	Eukaryota	Fungi	Dikarya	Ascomycota
1151	Eukaryota	Fungi	Dikarya	Basidiomycota	Agaricomycetes
1153	Eukaryota	Fungi	Dikarya	Ascomycota
1155	Eukaryota	Fungi		Glomeromycota	Glomeromycetes		Glomerales		Glomeraceae
1157	Eukaryota	Fungi	Dikarya	Basidiomycota	Agaricomycetes		Russulales		Russulaceae		Russula
1159	Eukaryota	Fungi	Dikarya	Ascomycota	Dothideomycetes						Cenococcum
1161	Eukaryota	Fungi	Dikarya	Basidiomycota	Agaricomycetes	Agaricomycetidae	Agaricales				Inocybe
1163	Eukaryota	Fungi	Dikarya	Basidiomycota	Agaricomycetes		Russulales		Russulaceae		Russula
1165	Eukaryota	Fungi	Dikarya	Ascomycota	Leotiomycetes
1167	Eukaryota	Fungi	Dikarya	Basidiomycota	Agaricomycetes		Russulales		Russulaceae		Russula
1169	Eukaryota	Fungi	Dikarya	Ascomycota
1171	Eukaryota	Fungi	Dikarya	Basidiomycota	Agaricomycetes		Russulales		Russulaceae		Russula
1173	Eukaryota	Viridiplantae		Streptophyta		rosids	Fagales		Fagaceae		Quercus
1175	Eukaryota	Fungi	Dikarya	Ascomycota
1177	Eukaryota	Fungi	Dikarya	Ascomycota	Eurotiomycetes	Eurotiomycetidae	Eurotiales		Elaphomycetaceae		Elaphomyces
1179	Eukaryota	Fungi	Dikarya	Ascomycota
1181
1183	Eukaryota	Fungi	Dikarya	Ascomycota
1185	Eukaryota	Fungi	Dikarya	Ascomycota
1187	Eukaryota	Fungi	Dikarya	Ascomycota
1189	Eukaryota	Fungi	Dikarya	Basidiomycota	Agaricomycetes		Russulales		Russulaceae
1191	Eukaryota	Fungi	Dikarya	Ascomycota
1193	Eukaryota	Fungi	Dikarya	Ascomycota
1195	Eukaryota	Fungi	Dikarya	Basidiomycota	Agaricomycetes	Agaricomycetidae	Agaricales		Amanitaceae		Amanita
1197	Eukaryota	Fungi	Dikarya
1199	Eukaryota	Fungi		Glomeromycota	Glomeromycetes		Glomerales		Glomeraceae			uncultured Glomus
1201	Eukaryota	Fungi	Dikarya	Ascomycota	Dothideomycetes	Pleosporomycetidae	Pleosporales		Lophiostomataceae		Lophiostoma
1203	Eukaryota	Fungi	Dikarya	Ascomycota	Sordariomycetes	Sordariomycetidae	Chaetosphaeriales		Chaetosphaeriaceae
1205	Eukaryota	Fungi	Dikarya	Basidiomycota	Agaricomycetes		Russulales		Russulaceae
1207	Eukaryota	Fungi	Dikarya	Ascomycota	Sordariomycetes
1209	Eukaryota	Fungi	Dikarya
1211	Eukaryota	Fungi	Dikarya	Ascomycota	Leotiomycetes
1213	Eukaryota	Fungi	Dikarya	Basidiomycota	Agaricomycetes		Auriculariales
1215	Eukaryota	Fungi	Dikarya	Basidiomycota	Agaricomycetes		Sebacinales		Sebacinaceae
1217	Eukaryota	Fungi	Dikarya	Basidiomycota	Agaricomycetes	Agaricomycetidae	Boletales	Boletineae	Boletaceae
1219	Eukaryota	Fungi	Dikarya	Ascomycota
1221	Eukaryota	Fungi	Dikarya	Basidiomycota	Agaricomycetes		Sebacinales		Sebacinaceae		Sebacina
1223	Eukaryota	Fungi	Dikarya	Ascomycota
1225	Eukaryota	Fungi	Dikarya	Ascomycota	Leotiomycetes
1227	Eukaryota	Fungi	Dikarya	Ascomycota
1229	Eukaryota	Fungi	Dikarya	Ascomycota	Leotiomycetes		Helotiales		Leotiaceae		Leotia
1231	Eukaryota	Fungi	Dikarya
1233
1235	Eukaryota	Fungi	Dikarya	Basidiomycota	Agaricomycetes		Russulales		Russulaceae		Russula
1237	Eukaryota	Fungi	Dikarya	Basidiomycota	Agaricomycetes		Sebacinales		Sebacinaceae		Sebacina
1239	Eukaryota	Fungi	Dikarya	Ascomycota
1241	Eukaryota	Fungi	Dikarya	Ascomycota
1243	Eukaryota	Fungi	Dikarya
1245	Eukaryota	Fungi	Dikarya	Ascomycota	Leotiomycetes		Helotiales		Dermateaceae
1247	Eukaryota	Fungi	Dikarya	Basidiomycota	Agaricomycetes		Russulales		Russulaceae		Russula
1249	Eukaryota	Fungi	Dikarya	Basidiomycota	Agaricomycetes		Thelephorales		Thelephoraceae		Tomentella
1251	Eukaryota	Fungi	Dikarya	Ascomycota
1253	Eukaryota	Fungi	Dikarya	Ascomycota
1255	Eukaryota	Fungi	Dikarya	Basidiomycota	Agaricomycetes		Thelephorales		Thelephoraceae		Tomentella
1257	Eukaryota	Fungi	Dikarya	Basidiomycota	Agaricomycetes		Thelephorales		Thelephoraceae		Tomentella
1259
1261
1263	Eukaryota	Fungi	Dikarya	Ascomycota	Sordariomycetes
1265	Eukaryota	Fungi	Dikarya
1267	Eukaryota	Fungi	Dikarya	Basidiomycota	Agaricomycetes		Russulales		Russulaceae		Russula
1269	Eukaryota	Fungi	Dikarya	Basidiomycota	Agaricomycetes	Agaricomycetidae	Agaricales		Amanitaceae		Amanita	Amanita fritillaria
1271	Eukaryota	Fungi	Dikarya	Basidiomycota	Agaricomycetes		Cantharellales		Hydnaceae		Hydnum
1273	Eukaryota	Fungi	Dikarya	Ascomycota
1275
1277	Eukaryota	Fungi	Dikarya	Ascomycota	Dothideomycetes
1279	Eukaryota	Fungi
1281	Eukaryota	Fungi	Dikarya	Basidiomycota	Agaricomycetes		Russulales		Russulaceae		Lactarius
1283	Eukaryota	Fungi	Dikarya	Ascomycota
1285
1287	Eukaryota	Fungi	Dikarya	Basidiomycota	Agaricomycetes		Russulales		Russulaceae		Lactarius
1289	Eukaryota	Fungi	Dikarya	Ascomycota
1291	Eukaryota	Fungi	Dikarya	Basidiomycota	Agaricomycetes	Agaricomycetidae	Agaricales		Bolbitiaceae		Agrocybe	Agrocybe erebia
1293	Eukaryota	Fungi	Dikarya	Ascomycota
1295	Eukaryota	Fungi	Dikarya	Ascomycota	Eurotiomycetes	Eurotiomycetidae	Eurotiales
1297	Eukaryota	Fungi	Dikarya	Ascomycota	Dothideomycetes				Tubeufiaceae
1299
1301	Eukaryota	Fungi	Dikarya	Basidiomycota	Agaricomycetes		Russulales		Russulaceae		Russula
1303	Eukaryota	Fungi	Dikarya	Basidiomycota	Agaricomycetes		Russulales		Russulaceae
1305	Eukaryota	Fungi	Dikarya	Ascomycota	Lecanoromycetes	Ostropomycetidae	Ostropales		Stictidaceae		Cryptodiscus
1307	Eukaryota	Fungi	Dikarya	Ascomycota
1309	Eukaryota	Fungi	Dikarya	Basidiomycota	Agaricomycetes		Thelephorales		Thelephoraceae		Tomentella
1311
1313	Eukaryota	Fungi	Dikarya	Ascomycota
1315	Eukaryota	Fungi	Dikarya	Ascomycota
1317	Eukaryota	Fungi	Dikarya	Basidiomycota	Agaricomycetes		Cantharellales		Clavulinaceae		Clavulina
1319	Eukaryota	Fungi	Dikarya	Basidiomycota	Agaricomycetes		Russulales		Russulaceae		Russula
1321	Eukaryota	Fungi	Dikarya	Ascomycota
1323	Eukaryota	Fungi	Dikarya	Basidiomycota	Agaricomycetes		Thelephorales		Thelephoraceae		Tomentella
1325	Eukaryota	Fungi	Dikarya	Basidiomycota	Agaricostilbomycetes
1327	Eukaryota	Fungi	Dikarya	Ascomycota	Leotiomycetes		Helotiales
1329	Eukaryota	Fungi	Dikarya	Ascomycota
1331	Eukaryota	Fungi	Dikarya	Ascomycota	Dothideomycetes						Cenococcum
1333	Eukaryota	Fungi	Dikarya	Ascomycota	Leotiomycetes		Helotiales
1335	Eukaryota	Fungi	Dikarya	Basidiomycota	Agaricomycetes		Polyporales					uncultured Polyporales
1337	Eukaryota	Fungi	Dikarya	Basidiomycota	Agaricomycetes		Thelephorales		Thelephoraceae		Tomentella
1339
1341	Eukaryota	Fungi	Dikarya	Ascomycota
1343	Eukaryota	Fungi	Dikarya	Ascomycota
1345	Eukaryota	Fungi	Dikarya	Ascomycota
1347	Eukaryota	Fungi	Dikarya	Ascomycota
1349	Eukaryota	Fungi	Dikarya	Ascomycota	Pezizomycetes		Pezizales		Tuberaceae		Tuber	Tuber sp. 3 KA-2010
1351
1353	Eukaryota	Fungi	Dikarya	Ascomycota
1355	Eukaryota	Fungi	Dikarya	Ascomycota
1357	Eukaryota	Fungi	Dikarya	Ascomycota
1359	Eukaryota	Fungi	Dikarya	Ascomycota
1361	Eukaryota	Fungi	Dikarya	Ascomycota
1363	Eukaryota	Fungi	Dikarya	Basidiomycota	Agaricomycetes
1365	Eukaryota	Fungi	Dikarya	Basidiomycota	Agaricomycetes		Russulales		Russulaceae
1367	Eukaryota	Fungi	Dikarya	Ascomycota
1369	Eukaryota	Fungi	Dikarya	Ascomycota
1371	Eukaryota	Fungi
1373	Eukaryota	Fungi	Dikarya	Ascomycota	Pezizomycetes		Pezizales		Pyronemataceae		Otidea
1375	Eukaryota	Fungi	Dikarya	Ascomycota	Eurotiomycetes	Chaetothyriomycetidae	Chaetothyriales		Herpotrichiellaceae		Cladophialophora
1377	Eukaryota	Fungi					Mortierellales		Mortierellaceae		Mortierella
1379	Eukaryota	Fungi	Dikarya	Ascomycota	Leotiomycetes		Helotiales
1381	Eukaryota	Fungi	Dikarya	Basidiomycota	Agaricomycetes		Russulales		Russulaceae		Russula
1383	Eukaryota	Viridiplantae		Streptophyta		rosids	Rosales		Rosaceae	Amygdaloideae	Prunus
1385	Eukaryota	Fungi	Dikarya	Ascomycota
1387	Eukaryota	Fungi		Glomeromycota	Glomeromycetes		Glomerales		Glomeraceae
1389	Eukaryota	Fungi	Dikarya	Basidiomycota	Agaricomycetes	Agaricomycetidae	Agaricales		Tricholomataceae
1391	Eukaryota	Fungi	Dikarya	Ascomycota
1393	Eukaryota	Fungi	Dikarya	Ascomycota
1395	Eukaryota	Fungi	Dikarya	Ascomycota
1397	Eukaryota	Fungi	Dikarya	Ascomycota	Sordariomycetes	Sordariomycetidae	Chaetosphaeriales		Chaetosphaeriaceae
1399	Eukaryota	Fungi	Dikarya	Ascomycota
1401	Eukaryota	Fungi	Dikarya	Basidiomycota	Agaricomycetes		Russulales		Russulaceae		Russula
1403
1405	Eukaryota	Fungi	Dikarya	Basidiomycota	Agaricomycetes		Thelephorales		Thelephoraceae		Tomentella
1407	Eukaryota	Fungi	Dikarya	Ascomycota	Leotiomycetes
1409	Eukaryota	Fungi	Dikarya	Ascomycota
1411	Eukaryota	Fungi	Dikarya	Basidiomycota	Agaricomycetes	Agaricomycetidae	Agaricales		Tricholomataceae		Laccaria	Laccaria vinaceoavellanea
1413	Eukaryota	Fungi	Dikarya
1415	Eukaryota	Fungi	Dikarya	Basidiomycota	Agaricomycetes		Russulales		Russulaceae		Russula	Russula subnigricans
1417	Eukaryota	Fungi	Dikarya	Basidiomycota	Tremellomycetes		Tremellales
1419
1421	Eukaryota	Fungi	Dikarya	Basidiomycota	Agaricomycetes		Thelephorales		Thelephoraceae		Tomentella
1423	Eukaryota	Fungi	Dikarya	Basidiomycota	Agaricomycetes		Russulales		Russulaceae		Russula
1425
1427	Eukaryota	Fungi	Dikarya	Basidiomycota	Agaricomycetes		Russulales		Russulaceae
1429	Eukaryota	Fungi	Dikarya
1431	Eukaryota	Fungi	Dikarya	Ascomycota	Geoglossomycetes		Geoglossales		Geoglossaceae
1433	Eukaryota	Fungi	Dikarya	Ascomycota	Leotiomycetes		Helotiales
1435	Eukaryota	Fungi	Dikarya	Ascomycota
1437	Eukaryota				Oligohymenophorea	Peritrichia			Vorticellidae		Carchesium	Carchesium polypinum
1439	Eukaryota	Fungi	Dikarya	Basidiomycota	Agaricomycetes		Russulales		Russulaceae		Russula
1441	Eukaryota	Fungi	Dikarya	Ascomycota
1443
1445	Eukaryota	Fungi	Dikarya	Basidiomycota	Tremellomycetes		Tremellales				Cryptococcus	Cryptococcus podzolicus
1447	Eukaryota	Fungi	Dikarya	Ascomycota
1449	Eukaryota	Fungi	Dikarya	Basidiomycota	Agaricomycetes	Agaricomycetidae	Agaricales		Cortinariaceae		Cortinarius
1451	Eukaryota	Fungi	Dikarya	Ascomycota
1453	Eukaryota	Fungi	Dikarya	Basidiomycota	Agaricomycetes		Russulales		Russulaceae		Lactarius
1455	Eukaryota	Fungi	Dikarya	Ascomycota
1457	Eukaryota	Fungi	Dikarya	Basidiomycota	Agaricomycetes		Thelephorales		Thelephoraceae		Tomentella
1459	Eukaryota
1461	Eukaryota	Fungi	Dikarya	Ascomycota
1463	Eukaryota	Fungi	Dikarya	Ascomycota
1465	Eukaryota	Fungi	Dikarya	Basidiomycota	Agaricomycetes		Thelephorales		Thelephoraceae
1467	Eukaryota	Fungi	Dikarya	Ascomycota
1469	Eukaryota	Fungi	Dikarya	Ascomycota	Leotiomycetes		Helotiales
1471	Eukaryota	Fungi	Dikarya	Ascomycota	Sordariomycetes	Sordariomycetidae	Chaetosphaeriales		Chaetosphaeriaceae
1473	Eukaryota	Fungi	Dikarya	Ascomycota	Eurotiomycetes	Eurotiomycetidae	Eurotiales		Elaphomycetaceae		Elaphomyces
1475	Eukaryota	Fungi	Dikarya	Basidiomycota	Agaricomycetes	Agaricomycetidae	Agaricales		Tricholomataceae
1477	Eukaryota	Fungi	Dikarya	Ascomycota	Eurotiomycetes	Eurotiomycetidae	Eurotiales		Trichocomaceae
1479	Eukaryota	Fungi	Dikarya	Ascomycota	Leotiomycetes		Helotiales
1481	Eukaryota	Fungi	Dikarya	Basidiomycota	Agaricomycetes		Thelephorales		Thelephoraceae		Tomentella
1483
1485	Eukaryota	Fungi	Dikarya	Ascomycota
1487	Eukaryota
1489	Eukaryota	Fungi	Dikarya
1491	Eukaryota	Fungi	Dikarya	Basidiomycota	Agaricomycetes		Trechisporales		'Trechisporaceae'		Trechispora
1493
1495	Eukaryota	Fungi	Dikarya	Ascomycota
1497	Eukaryota	Fungi	Dikarya	Basidiomycota	Agaricomycetes	Agaricomycetidae	Agaricales				Inocybe
1499	Eukaryota	Fungi	Dikarya	Basidiomycota	Agaricomycetes		Russulales		Russulaceae		Russula
1501	Eukaryota	Fungi	Dikarya	Basidiomycota	Agaricomycetes		Trechisporales		'Trechisporaceae'		Trechispora
1503	Eukaryota	Fungi	Dikarya	Ascomycota	Leotiomycetes		Helotiales
1505	Eukaryota	Fungi	Dikarya	Ascomycota	Leotiomycetes
1507	Eukaryota	Fungi
1509	Eukaryota	Fungi	Dikarya	Basidiomycota	Agaricomycetes		Thelephorales		Thelephoraceae
1511	Eukaryota
1513	Eukaryota	Fungi	Dikarya	Ascomycota	Dothideomycetes	Pleosporomycetidae	Pleosporales
1515	Eukaryota	Fungi	Dikarya	Basidiomycota	Tremellomycetes		Tremellales				Trichosporon
1517	Eukaryota	Fungi	Dikarya	Basidiomycota	Agaricomycetes		Thelephorales		Thelephoraceae		Tomentella
1519	Eukaryota	Fungi	Dikarya	Ascomycota	Sordariomycetes	Hypocreomycetidae	Hypocreales		Nectriaceae
1521	Eukaryota	Fungi	Dikarya	Ascomycota
1523	Eukaryota	Fungi	Dikarya	Ascomycota
1525	Eukaryota	Fungi	Dikarya	Ascomycota	Sordariomycetes	Hypocreomycetidae	Hypocreales		Nectriaceae		Ilyonectria
1527	Eukaryota	Fungi	Dikarya	Basidiomycota	Agaricomycetes		Thelephorales		Thelephoraceae		Tomentella
1529	Eukaryota	Fungi	Dikarya	Basidiomycota	Agaricomycetes	Agaricomycetidae	Agaricales		Tricholomataceae		Mycena
1531	Eukaryota	Fungi	Dikarya	Ascomycota	Dothideomycetes						Cenococcum
1533	Eukaryota	Fungi	Dikarya	Ascomycota	Leotiomycetes				Myxotrichaceae
1535	Eukaryota	Fungi	Dikarya	Basidiomycota	Agaricomycetes	Agaricomycetidae	Agaricales				Inocybe
1537	Eukaryota	Fungi	Dikarya	Ascomycota	Leotiomycetes
1539	Eukaryota	Fungi	Dikarya	Ascomycota	Leotiomycetes		Helotiales
1541	Eukaryota	Fungi	Dikarya	Ascomycota
1543	Eukaryota	Fungi	Dikarya	Ascomycota	Leotiomycetes
1545	Eukaryota	Fungi	Dikarya	Ascomycota
1547
1549	Eukaryota	Fungi	Dikarya	Ascomycota
1551	Eukaryota	Fungi	Dikarya	Ascomycota
1553	Eukaryota	Fungi	Dikarya	Ascomycota	Sordariomycetes	Hypocreomycetidae	Hypocreales		Nectriaceae
1555	Eukaryota	Fungi	Dikarya	Basidiomycota	Agaricomycetes		Russulales		Russulaceae		Lactarius
1557	Eukaryota	Fungi	Dikarya	Basidiomycota	Agaricomycetes	Agaricomycetidae	Agaricales		Tricholomataceae		Mycena
1559	Eukaryota	Fungi	Dikarya	Ascomycota
1561	Eukaryota	Fungi	Dikarya
1563	Eukaryota	Fungi	Dikarya
1565	Eukaryota	Fungi					Mortierellales		Mortierellaceae		Mortierella
1567	Eukaryota	Fungi	Dikarya	Basidiomycota	Agaricomycetes		Thelephorales		Thelephoraceae
1569	Eukaryota	Fungi	Dikarya	Basidiomycota	Agaricomycetes		Auriculariales
1571	Eukaryota	Fungi	Dikarya	Ascomycota
1573	Eukaryota	Fungi	Dikarya	Ascomycota	Leotiomycetes
1575	Eukaryota	Fungi	Dikarya	Ascomycota	Leotiomycetes
1577	Eukaryota	Fungi					Mortierellales		Mortierellaceae		Mortierella
1579	Eukaryota	Fungi	Dikarya	Ascomycota
1581
1583	Eukaryota	Fungi	Dikarya	Ascomycota
1585	Eukaryota	Fungi	Dikarya	Ascomycota	Leotiomycetes		Helotiales
1587	Eukaryota	Fungi	Dikarya
1589	Eukaryota	Fungi	Dikarya	Ascomycota
1591	Eukaryota	Fungi	Dikarya	Ascomycota
1593	Eukaryota	Fungi	Dikarya	Basidiomycota	Agaricomycetes		Russulales		Russulaceae		Lactarius
1595	Eukaryota	Fungi	Dikarya	Ascomycota	Leotiomycetes
1597	Eukaryota	Fungi	Dikarya	Basidiomycota	Agaricomycetes		Russulales		Russulaceae		Russula
1599	Eukaryota	Fungi	Dikarya	Ascomycota
1601	Eukaryota	Fungi	Dikarya	Basidiomycota	Agaricomycetes		Russulales		Russulaceae		Russula	Russula vesca
1603	Eukaryota	Fungi	Dikarya	Basidiomycota	Agaricomycetes		Russulales		Russulaceae		Lactarius
1605	Eukaryota	Fungi	Dikarya	Ascomycota
1607	Eukaryota	Fungi	Dikarya	Basidiomycota
1609	Eukaryota	Fungi	Dikarya	Ascomycota
1611	Eukaryota	Fungi	Dikarya	Ascomycota
1613	Eukaryota	Fungi	Dikarya	Ascomycota
1615	Eukaryota	Fungi	Dikarya	Ascomycota	Leotiomycetes
1617	Eukaryota	Fungi	Dikarya	Basidiomycota	Agaricomycetes		Russulales		Russulaceae		Lactarius
1619	Eukaryota	Fungi	Dikarya	Ascomycota
1621	Eukaryota	Fungi	Dikarya	Ascomycota	Leotiomycetes		Helotiales
1623	Eukaryota	Fungi	Dikarya	Ascomycota
1625	Eukaryota	Fungi	Dikarya	Ascomycota
1627
1629	Eukaryota	Fungi	Dikarya	Basidiomycota	Agaricomycetes		Thelephorales		Thelephoraceae		Tomentella
1631	Eukaryota	Fungi	Dikarya	Ascomycota
1633	Eukaryota	Fungi	Dikarya	Basidiomycota	Agaricomycetes	Agaricomycetidae	Agaricales
1635	Eukaryota	Fungi	Dikarya	Basidiomycota	Agaricomycetes		Russulales		Russulaceae		Lactarius
1637	Eukaryota	Fungi	Dikarya	Ascomycota
1639	Eukaryota	Fungi	Dikarya
1641	Eukaryota	Fungi	Dikarya	Basidiomycota	Agaricomycetes	Agaricomycetidae	Agaricales		Amanitaceae		Amanita
1643	Eukaryota	Fungi	Dikarya	Ascomycota
1645	Eukaryota	Fungi	Dikarya	Basidiomycota	Agaricomycetes		Russulales		Russulaceae
1647	Eukaryota	Fungi	Dikarya
1649	Eukaryota	Fungi	Dikarya	Ascomycota
1651	Eukaryota	Fungi	Dikarya	Basidiomycota	Agaricomycetes		Russulales		Russulaceae		Russula
1653	Eukaryota	Fungi	Dikarya	Ascomycota	Leotiomycetes		Helotiales
1655	Eukaryota	Fungi	Dikarya	Basidiomycota	Agaricomycetes		Sebacinales		Sebacinaceae		Sebacina
1657	Eukaryota	Fungi	Dikarya	Basidiomycota	Agaricomycetes		Thelephorales		Thelephoraceae		Tomentella
1659	Eukaryota	Fungi	Dikarya	Ascomycota
1661	Eukaryota	Fungi	Dikarya	Basidiomycota	Agaricomycetes		Sebacinales		Sebacinaceae		Sebacina
1663	Eukaryota	Fungi		Glomeromycota	Glomeromycetes		Glomerales		Glomeraceae
1665	Eukaryota	Fungi	Dikarya	Ascomycota	Leotiomycetes							uncultured Leotiomycetes
1667	Eukaryota	Fungi	Dikarya	Ascomycota
1669	Eukaryota	Fungi	Dikarya	Basidiomycota	Agaricomycetes
1671	Eukaryota	Fungi	Dikarya	Basidiomycota	Agaricomycetes		Russulales		Russulaceae		Russula	Russula nigricans
1673	Eukaryota	Fungi	Dikarya	Ascomycota
1675	Eukaryota	Fungi					Mortierellales		Mortierellaceae		Mortierella
1677	Eukaryota	Fungi	Dikarya	Basidiomycota	Agaricomycetes		Russulales		Russulaceae
1679	Eukaryota	Fungi	Dikarya	Ascomycota
1681
1683	Eukaryota	Fungi	Dikarya	Ascomycota	Leotiomycetes		Helotiales		Dermateaceae
1685	Eukaryota	Fungi	Dikarya	Ascomycota
1687	Eukaryota	Fungi	Dikarya	Ascomycota
1689	Eukaryota	Fungi					Mortierellales		Mortierellaceae		Mortierella
1691	Eukaryota	Fungi	Dikarya	Basidiomycota	Agaricomycetes		Russulales		Russulaceae		Russula
1693	Eukaryota	Fungi	Dikarya	Basidiomycota	Agaricomycetes		Thelephorales		Thelephoraceae		Tomentella
1695	Eukaryota	Fungi	Dikarya	Basidiomycota	Agaricomycetes	Agaricomycetidae	Agaricales		Tricholomataceae		Xeromphalina
1697	Eukaryota	Fungi	Dikarya	Basidiomycota	Agaricomycetes		Thelephorales		Thelephoraceae		Tomentella
1699	Eukaryota	Fungi	Dikarya	Ascomycota	Sordariomycetes	Hypocreomycetidae	Hypocreales		Hypocreaceae
1701	Eukaryota	Fungi	Dikarya	Ascomycota
1703	Eukaryota	Fungi	Dikarya	Basidiomycota	Agaricomycetes		Thelephorales		Thelephoraceae		Tomentella
1705	Eukaryota	Fungi	Dikarya	Ascomycota	Leotiomycetes		Helotiales		Helotiaceae
1707	Eukaryota	Fungi		Glomeromycota	Glomeromycetes		Glomerales		Glomeraceae		Glomus
1709	Eukaryota	Fungi	Dikarya	Ascomycota
1711	Eukaryota	Fungi	Dikarya	Basidiomycota	Agaricomycetes	Agaricomycetidae	Agaricales		Clavariaceae
1713	Eukaryota	Fungi	Dikarya	Basidiomycota	Agaricomycetes		Thelephorales		Thelephoraceae		Tomentella
1715	Eukaryota	Fungi	Dikarya	Ascomycota	Leotiomycetes		Helotiales
1717	Eukaryota	Fungi	Dikarya	Basidiomycota	Agaricomycetes		Corticiales		Corticiaceae
1719	Eukaryota	Fungi	Dikarya
1721	Eukaryota	Fungi	Dikarya
1723	Eukaryota	Fungi	Dikarya	Basidiomycota	Agaricomycetes		Thelephorales		Thelephoraceae
1725	Eukaryota	Fungi	Dikarya
1727	Eukaryota	Fungi	Dikarya	Ascomycota	Leotiomycetes		Helotiales		Helotiaceae
1729
1731	Eukaryota	Fungi	Dikarya	Ascomycota	Sordariomycetes	Sordariomycetidae	Ophiostomatales		Ophiostomataceae		Sporothrix
1733	Eukaryota	Fungi	Dikarya	Ascomycota	Leotiomycetes		Helotiales					uncultured Helotiales
1735	Eukaryota	Fungi	Dikarya	Ascomycota	Leotiomycetes
1737	Eukaryota	Fungi	Dikarya	Ascomycota
1739	Eukaryota	Fungi	Dikarya	Ascomycota	Leotiomycetes		Helotiales
1741	Eukaryota	Fungi	Dikarya	Ascomycota
1743	Eukaryota	Fungi	Dikarya	Ascomycota	Leotiomycetes
1745	Eukaryota	Fungi	Dikarya	Ascomycota	Saccharomycetes		Saccharomycetales
1747
1749	Eukaryota	Fungi	Dikarya	Basidiomycota	Agaricomycetes		Russulales		Russulaceae		Russula
1751	Eukaryota	Fungi	Dikarya	Basidiomycota	Agaricomycetes	Agaricomycetidae	Agaricales		Cortinariaceae		Cortinarius
1753	Eukaryota	Fungi	Dikarya	Ascomycota	Pezizomycetes		Pezizales		Ascobolaceae		Ascobolus
1755	Eukaryota	Fungi	Dikarya	Ascomycota
1757	Eukaryota	Fungi	Dikarya	Basidiomycota	Agaricomycetes		Russulales		Russulaceae		Lactarius
1759	Eukaryota	Fungi	Dikarya	Ascomycota
1761	Eukaryota	Fungi	Dikarya	Ascomycota	Leotiomycetes		Helotiales
1763	Eukaryota	Fungi	Dikarya	Ascomycota
1765	Eukaryota	Fungi	Dikarya	Ascomycota
1767	Eukaryota	Fungi	Dikarya	Ascomycota
1769	Eukaryota	Fungi	Dikarya	Ascomycota	Leotiomycetes		Helotiales				Phialocephala	Phialocephala fortinii
1771	Eukaryota	Fungi	Dikarya	Ascomycota	Dothideomycetes						Cenococcum
1773	Eukaryota
1775	Eukaryota	Fungi	Dikarya	Ascomycota	Leotiomycetes		Helotiales
1777	Eukaryota	Fungi	Dikarya	Ascomycota	Leotiomycetes		Helotiales
1779	Eukaryota	Fungi	Dikarya	Ascomycota	Dothideomycetes						Cenococcum
1781	Eukaryota	Fungi	Dikarya	Basidiomycota	Agaricomycetes		Thelephorales		Thelephoraceae
1783	Eukaryota	Fungi	Dikarya	Basidiomycota	Agaricomycetes		Russulales		Russulaceae		Russula
1785	Eukaryota	Fungi	Dikarya	Basidiomycota	Agaricomycetes		Cantharellales		Clavulinaceae		Clavulina
1787	Eukaryota	Fungi	Dikarya	Ascomycota	Leotiomycetes		Helotiales		Dermateaceae
1789	Eukaryota	Fungi	Dikarya	Basidiomycota	Agaricomycetes		Russulales		Russulaceae		Russula
1791	Eukaryota	Fungi	Dikarya	Basidiomycota	Agaricomycetes		Thelephorales		Thelephoraceae		Tomentella
1793	Eukaryota	Fungi	Dikarya	Ascomycota
1795	Eukaryota	Fungi	Dikarya	Basidiomycota	Agaricomycetes		Russulales		Russulaceae		Russula
1797
1799	Eukaryota	Fungi	Dikarya	Ascomycota
1801	Eukaryota	Fungi	Dikarya	Ascomycota	Dothideomycetes	Pleosporomycetidae	Pleosporales		Lophiostomataceae		Lophiostoma
1803	Eukaryota	Fungi	Dikarya	Ascomycota
1805	Eukaryota	Fungi	Dikarya	Ascomycota	Leotiomycetes		Helotiales
1807	Eukaryota	Fungi	Dikarya	Ascomycota	Sordariomycetes
1809	Eukaryota	Fungi	Dikarya	Ascomycota	Leotiomycetes		Helotiales
1811	Eukaryota	Fungi	Dikarya	Basidiomycota	Agaricomycetes		Russulales		Russulaceae		Russula
1813	Eukaryota	Fungi	Dikarya	Basidiomycota	Agaricomycetes		Russulales		Russulaceae		Russula
1815	Eukaryota	Viridiplantae		Streptophyta		asterids	Aquifoliales		Aquifoliaceae		Ilex
1817	Eukaryota	Fungi	Dikarya	Ascomycota	Sordariomycetes
1819	Eukaryota	Fungi		Glomeromycota	Glomeromycetes		Diversisporales
1821	Eukaryota	Fungi	Dikarya	Basidiomycota	Agaricomycetes		Russulales		Russulaceae		Russula
1823	Eukaryota	Fungi	Dikarya	Ascomycota
1825	Eukaryota	Fungi	Dikarya	Ascomycota	Eurotiomycetes	Chaetothyriomycetidae	Chaetothyriales		Herpotrichiellaceae
1827	Eukaryota	Fungi	Dikarya	Basidiomycota	Agaricomycetes		Russulales		Russulaceae		Russula
1829	Eukaryota	Fungi	Dikarya	Ascomycota
1831
1833	Eukaryota	Fungi	Dikarya	Ascomycota
1835	Eukaryota	Fungi	Dikarya	Ascomycota
1837
1839	Eukaryota	Fungi	Dikarya	Ascomycota
1841	Eukaryota	Fungi	Dikarya	Ascomycota	Sordariomycetes	Sordariomycetidae	Diaporthales
1843	Eukaryota	Fungi	Dikarya	Ascomycota	Dothideomycetes				Tubeufiaceae
1845	Eukaryota	Fungi	Dikarya	Ascomycota	Leotiomycetes		Helotiales
1847	Eukaryota	Fungi	Dikarya	Ascomycota
1849	Eukaryota	Fungi	Dikarya	Ascomycota
1851	Eukaryota	Fungi	Dikarya	Basidiomycota	Agaricomycetes		Thelephorales		Thelephoraceae
1853	Eukaryota	Fungi	Dikarya	Ascomycota
1855	Eukaryota	Fungi	Dikarya	Basidiomycota	Agaricomycetes		Sebacinales		Sebacinaceae		Sebacina
1857	Eukaryota	Fungi	Dikarya	Ascomycota	Eurotiomycetes	Chaetothyriomycetidae
OTUs clustered with 95%-similarity cutoff
1	Eukaryota	Fungi	Dikarya	Basidiomycota	Agaricomycetes		Russulales		Russulaceae		Russula
3	Eukaryota	Fungi	Dikarya	Basidiomycota	Agaricomycetes		Thelephorales		Thelephoraceae		Tomentella
5	Eukaryota	Fungi	Dikarya	Basidiomycota	Agaricomycetes	Agaricomycetidae	Boletales	Sclerodermatineae	Astraeaceae		Astraeus	Astraeus hygrometricus
7	Eukaryota	Fungi	Dikarya	Basidiomycota	Agaricomycetes	Agaricomycetidae	Agaricales				Inocybe
9	Eukaryota	Fungi		Glomeromycota	Glomeromycetes		Diversisporales
11	Eukaryota	Viridiplantae		Streptophyta			Rosales		Rosaceae	Amygdaloideae	Prunus
13	Eukaryota	Fungi		Glomeromycota	Glomeromycetes		Diversisporales
15	Eukaryota	Fungi	Dikarya	Ascomycota
17	Eukaryota	Fungi	Dikarya	Basidiomycota	Agaricomycetes	Agaricomycetidae	Agaricales				Inocybe
19	Eukaryota	Fungi	Dikarya	Ascomycota
21
23	Eukaryota	Viridiplantae		Streptophyta			Fagales		Fagaceae		Quercus
25	Eukaryota	Fungi	Dikarya	Basidiomycota	Agaricomycetes		Cantharellales		Clavulinaceae		Clavulina
27	Eukaryota	Fungi	Dikarya	Ascomycota	Sordariomycetes	Sordariomycetidae	Diaporthales		Valsaceae
29	Eukaryota	Fungi	Dikarya	Ascomycota
31	Eukaryota	Fungi	Dikarya	Ascomycota
33	Eukaryota	Fungi	Dikarya	Basidiomycota	Agaricomycetes	Agaricomycetidae	Agaricales				Inocybe
35	Eukaryota	Fungi	Dikarya	Basidiomycota	Agaricomycetes		Russulales		Russulaceae
37	Eukaryota	Fungi	Dikarya	Ascomycota	Leotiomycetes				Myxotrichaceae
39	Eukaryota	Fungi	Dikarya	Ascomycota	Eurotiomycetes	Eurotiomycetidae	Eurotiales		Trichocomaceae		Penicillium
41	Eukaryota	Fungi	Dikarya	Ascomycota	Eurotiomycetes	Chaetothyriomycetidae
43	Eukaryota	Fungi	Dikarya	Ascomycota
45	Eukaryota	Fungi	Dikarya	Ascomycota
47	Eukaryota	Fungi	Dikarya	Basidiomycota	Agaricomycetes		Russulales		Russulaceae
49
51	Eukaryota	Fungi		Glomeromycota	Glomeromycetes		Glomerales		Glomeraceae		Glomus
53
55	Eukaryota	Fungi	Dikarya
57	Eukaryota	Fungi	Dikarya	Basidiomycota	Agaricomycetes		Thelephorales		Thelephoraceae
59	Eukaryota	Fungi	Dikarya	Ascomycota
61	Eukaryota	Fungi	Dikarya	Basidiomycota
63	Eukaryota	Fungi	Dikarya	Ascomycota
65	Eukaryota	Fungi	Dikarya	Basidiomycota	Tremellomycetes
67	Eukaryota	Fungi	Dikarya	Ascomycota
69	Eukaryota	Fungi	Dikarya	Ascomycota	Eurotiomycetes	Chaetothyriomycetidae	Chaetothyriales		Herpotrichiellaceae
71	Eukaryota	Fungi	Dikarya	Ascomycota	Sordariomycetes
73	Eukaryota	Fungi	Dikarya	Basidiomycota	Agaricomycetes	Agaricomycetidae	Agaricales		Clavariaceae		Ramariopsis
75	Eukaryota	Fungi	Dikarya	Basidiomycota	Agaricomycetes		Thelephorales		Thelephoraceae		Tomentella
77	Eukaryota	Fungi	Dikarya	Basidiomycota	Agaricomycetes		Russulales		Russulaceae		Lactarius
79	Eukaryota	Fungi	Dikarya	Ascomycota	Sordariomycetes
81	Eukaryota	Fungi	Dikarya	Basidiomycota	Agaricomycetes		Russulales		Russulaceae		Russula
83
85	Eukaryota	Fungi	Dikarya	Basidiomycota	Agaricomycetes		Russulales		Russulaceae		Russula	Russula castanopsidis
87	Eukaryota	Fungi	Dikarya	Basidiomycota	Agaricomycetes	Agaricomycetidae	Agaricales		Cortinariaceae		Cortinarius
89	Eukaryota	Fungi	Dikarya	Ascomycota	Leotiomycetes		Helotiales
91	Eukaryota	Fungi	Dikarya	Ascomycota	Eurotiomycetes	Chaetothyriomycetidae	Chaetothyriales		Herpotrichiellaceae
93	Eukaryota	Fungi	Dikarya	Basidiomycota	Agaricomycetes	Agaricomycetidae	Agaricales		Tricholomataceae		Mycena
95	Eukaryota	Fungi
97	Eukaryota	Fungi	Dikarya	Ascomycota	Leotiomycetes		Helotiales
99	Eukaryota	Fungi	Dikarya	Ascomycota
101	Eukaryota	Fungi	Dikarya	Ascomycota
103	Eukaryota	Fungi	Dikarya	Basidiomycota	Agaricomycetes		Thelephorales		Thelephoraceae
105	Eukaryota	Fungi	Dikarya	Basidiomycota	Agaricomycetes		Russulales		Russulaceae		Lactarius
107	Eukaryota	Fungi	Dikarya	Ascomycota	Dothideomycetes						Cenococcum
109	Eukaryota	Fungi	Dikarya	Ascomycota	Leotiomycetes		Helotiales
111	Eukaryota	Fungi	Dikarya	Basidiomycota	Agaricomycetes		Russulales		Russulaceae		Lactarius	Lactarius quietus
113	Eukaryota	Fungi	Dikarya	Ascomycota	Eurotiomycetes	Chaetothyriomycetidae	Chaetothyriales
115	Eukaryota	Fungi	Dikarya	Basidiomycota	Agaricomycetes		Cantharellales		Clavulinaceae		Clavulina
117
119	Eukaryota	Fungi	Dikarya	Basidiomycota	Agaricomycetes		Thelephorales		Thelephoraceae		Thelephora
121	Eukaryota	Fungi	Dikarya	Ascomycota
123	Eukaryota	Fungi	Dikarya	Basidiomycota	Agaricomycetes
125	Eukaryota	Fungi	Dikarya	Ascomycota	Leotiomycetes
127	Eukaryota	Fungi	Dikarya	Ascomycota	Eurotiomycetes	Eurotiomycetidae	Eurotiales		Elaphomycetaceae		Elaphomyces
129	Eukaryota	Fungi	Dikarya
131	Eukaryota	Fungi	Dikarya	Basidiomycota	Agaricomycetes	Agaricomycetidae	Agaricales
133	Eukaryota	Fungi	Dikarya	Basidiomycota	Agaricomycetes		Russulales		Russulaceae		Russula
135	Eukaryota	Fungi	Dikarya	Ascomycota	Leotiomycetes		Helotiales
137	Eukaryota	Fungi	Dikarya	Ascomycota
139
141
143	Eukaryota	Fungi	Dikarya	Ascomycota	Leotiomycetes		Helotiales
145	Eukaryota	Fungi	Dikarya	Ascomycota
147	Eukaryota	Fungi	Dikarya	Basidiomycota	Agaricomycetes		Russulales		Russulaceae		Russula
149	Eukaryota	Fungi	Dikarya	Ascomycota	Saccharomycetes		Saccharomycetales
151	Eukaryota	Fungi	Dikarya	Basidiomycota	Agaricomycetes		Russulales		Russulaceae		Lactarius
153
155	Eukaryota	Fungi	Dikarya	Ascomycota	Sordariomycetes	Hypocreomycetidae	Hypocreales		Hypocreaceae		Hypocrea
157	Eukaryota	Fungi	Dikarya	Ascomycota	Leotiomycetes
159	Eukaryota	Fungi	Dikarya	Ascomycota
161	Eukaryota	Fungi	Dikarya	Basidiomycota	Agaricomycetes	Agaricomycetidae	Agaricales		Tricholomataceae
163	Eukaryota	Fungi	Dikarya	Basidiomycota	Agaricomycetes		Thelephorales		Thelephoraceae
165	Eukaryota	Fungi	Dikarya	Ascomycota
167	Eukaryota	Fungi	Dikarya	Basidiomycota	Agaricomycetes	Agaricomycetidae	Boletales	Boletineae	Boletaceae
169	Eukaryota	Fungi	Dikarya	Ascomycota	Geoglossomycetes		Geoglossales		Geoglossaceae		Trichoglossum
171	Eukaryota
173	Eukaryota	Fungi	Dikarya	Ascomycota
175	Eukaryota	Fungi	Dikarya	Ascomycota	Leotiomycetes		Helotiales
177	Eukaryota	Fungi	Dikarya	Basidiomycota	Agaricomycetes	Agaricomycetidae	Boletales	Boletineae	Boletaceae		Boletus
179	Eukaryota	Fungi	Dikarya	Basidiomycota	Agaricomycetes		Russulales		Russulaceae		Russula
181
183	Eukaryota
185	Eukaryota	Fungi	Dikarya	Ascomycota	Lecanoromycetes	Ostropomycetidae	Ostropales		Stictidaceae		Cryptodiscus
187	Eukaryota	Fungi	Dikarya	Ascomycota
189	Eukaryota	Viridiplantae		Streptophyta			Fagales		Fagaceae
191	Eukaryota	Fungi	Dikarya	Ascomycota
193	Eukaryota	Fungi	Dikarya	Ascomycota	Eurotiomycetes	Chaetothyriomycetidae	Chaetothyriales
195	Eukaryota	Fungi	Dikarya	Basidiomycota	Agaricomycetes		Russulales		Russulaceae		Lactarius
197	Eukaryota	Fungi	Dikarya	Ascomycota
199	Eukaryota	Fungi	Dikarya	Ascomycota
201	Eukaryota	Fungi	Dikarya	Ascomycota	Leotiomycetes
203	Eukaryota	Fungi	Dikarya
205	Eukaryota	Fungi	Dikarya	Ascomycota	Sordariomycetes	Xylariomycetidae	Xylariales		Amphisphaeriaceae		Pestalotiopsis
207	Eukaryota	Fungi	Dikarya	Ascomycota	Leotiomycetes
209	Eukaryota	Fungi	Dikarya	Basidiomycota	Agaricomycetes		Sebacinales		Sebacinaceae		Sebacina
211	Eukaryota	Fungi	Dikarya	Ascomycota
213	Eukaryota	Fungi	Dikarya
215	Eukaryota	Fungi	Dikarya	Ascomycota	Eurotiomycetes	Chaetothyriomycetidae	Chaetothyriales		Herpotrichiellaceae		Capronia
217	Eukaryota	Fungi	Dikarya	Basidiomycota	Agaricomycetes		Russulales		Russulaceae		Lactarius
219	Eukaryota	Fungi
221	Eukaryota	Fungi	Dikarya	Ascomycota	Dothideomycetes						Cenococcum
223	Eukaryota	Fungi	Dikarya	Ascomycota	Leotiomycetes		Helotiales
225	Eukaryota	Fungi	Dikarya	Basidiomycota	Agaricomycetes		Trechisporales
227
229	Eukaryota	Fungi	Dikarya	Ascomycota
231	Eukaryota	Fungi	Dikarya	Basidiomycota	Agaricomycetes		Sebacinales		Sebacinaceae		Sebacina
233	Eukaryota	Fungi	Dikarya
235
237	Eukaryota	Fungi	Dikarya	Basidiomycota	Agaricomycetes		Thelephorales		Thelephoraceae
239	Eukaryota	Fungi	Dikarya	Ascomycota
241	Eukaryota	Fungi	Dikarya	Basidiomycota	Tremellomycetes		Tremellales
243	Eukaryota	Fungi	Dikarya	Basidiomycota	Tremellomycetes
245	Eukaryota	Fungi	Dikarya	Ascomycota
247	Eukaryota	Fungi	Dikarya	Basidiomycota	Agaricomycetes		Thelephorales		Thelephoraceae
249	Eukaryota	Fungi	Dikarya	Ascomycota	Orbiliomycetes		Orbiliales		Orbiliaceae
251	Eukaryota	Fungi	Dikarya	Ascomycota	Leotiomycetes		Helotiales		Helotiaceae
253	Eukaryota	Fungi	Dikarya
255	Eukaryota	Fungi	Dikarya	Ascomycota
257	Eukaryota	Fungi	Dikarya	Basidiomycota	Tremellomycetes		Tremellales				Cryptococcus
259	Eukaryota	Fungi	Dikarya	Basidiomycota	Agaricomycetes		Thelephorales		Thelephoraceae		Tomentella
261	Eukaryota	Fungi	Dikarya	Basidiomycota	Agaricomycetes		Russulales		Russulaceae
263	Eukaryota	Viridiplantae		Streptophyta			Fagales		Fagaceae		Quercus
265	Eukaryota	Fungi	Dikarya	Ascomycota	Pezizomycetes		Pezizales		Tuberaceae		Tuber	Tuber sp.
267	Eukaryota	Fungi	Dikarya	Ascomycota	Sordariomycetes	Sordariomycetidae	Magnaporthales		Magnaporthaceae		Mycoleptodiscus
269	Eukaryota	Fungi	Dikarya	Ascomycota
271	Eukaryota	Fungi	Dikarya	Ascomycota
273	Eukaryota	Fungi	Dikarya	Ascomycota
275
277	Eukaryota	Fungi	Dikarya	Ascomycota
279	Eukaryota	Fungi	Dikarya	Ascomycota	Leotiomycetes		Helotiales
281	Eukaryota	Fungi	Dikarya	Ascomycota	Leotiomycetes
283	Eukaryota	Fungi	Dikarya	Ascomycota	Eurotiomycetes	Eurotiomycetidae	Eurotiales		Trichocomaceae
285	Eukaryota
287	Eukaryota	Fungi	Dikarya	Basidiomycota	Agaricomycetes		Thelephorales		Thelephoraceae
289	Eukaryota	Fungi	Dikarya	Ascomycota
291	Eukaryota	Fungi	Dikarya	Basidiomycota	Agaricomycetes	Agaricomycetidae	Agaricales		Hymenogastraceae		Hymenogaster
293	Eukaryota	Fungi	Dikarya
295	Eukaryota	Fungi	Dikarya	Basidiomycota	Agaricomycetes		Russulales		Russulaceae		Russula	Russula vesca
297	Eukaryota	Fungi	Dikarya	Basidiomycota	Agaricomycetes		Trechisporales		'Trechisporaceae'		Trechispora
299
301	Eukaryota	Fungi	Dikarya	Ascomycota	Pezizomycetes		Pezizales		Tuberaceae		Tuber
303	Eukaryota	Fungi	Dikarya	Basidiomycota	Agaricomycetes
305	Eukaryota	Fungi	Dikarya	Ascomycota
307	Eukaryota	Fungi	Dikarya	Ascomycota	Leotiomycetes				Myxotrichaceae		Oidiodendron
309	Eukaryota	Fungi	Dikarya	Ascomycota	Leotiomycetes				Myxotrichaceae		Oidiodendron
311	Eukaryota	Fungi	Dikarya	Ascomycota
313	Eukaryota	Fungi	Dikarya	Basidiomycota	Agaricomycetes		Russulales		Russulaceae		Russula
315	Eukaryota	Fungi	Dikarya	Basidiomycota	Agaricomycetes		Thelephorales		Thelephoraceae		Tomentella
317	Eukaryota	Fungi	Dikarya	Ascomycota
319	Eukaryota	Fungi	Dikarya	Ascomycota	Sordariomycetes
321	Eukaryota	Fungi	Dikarya	Ascomycota	Sordariomycetes	Sordariomycetidae	Chaetosphaeriales		Chaetosphaeriaceae
323	Eukaryota	Fungi	Dikarya	Basidiomycota	Agaricomycetes		Trechisporales		'Trechisporaceae'		Trechispora
325	Eukaryota	Fungi	Dikarya	Basidiomycota	Agaricomycetes	Agaricomycetidae	Boletales	Sclerodermatineae	Sclerodermataceae		Scleroderma
327	Eukaryota	Fungi	Dikarya	Ascomycota
329	Eukaryota	Fungi	Dikarya	Basidiomycota	Agaricomycetes	Agaricomycetidae	Agaricales				Inocybe
331	Eukaryota
333	Eukaryota	Fungi	Dikarya	Ascomycota
335	Eukaryota	Fungi	Dikarya	Basidiomycota	Agaricomycetes	Agaricomycetidae	Agaricales		Tricholomataceae		Mycena
337	Eukaryota	Fungi	Dikarya	Ascomycota	Dothideomycetes	Pleosporomycetidae	Pleosporales		Lophiostomataceae		Lophiostoma
339	Eukaryota	Fungi	Dikarya	Ascomycota
341	Eukaryota	Fungi	Dikarya	Ascomycota
343	Eukaryota	Fungi	Dikarya	Ascomycota	Lecanoromycetes	Ostropomycetidae	Ostropales		Stictidaceae		Cryptodiscus
345	Eukaryota	Fungi	Dikarya	Ascomycota
347	Eukaryota	Fungi	Dikarya	Basidiomycota	Agaricomycetes		Russulales		Russulaceae		Russula
349	Eukaryota	Fungi	Dikarya	Ascomycota
351	Eukaryota	Fungi	Dikarya	Ascomycota
353	Eukaryota	Fungi	Dikarya	Ascomycota
355	Eukaryota	Fungi	Dikarya	Ascomycota	Leotiomycetes		Helotiales
357	Eukaryota	Fungi	Dikarya	Ascomycota
359	Eukaryota	Fungi	Dikarya	Basidiomycota	Agaricomycetes		Russulales		Russulaceae		Russula
361
363	Eukaryota	Fungi	Dikarya	Ascomycota	Eurotiomycetes	Eurotiomycetidae	Eurotiales		Trichocomaceae
365	Eukaryota	Fungi	Dikarya	Basidiomycota	Agaricomycetes		Thelephorales		Thelephoraceae		Tomentella
367	Eukaryota	Fungi	Dikarya	Ascomycota	Sordariomycetes	Sordariomycetidae	Chaetosphaeriales		Chaetosphaeriaceae
369	Eukaryota	Fungi	Dikarya	Basidiomycota	Agaricomycetes		Sebacinales		Sebacinaceae
371	Eukaryota	Fungi	Dikarya	Ascomycota	Leotiomycetes
373	Eukaryota	Fungi	Dikarya	Ascomycota	Leotiomycetes		Helotiales		Dermateaceae		Cryptosporiopsis	Cryptosporiopsis ericae
375	Eukaryota	Fungi	Dikarya	Basidiomycota	Agaricomycetes	Agaricomycetidae	Agaricales		Tricholomataceae		Mycena
377	Eukaryota	Fungi	Dikarya	Basidiomycota	Agaricomycetes		Thelephorales		Thelephoraceae		Tomentella
379	Eukaryota	Fungi	Dikarya	Basidiomycota	Agaricomycetes		Thelephorales		Thelephoraceae
381	Eukaryota	Fungi	Dikarya	Ascomycota
383	Eukaryota	Fungi	Dikarya
385	Eukaryota	Fungi	Dikarya	Ascomycota	Leotiomycetes		Helotiales		Helotiaceae
387	Eukaryota	Fungi	Dikarya	Basidiomycota	Agaricomycetes		Trechisporales
389	Eukaryota	Fungi	Dikarya	Basidiomycota	Agaricomycetes		Russulales		Russulaceae		Lactarius
391	Eukaryota	Fungi	Dikarya	Basidiomycota	Tremellomycetes		Tremellales				Cryptococcus	Cryptococcus podzolicus
393	Eukaryota	Fungi	Dikarya	Ascomycota	Eurotiomycetes	Eurotiomycetidae	Eurotiales
395	Eukaryota	Fungi	Dikarya	Basidiomycota	Agaricomycetes		Russulales		Russulaceae		Russula
397	Eukaryota	Fungi	Dikarya	Ascomycota
399	Eukaryota	Fungi	Dikarya	Ascomycota	Dothideomycetes
401	Eukaryota	Fungi	Dikarya	Ascomycota	Leotiomycetes		Helotiales		Dermateaceae
403	Eukaryota	Fungi	Dikarya	Ascomycota	Eurotiomycetes	Chaetothyriomycetidae	Chaetothyriales		Herpotrichiellaceae
405	Eukaryota	Fungi	Dikarya	Ascomycota	Leotiomycetes
407	Eukaryota	Fungi	Dikarya	Ascomycota
409	Eukaryota	Fungi	Dikarya	Ascomycota
411	Eukaryota	Fungi	Dikarya	Ascomycota	Dothideomycetes						Cenococcum
413	Eukaryota	Fungi	Dikarya	Ascomycota	Sordariomycetes	Hypocreomycetidae	Hypocreales		Nectriaceae
415	Eukaryota	Fungi	Dikarya	Ascomycota
417	Eukaryota	Fungi	Dikarya	Ascomycota	Pezizomycetes		Pezizales		Tuberaceae		Tuber	Tuber sp.
419	Eukaryota	Fungi	Dikarya	Ascomycota
421	Eukaryota	Fungi	Dikarya	Ascomycota	Sordariomycetes	Sordariomycetidae	Chaetosphaeriales		Chaetosphaeriaceae		Chaetosphaeria
423	Eukaryota	Fungi	Dikarya	Basidiomycota	Agaricomycetes		Russulales		Russulaceae		Russula
425	Eukaryota	Fungi	Dikarya	Basidiomycota	Agaricomycetes	Agaricomycetidae	Agaricales		Amanitaceae		Amanita
427	Eukaryota	Fungi
429	Eukaryota	Fungi	Dikarya	Basidiomycota	Agaricomycetes		Russulales		Russulaceae		Lactarius
431	Eukaryota	Fungi
433	Eukaryota	Fungi	Dikarya	Ascomycota	Leotiomycetes		Helotiales		Hyaloscyphaceae
435	Eukaryota	Fungi	Dikarya	Ascomycota	Sordariomycetes	Sordariomycetidae	Diaporthales
437	Eukaryota	Fungi	Dikarya	Ascomycota	Eurotiomycetes	Chaetothyriomycetidae
439	Eukaryota	Fungi	Dikarya
441
443	Eukaryota	Fungi	Dikarya	Basidiomycota	Agaricomycetes	Agaricomycetidae	Agaricales		Tricholomataceae		Mycena
445	Eukaryota	Fungi	Dikarya	Basidiomycota	Agaricomycetes		Russulales		Russulaceae		Russula	Russula nigricans
447	Eukaryota	Fungi	Dikarya	Basidiomycota	Agaricomycetes		Thelephorales		Thelephoraceae
449	Eukaryota	Fungi	Dikarya	Ascomycota
451	Eukaryota	Fungi	Dikarya	Basidiomycota	Agaricomycetes		Russulales		Russulaceae		Russula
453
455	Eukaryota	Fungi	Dikarya	Ascomycota	Leotiomycetes		Helotiales
457	Eukaryota	Fungi	Dikarya	Basidiomycota	Agaricomycetes	Agaricomycetidae	Agaricales		Tricholomataceae		Xeromphalina
459	Eukaryota	Fungi	Dikarya	Ascomycota	Pezizomycetes		Pezizales		Ascobolaceae		Ascobolus
461
463	Eukaryota	Fungi	Dikarya	Basidiomycota	Agaricomycetes
465
467	Eukaryota	Fungi	Dikarya	Ascomycota	Sordariomycetes
469	Eukaryota	Fungi	Dikarya	Ascomycota	Eurotiomycetes	Chaetothyriomycetidae	Chaetothyriales		Herpotrichiellaceae		Capronia
471	Eukaryota	Fungi	Dikarya	Ascomycota
473	Eukaryota	Fungi	Dikarya	Ascomycota	Leotiomycetes		Helotiales
475	Eukaryota	Fungi	Dikarya	Ascomycota
477	Eukaryota	Fungi	Dikarya	Basidiomycota	Agaricomycetes	Agaricomycetidae	Boletales	Boletineae	Boletaceae
479	Eukaryota	Fungi	Dikarya	Basidiomycota	Agaricomycetes		Auriculariales
481	Eukaryota	Fungi	Dikarya	Ascomycota
483	Eukaryota	Fungi	Dikarya	Ascomycota
485	Eukaryota	Fungi	Dikarya	Ascomycota
487	Eukaryota	Fungi	Dikarya	Basidiomycota	Agaricomycetes		Thelephorales		Thelephoraceae
489	Eukaryota	Fungi	Dikarya	Basidiomycota	Agaricomycetes		Russulales		Russulaceae		Lactarius
491	Eukaryota	Fungi	Dikarya	Basidiomycota	Agaricomycetes		Russulales		Russulaceae		Russula
493	Eukaryota	Fungi	Dikarya	Basidiomycota	Agaricomycetes		Russulales		Russulaceae		Lactarius
495	Eukaryota	Fungi	Dikarya	Ascomycota
497	Eukaryota	Fungi	Dikarya	Ascomycota
499	Eukaryota	Fungi	Dikarya	Basidiomycota	Agaricomycetes		Thelephorales		Thelephoraceae		Tomentella
501	Eukaryota	Fungi	Dikarya	Ascomycota	Leotiomycetes		Helotiales		Sclerotiniaceae
503	Eukaryota	Fungi	Dikarya	Ascomycota
505	Eukaryota	Fungi	Dikarya	Ascomycota	Sordariomycetes	Hypocreomycetidae	Hypocreales		Cordycipitaceae		Beauveria	Beauveria virella
507
509	Eukaryota	Fungi	Dikarya	Ascomycota	Leotiomycetes
511	Eukaryota	Fungi	Dikarya
513	Eukaryota	Fungi	Dikarya	Ascomycota	Sordariomycetes	Sordariomycetidae	Sordariales		Lasiosphaeriaceae
515	Eukaryota	Fungi	Dikarya	Basidiomycota	Agaricomycetes		Russulales		Russulaceae		Russula
517
519	Eukaryota	Fungi	Dikarya	Ascomycota	Sordariomycetes	Hypocreomycetidae	Hypocreales		Nectriaceae
521	Eukaryota	Fungi	Dikarya	Ascomycota
523	Eukaryota	Fungi	Dikarya	Ascomycota	Leotiomycetes		Helotiales
525
527	Eukaryota	Fungi	Dikarya
529	Eukaryota	Fungi	Dikarya	Basidiomycota	Agaricomycetes		Russulales		Russulaceae
531	Eukaryota	Fungi		Glomeromycota	Glomeromycetes		Glomerales		Glomeraceae
533	Eukaryota	Fungi	Dikarya	Ascomycota
535	Eukaryota	Fungi		Glomeromycota	Glomeromycetes		Glomerales		Glomeraceae
537	Eukaryota	Fungi	Dikarya	Ascomycota
539	Eukaryota	Fungi	Dikarya	Basidiomycota	Agaricomycetes		Thelephorales		Thelephoraceae
541	Eukaryota	Fungi	Dikarya	Basidiomycota	Agaricomycetes	Agaricomycetidae	Agaricales		Cortinariaceae		Cortinarius
543	Eukaryota	Fungi	Dikarya	Ascomycota	Lecanoromycetes
545	Eukaryota	Fungi	Dikarya	Basidiomycota	Agaricomycetes		Russulales		Russulaceae
547
549	Eukaryota	Fungi	Dikarya	Ascomycota	Leotiomycetes
551	Eukaryota	Fungi	Dikarya	Ascomycota	Leotiomycetes		Helotiales
553	Eukaryota	Fungi	Dikarya	Basidiomycota	Agaricomycetes		Russulales		Russulaceae
555	Eukaryota	Fungi	Dikarya	Ascomycota
557	Eukaryota	Fungi	Dikarya	Ascomycota	Leotiomycetes
559	Eukaryota	Fungi		Glomeromycota	Glomeromycetes		Glomerales		Glomeraceae
561	Eukaryota	Fungi	Dikarya	Basidiomycota	Agaricomycetes		Russulales		Russulaceae		Russula
563	Eukaryota	Fungi	Dikarya	Ascomycota
565	Eukaryota	Fungi	Dikarya	Basidiomycota	Agaricomycetes		Thelephorales		Thelephoraceae		Tomentella
567	Eukaryota	Fungi	Dikarya	Ascomycota	Leotiomycetes						Lauriomyces
569	Eukaryota	Fungi	Dikarya	Ascomycota
571	Eukaryota	Fungi	Dikarya	Ascomycota
573	Eukaryota	Fungi	Dikarya	Ascomycota
575
577	Eukaryota	Fungi	Dikarya	Basidiomycota	Agaricomycetes		Thelephorales		Thelephoraceae
579	Eukaryota	Fungi	Dikarya	Basidiomycota	Agaricomycetes	Agaricomycetidae	Agaricales		Cortinariaceae		Cortinarius
581	Eukaryota	Fungi	Dikarya	Ascomycota
583	Eukaryota	Fungi	Dikarya	Ascomycota	Leotiomycetes		Helotiales
585	Eukaryota	Fungi	Dikarya	Ascomycota
587	Eukaryota	Fungi	Dikarya	Basidiomycota	Agaricomycetes		Russulales		Russulaceae		Russula	Russula subnigricans
589	Eukaryota	Fungi	Dikarya	Ascomycota
591	Eukaryota	Fungi	Dikarya	Ascomycota	Sordariomycetes	Hypocreomycetidae	Hypocreales
593	Eukaryota	Fungi	Dikarya	Ascomycota	Eurotiomycetes	Chaetothyriomycetidae	Chaetothyriales		Herpotrichiellaceae
595	Eukaryota	Fungi	Dikarya	Basidiomycota	Agaricomycetes	Agaricomycetidae	Boletales	Boletineae	Boletaceae
597	Eukaryota	Fungi	Dikarya	Ascomycota	Leotiomycetes		Helotiales
599	Eukaryota	Fungi	Dikarya	Ascomycota	Leotiomycetes		Helotiales		Helotiaceae
601
603	Eukaryota	Fungi	Dikarya	Basidiomycota	Agaricomycetes		Cantharellales		Hydnaceae		Hydnum
605	Eukaryota	Fungi	Dikarya	Ascomycota	Leotiomycetes		Helotiales
607	Eukaryota	Fungi	Dikarya	Basidiomycota	Agaricomycetes		Russulales		Russulaceae		Russula
609	Eukaryota	Fungi	Dikarya	Ascomycota
611	Eukaryota	Fungi	Dikarya	Ascomycota	Leotiomycetes		Helotiales
613	Eukaryota	Fungi
615	Eukaryota	Fungi	Dikarya	Ascomycota
617	Eukaryota	Fungi	Dikarya	Ascomycota	Sordariomycetes	Xylariomycetidae	Xylariales		Amphisphaeriaceae
619	Eukaryota	Fungi	Dikarya	Ascomycota
621	Eukaryota	Fungi	Dikarya
623	Eukaryota	Fungi	Dikarya	Ascomycota	Eurotiomycetes	Chaetothyriomycetidae	Chaetothyriales		Herpotrichiellaceae		Cladophialophora
625	Eukaryota	Fungi	Dikarya	Basidiomycota	Agaricomycetes		Russulales		Russulaceae		Russula
627	Eukaryota	Fungi	Dikarya	Basidiomycota	Agaricomycetes		Sebacinales		Sebacinaceae		Sebacina
629
631	Eukaryota	Fungi	Dikarya	Basidiomycota	Agaricomycetes		Thelephorales		Thelephoraceae		Tomentella
633	Eukaryota	Fungi	Dikarya	Basidiomycota	Agaricomycetes		Thelephorales		Thelephoraceae		Tomentella
635	Eukaryota	Fungi	Dikarya	Basidiomycota	Agaricomycetes	Agaricomycetidae	Agaricales		Clavariaceae
637	Eukaryota	Fungi	Dikarya	Ascomycota
639	Eukaryota	Fungi	Dikarya	Ascomycota	Leotiomycetes		Helotiales
641	Eukaryota	Fungi	Dikarya
643	Eukaryota	Fungi	Dikarya
645	Eukaryota	Fungi	Dikarya	Basidiomycota	Agaricomycetes	Agaricomycetidae	Agaricales
647	Eukaryota	Fungi	Dikarya	Ascomycota	Sordariomycetes	Hypocreomycetidae	Hypocreales		Cordycipitaceae		Cordyceps
649	Eukaryota	Fungi	Dikarya	Ascomycota
651	Eukaryota	Fungi	Dikarya	Ascomycota	Eurotiomycetes	Chaetothyriomycetidae	Chaetothyriales		Herpotrichiellaceae
653	Eukaryota	Fungi	Dikarya	Ascomycota	Pezizomycetes		Pezizales		Pyronemataceae		Humaria	Humaria hemisphaerica
655
657	Eukaryota	Fungi	Dikarya	Ascomycota
659	Eukaryota	Fungi	Dikarya
661	Eukaryota	Fungi
663	Eukaryota	Fungi	Dikarya	Basidiomycota	Agaricomycetes	Agaricomycetidae	Agaricales		Amanitaceae		Amanita	Amanita fritillaria
665	Eukaryota	Fungi	Dikarya	Ascomycota	Leotiomycetes
667
669	Eukaryota	Fungi	Dikarya	Ascomycota
671	Eukaryota	Fungi	Dikarya	Ascomycota
673	Eukaryota	Fungi	Dikarya	Basidiomycota	Agaricomycetes	Agaricomycetidae	Agaricales		Bolbitiaceae		Agrocybe	Agrocybe erebia
675	Eukaryota	Fungi	Dikarya	Ascomycota	Leotiomycetes
677	Eukaryota	Fungi	Dikarya	Basidiomycota	Agaricomycetes		Sebacinales		Sebacinaceae
679	Eukaryota	Fungi	Dikarya	Basidiomycota	Agaricomycetes		Russulales		Russulaceae		Russula
681	Eukaryota	Fungi	Dikarya	Basidiomycota	Agaricomycetes		Russulales		Russulaceae		Russula
683	Eukaryota	Fungi	Dikarya	Ascomycota
685	Eukaryota	Fungi	Dikarya	Ascomycota
687	Eukaryota	Fungi	Dikarya	Ascomycota	Pezizomycetes		Pezizales		Tuberaceae		Tuber	Tuber sp.
689	Eukaryota	Fungi	Dikarya	Ascomycota
691	Eukaryota	Fungi	Dikarya
693	Eukaryota	Fungi	Dikarya	Basidiomycota	Agaricomycetes		Thelephorales		Thelephoraceae		Tomentella
695	Eukaryota	Fungi	Dikarya	Ascomycota
697
699	Eukaryota	Fungi	Dikarya	Ascomycota
701	Eukaryota	Fungi	Dikarya	Basidiomycota	Agaricomycetes		Sebacinales		Sebacinaceae
703	Eukaryota	Fungi	Dikarya	Ascomycota
705	Eukaryota	Fungi	Dikarya	Ascomycota
707
709
711	Eukaryota	Fungi	Dikarya
713	Eukaryota	Fungi	Dikarya	Ascomycota
715	Eukaryota	Fungi	Dikarya	Basidiomycota	Agaricomycetes		Thelephorales		Thelephoraceae		Tomentella
717
719	Eukaryota	Fungi	Dikarya	Basidiomycota	Agaricomycetes		Russulales		Russulaceae		Russula	Russula senecis
721	Eukaryota	Fungi	Dikarya	Basidiomycota	Agaricomycetes		Thelephorales		Thelephoraceae		Tomentella
723	Eukaryota	Fungi	Dikarya	Ascomycota
725	Eukaryota	Fungi	Dikarya	Basidiomycota	Agaricomycetes		Russulales		Russulaceae		Russula	Russula puellaris
727	Eukaryota	Fungi	Dikarya	Ascomycota	Sordariomycetes
729	Eukaryota	Fungi	Dikarya	Basidiomycota	Agaricomycetes	Agaricomycetidae	Agaricales		Cortinariaceae		Cortinarius
731	Eukaryota	Fungi	Dikarya	Basidiomycota	Agaricomycetes		Russulales		Russulaceae		Russula
733	Eukaryota	Fungi	Dikarya	Ascomycota	Sordariomycetes	Hypocreomycetidae	Hypocreales		Nectriaceae
735	Eukaryota	Fungi	Dikarya	Ascomycota
737	Eukaryota	Fungi	Dikarya	Ascomycota
739	Eukaryota	Fungi	Dikarya	Ascomycota
741	Eukaryota	Fungi	Dikarya	Ascomycota	Sordariomycetes	Hypocreomycetidae	Hypocreales		Bionectriaceae
743	Eukaryota	Fungi	Dikarya	Basidiomycota	Agaricomycetes		Russulales		Russulaceae
745
747	Eukaryota	Fungi	Dikarya	Ascomycota	Leotiomycetes		Helotiales
749	Eukaryota	Fungi	Dikarya	Ascomycota
751	Eukaryota	Fungi	Dikarya	Ascomycota	Dothideomycetes						Cenococcum
753	Eukaryota	Fungi	Dikarya	Ascomycota
755	Eukaryota	Fungi	Dikarya	Basidiomycota	Agaricomycetes	Agaricomycetidae	Agaricales				Inocybe	Inocybe maculata
757	Eukaryota	Fungi	Dikarya	Ascomycota
759	Eukaryota	Fungi	Dikarya	Basidiomycota	Agaricomycetes		Russulales		Russulaceae		Russula
761	Eukaryota	Fungi	Dikarya	Basidiomycota	Agaricomycetes	Agaricomycetidae	Agaricales				Inocybe
763	Eukaryota	Fungi	Dikarya	Ascomycota	Geoglossomycetes		Geoglossales		Geoglossaceae
765	Eukaryota	Fungi	Dikarya	Ascomycota	Leotiomycetes
767	Eukaryota	Fungi	Dikarya	Ascomycota
769	Eukaryota	Fungi	Dikarya	Ascomycota
771	Eukaryota	Fungi	Dikarya	Basidiomycota	Agaricomycetes		Trechisporales		'Trechisporaceae'		Trechispora
773	Eukaryota	Fungi	Dikarya	Basidiomycota	Agaricomycetes	Agaricomycetidae	Agaricales				Inocybe
775	Eukaryota	Fungi	Dikarya	Basidiomycota	Agaricomycetes		Russulales		Russulaceae		Russula
777
779	Eukaryota	Fungi	Dikarya	Basidiomycota	Agaricomycetes		Sebacinales		Sebacinaceae		Sebacina
781	Eukaryota	Fungi	Dikarya	Ascomycota
783	Eukaryota	Fungi	Dikarya	Basidiomycota	Agaricomycetes		Russulales		Russulaceae		Lactarius
785	Eukaryota	Fungi	Dikarya	Ascomycota
787
789	Eukaryota	Fungi	Dikarya	Ascomycota	Dothideomycetes						Cenococcum
791	Eukaryota	Fungi	Dikarya	Ascomycota
793	Eukaryota	Fungi	Dikarya	Ascomycota
795	Eukaryota	Fungi					Mortierellales		Mortierellaceae		Mortierella
797	Eukaryota	Fungi	Dikarya	Ascomycota	Leotiomycetes		Helotiales				Phialocephala	Phialocephala fortinii
799	Eukaryota				Oligohymenophorea	Peritrichia			Vorticellidae		Carchesium	Carchesium polypinum
801	Eukaryota	Fungi	Dikarya	Basidiomycota	Agaricomycetes		Trechisporales		'Trechisporaceae'		Trechispora
803	Eukaryota	Fungi	Dikarya	Ascomycota	Sordariomycetes	Hypocreomycetidae	Hypocreales
805
807
809	Eukaryota	Fungi	Dikarya	Basidiomycota	Agaricomycetes
811	Eukaryota	Fungi	Dikarya	Ascomycota	Dothideomycetes	Tubeufiaceae
813	Eukaryota	Fungi	Dikarya	Ascomycota
815	Eukaryota	Fungi	Dikarya	Ascomycota
817	Eukaryota	Fungi	Dikarya	Ascomycota	Leotiomycetes		Helotiales		Leotiaceae		Leotia
819	Eukaryota	Fungi	Dikarya	Ascomycota	Dothideomycetes				Tubeufiaceae
821	Eukaryota	Fungi	Dikarya	Basidiomycota	Agaricomycetes	Agaricomycetidae	Atheliales		Atheliaceae		Amphinema
823	Eukaryota	Fungi	Dikarya	Ascomycota	Dothideomycetes	Dothideomycetidae	Capnodiales
825	Eukaryota	Fungi					Mortierellales		Mortierellaceae		Mortierella
827	Eukaryota	Fungi	Dikarya	Basidiomycota	Agaricomycetes		Thelephorales		Thelephoraceae		Tomentella
829	Eukaryota	Fungi	Dikarya	Ascomycota
831	Eukaryota	Fungi	Dikarya	Basidiomycota	Agaricomycetes		Thelephorales		Thelephoraceae		Tomentella
833	Eukaryota	Fungi	Dikarya	Basidiomycota	Agaricomycetes		Russulales		Russulaceae		Russula
835	Eukaryota	Fungi	Dikarya	Ascomycota	Leotiomycetes		Helotiales
837	Eukaryota	Fungi	Dikarya	Ascomycota
839	Eukaryota	Fungi	Dikarya	Basidiomycota	Agaricomycetes		Thelephorales		Thelephoraceae		Tomentella
841	Eukaryota	Fungi	Dikarya	Ascomycota	Leotiomycetes
843	Eukaryota	Fungi	Dikarya	Ascomycota	Leotiomycetes		Helotiales		Dermateaceae
845	Eukaryota	Fungi	Dikarya	Basidiomycota	Agaricomycetes		Russulales		Russulaceae		Russula
847	Eukaryota	Fungi	Dikarya	Ascomycota
849	Eukaryota	Fungi	Dikarya	Basidiomycota	Agaricomycetes		Corticiales		Corticiaceae
851	Eukaryota	Fungi	Dikarya	Basidiomycota	Agaricomycetes		Sebacinales		Sebacinaceae		Sebacina
853	Eukaryota	Fungi	Dikarya	Ascomycota	Leotiomycetes		Helotiales
855	Eukaryota	Fungi
857	Eukaryota	Fungi	Dikarya	Ascomycota	Eurotiomycetes	Chaetothyriomycetidae	Chaetothyriales		Herpotrichiellaceae		Capronia
859	Eukaryota	Fungi	Dikarya	Ascomycota	Pezizomycetes		Pezizales		Tuberaceae		Tuber
861	Eukaryota	Fungi	Dikarya	Basidiomycota	Agaricomycetes	Agaricomycetidae	Agaricales
863	Eukaryota	Fungi	Dikarya	Basidiomycota	Agaricomycetes		Russulales		Russulaceae
865	Eukaryota	Fungi	Dikarya	Basidiomycota	Agaricomycetes		Russulales		Russulaceae
867	Eukaryota	Fungi	Dikarya	Ascomycota
869	Eukaryota	Fungi	Dikarya	Basidiomycota	Agaricomycetes		Cantharellales		Clavulinaceae		Clavulina
871	Eukaryota	Fungi	Dikarya	Basidiomycota	Agaricomycetes		Russulales		Russulaceae		Russula
873	Eukaryota	Fungi	Dikarya	Basidiomycota	Agaricomycetes		Polyporales				Flavodon	Flavodon flavus
875	Eukaryota	Fungi	Dikarya	Ascomycota
877	Eukaryota	Fungi	Dikarya	Basidiomycota	Tremellomycetes		Tremellales				Trichosporon
879	Eukaryota	Fungi	Dikarya	Ascomycota
881	Eukaryota	Fungi	Dikarya	Ascomycota	Eurotiomycetes	Eurotiomycetidae	Eurotiales		Trichocomaceae		Aspergillus
883	Eukaryota	Fungi	Dikarya	Basidiomycota	Agaricomycetes
885	Eukaryota	Fungi	Dikarya	Ascomycota	Sordariomycetes	Hypocreomycetidae	Hypocreales		Nectriaceae		Ilyonectria
887	Eukaryota	Fungi	Dikarya	Ascomycota
889	Eukaryota	Fungi	Dikarya	Ascomycota
891	Eukaryota	Fungi	Dikarya	Basidiomycota	Agaricomycetes	Agaricomycetidae	Agaricales		Cortinariaceae		Cortinarius
893	Eukaryota	Fungi	Dikarya	Ascomycota
895	Eukaryota				Oligohymenophorea	Peritrichia			Epistylidae
897	Eukaryota	Fungi	Dikarya	Ascomycota	Leotiomycetes		Helotiales
899	Eukaryota	Fungi	Dikarya	Basidiomycota	Agaricomycetes		Thelephorales		Thelephoraceae		Tomentella
901
903	Eukaryota	Fungi	Dikarya	Basidiomycota	Agaricomycetes		Russulales		Russulaceae		Lactarius
905
907	Eukaryota	Fungi	Dikarya	Basidiomycota	Agaricomycetes		Cantharellales		Clavulinaceae		Clavulina
909	Eukaryota	Fungi	Dikarya	Basidiomycota	Agaricomycetes	Agaricomycetidae	Agaricales		Tricholomataceae		Mycena
911	Eukaryota	Fungi	Dikarya	Ascomycota
913	Eukaryota	Fungi	Dikarya	Ascomycota
915	Eukaryota	Fungi	Dikarya	Ascomycota	Sordariomycetes	Hypocreomycetidae	Hypocreales		Nectriaceae		Fusidium	Fusidium griseum
917	Eukaryota	Fungi	Dikarya	Ascomycota	Leotiomycetes		Helotiales
919	Eukaryota	Fungi	Dikarya	Ascomycota	Sordariomycetes	Sordariomycetidae	Chaetosphaeriales		Chaetosphaeriaceae
921	Eukaryota	Fungi	Dikarya	Ascomycota	Sordariomycetes	Sordariomycetidae	Chaetosphaeriales		Chaetosphaeriaceae
923	Eukaryota	Fungi	Dikarya	Basidiomycota	Agaricomycetes		Russulales		Russulaceae		Russula
925
927	Eukaryota	Fungi	Dikarya	Basidiomycota	Agaricomycetes		Thelephorales		Thelephoraceae
929							Mortierellales		Mortierellaceae
931	Eukaryota	Fungi	Dikarya	Basidiomycota	Agaricomycetes		Russulales		Russulaceae		Russula
933	Eukaryota	Fungi									Mortierella
935	Eukaryota	Fungi	Dikarya	Ascomycota
937	Eukaryota	Fungi	Dikarya
939	Eukaryota	Fungi		Glomeromycota	Glomeromycetes		Diversisporales
941	Eukaryota	Fungi	Dikarya	Ascomycota	Sordariomycetes	Hypocreomycetidae	Hypocreales		Nectriaceae
943	Eukaryota	Fungi	Dikarya	Basidiomycota	Agaricomycetes		Sebacinales		Sebacinaceae
945	Eukaryota	Fungi	Dikarya	Basidiomycota	Agaricomycetes		Trechisporales
947	Eukaryota	Fungi	Dikarya	Basidiomycota	Agaricomycetes		Russulales		Russulaceae		Russula
949	Eukaryota	Fungi	Dikarya	Basidiomycota	Agaricomycetes		Thelephorales		Thelephoraceae
951	Eukaryota	Fungi	Dikarya	Basidiomycota	Agaricomycetes	Agaricomycetidae	Boletales	Sclerodermatineae	Sclerodermataceae		Scleroderma
953	Eukaryota	Viridiplantae		Streptophyta			Ericales		Ericaceae
955	Eukaryota	Fungi	Dikarya	Basidiomycota	Agaricomycetes		Thelephorales		Thelephoraceae
957	Eukaryota	Fungi	Dikarya	Ascomycota	Leotiomycetes		Helotiales		Helotiaceae		Hymenoscyphus	Hymenoscyphus epiphyllus
959	Eukaryota	Fungi	Dikarya	Basidiomycota	Agaricomycetes		Trechisporales		'Trechisporaceae'		Trechispora
961	Eukaryota	Fungi	Dikarya	Basidiomycota	Agaricomycetes		Thelephorales		Thelephoraceae		Tomentella
963	Eukaryota	Fungi	Dikarya	Basidiomycota	Agaricomycetes		Russulales		Russulaceae		Russula
965	Eukaryota	Fungi	Dikarya	Basidiomycota	Agaricomycetes		Thelephorales		Thelephoraceae
967	Eukaryota	Fungi	Dikarya	Ascomycota
969	Eukaryota	Fungi	Dikarya	Ascomycota
971	Eukaryota	Fungi	Dikarya	Ascomycota
973	Eukaryota	Fungi	Dikarya	Basidiomycota	Agaricomycetes		Russulales		Russulaceae		Russula
975	Eukaryota	Fungi	Dikarya	Basidiomycota	Agaricostilbomycetes
977	Eukaryota	Fungi	Dikarya	Ascomycota	Leotiomycetes
979	Eukaryota	Fungi	Dikarya	Ascomycota	Dothideomycetes	Pleosporomycetidae	Pleosporales		Lophiostomataceae		Lophiostoma
981	Eukaryota	Fungi	Dikarya	Basidiomycota	Agaricomycetes	Agaricomycetidae	Agaricales		Amanitaceae		Amanita
983	Eukaryota	Fungi
985	Eukaryota	Fungi	Dikarya	Basidiomycota	Agaricomycetes	Agaricomycetidae	Boletales
987	Eukaryota	Fungi	Dikarya	Ascomycota
989	Eukaryota	Fungi	Dikarya	Basidiomycota	Agaricomycetes		Trechisporales		'Trechisporaceae'		Trechispora
991	Eukaryota	Fungi	Dikarya	Ascomycota
993	Eukaryota	Fungi	Dikarya	Basidiomycota	Agaricomycetes		Russulales		Russulaceae		Russula
995	Eukaryota	Fungi	Dikarya	Basidiomycota	Agaricomycetes		Russulales		Russulaceae		Russula
997	Eukaryota	Fungi	Dikarya	Basidiomycota	Agaricomycetes		Thelephorales		Thelephoraceae
999	Eukaryota	Fungi	Dikarya	Ascomycota	Leotiomycetes		Helotiales
1001
1003	Eukaryota	Fungi	Dikarya	Ascomycota
1005
1007	Eukaryota	Fungi	Dikarya	Ascomycota	Eurotiomycetes	Chaetothyriomycetidae	Chaetothyriales		Herpotrichiellaceae		Cladophialophora
1009	Eukaryota	Fungi	Dikarya	Ascomycota	Leotiomycetes		Helotiales
1011	Eukaryota	Fungi		Glomeromycota	Glomeromycetes		Glomerales		Glomeraceae		Glomus
1013	Eukaryota	Fungi	Dikarya	Ascomycota	Sordariomycetes
1015	Eukaryota	Fungi	Dikarya
1017	Eukaryota	Fungi	Dikarya	Ascomycota	Leotiomycetes		Helotiales		Dermateaceae
1019
1021	Eukaryota	Fungi	Dikarya	Basidiomycota	Agaricomycetes		Russulales		Russulaceae
1023	Eukaryota	Fungi	Dikarya	Basidiomycota	Agaricomycetes	Agaricomycetidae	Agaricales		Amanitaceae		Amanita
1025	Eukaryota	Fungi	Dikarya	Ascomycota
1027	Eukaryota	Fungi	Dikarya	Ascomycota
1029	Eukaryota	Fungi	Dikarya	Ascomycota
1031	Eukaryota	Fungi	Dikarya	Ascomycota	Dothideomycetes	Pleosporomycetidae	Pleosporales
1033	Eukaryota	Fungi	Dikarya	Ascomycota	Sordariomycetes	Hypocreomycetidae
1035	Eukaryota	Fungi	Dikarya	Ascomycota
1037
1039	Eukaryota	Fungi	Dikarya
1041	Eukaryota	Fungi	Dikarya	Ascomycota
1043	Eukaryota	Fungi	Dikarya	Ascomycota	Dothideomycetes
1045	Eukaryota	Fungi	Dikarya	Basidiomycota	Agaricomycetes	Agaricomycetidae	Boletales	Boletineae	Boletaceae
1047	Eukaryota	Fungi	Dikarya	Ascomycota	Sordariomycetes
1049	Eukaryota	Fungi	Dikarya	Ascomycota
1051	Eukaryota	Fungi	Dikarya	Ascomycota	Geoglossomycetes		Geoglossales		Geoglossaceae		Geoglossum
1053	Eukaryota	Fungi	Dikarya	Ascomycota
1055	Eukaryota	Fungi	Dikarya	Ascomycota	Sordariomycetes	Hypocreomycetidae	Hypocreales
1057	Eukaryota	Fungi	Dikarya	Basidiomycota	Agaricomycetes	Agaricomycetidae	Agaricales		Amanitaceae		Amanita
1059	Eukaryota	Fungi	Dikarya	Ascomycota
1061	Eukaryota	Fungi	Dikarya	Ascomycota	Dothideomycetes		Botryosphaeriales		Botryosphaeriaceae
1063	Eukaryota	Fungi	Dikarya
1065	Eukaryota	Fungi	Dikarya	Ascomycota	Pezizomycetes		Pezizales		Pyronemataceae		Otidea
1067	Eukaryota	Fungi	Dikarya	Ascomycota
1069	Eukaryota	Fungi	Dikarya	Ascomycota
1071	Eukaryota	Fungi	Dikarya	Ascomycota
1073	Eukaryota	Fungi	Dikarya	Ascomycota	Sordariomycetes	Sordariomycetidae	Ophiostomatales		Ophiostomataceae		Sporothrix
1075	Eukaryota	Fungi	Dikarya	Basidiomycota	Agaricomycetes
1077	Eukaryota	Fungi	Dikarya	Ascomycota
1079	Eukaryota	Fungi	Dikarya	Basidiomycota	Agaricomycetes	Agaricomycetidae	Boletales	Sclerodermatineae	Sclerodermataceae		Scleroderma
1081	Eukaryota	Fungi	Dikarya	Basidiomycota	Agaricomycetes		Russulales		Russulaceae		Russula
1083	Eukaryota	Fungi	Dikarya	Ascomycota	Dothideomycetes
1085	Eukaryota	Fungi	Dikarya	Basidiomycota	Agaricomycetes		Auriculariales
1087	Eukaryota	Fungi	Dikarya	Ascomycota	Lecanoromycetes	Ostropomycetidae	Ostropales		Stictidaceae		Cryptodiscus
1089	Eukaryota	Fungi	Dikarya
1091	Eukaryota	Fungi	Dikarya	Basidiomycota	Agaricomycetes		Auriculariales
1093	Eukaryota	Fungi	Dikarya	Ascomycota
1095	Eukaryota	Fungi	Dikarya	Basidiomycota	Agaricomycetes
1097	Eukaryota	Fungi	Dikarya	Basidiomycota	Agaricomycetes	Agaricomycetidae	Agaricales		Cortinariaceae		Cortinarius
1099
1101	Eukaryota	Fungi	Dikarya	Ascomycota	Leotiomycetes		Helotiales
1103	Eukaryota	Fungi	Dikarya	Basidiomycota
1105	Eukaryota	Fungi	Dikarya	Basidiomycota	Agaricomycetes		Trechisporales		'Trechisporaceae'		Trechispora
1107	Eukaryota	Fungi	Dikarya	Ascomycota
1109	Eukaryota	Fungi	Dikarya	Ascomycota
1111	Eukaryota	Fungi	Dikarya	Basidiomycota	Agaricomycetes		Trechisporales		'Trechisporaceae'
1113	Eukaryota	Fungi	Dikarya	Ascomycota
1115
1117	Eukaryota	Fungi	Dikarya	Basidiomycota	Agaricomycetes		Thelephorales		Thelephoraceae		Tomentella
1119	Eukaryota
1121	Eukaryota	Fungi	Dikarya	Basidiomycota	Agaricomycetes		Polyporales		Coriolaceae		Trametes	Trametes elegans
1123	Eukaryota	Fungi	Dikarya	Ascomycota	Sordariomycetes	Sordariomycetidae	Chaetosphaeriales		Chaetosphaeriaceae
1125	Eukaryota	Fungi	Dikarya	Ascomycota	Leotiomycetes		Helotiales
1127	Eukaryota	Fungi	Dikarya	Ascomycota
1129	Eukaryota	Fungi	Dikarya	Ascomycota
1131
1133	Eukaryota	Fungi	Dikarya	Basidiomycota	Agaricomycetes	Agaricomycetidae	Agaricales				Inocybe
1135	Eukaryota	Fungi	Dikarya	Ascomycota
1137	Eukaryota	Fungi	Dikarya	Basidiomycota	Agaricomycetes		Sebacinales		Sebacinaceae
1139	Eukaryota	Fungi	Dikarya
1141	Eukaryota	Fungi	Dikarya	Ascomycota
1143	Eukaryota	Fungi					Mortierellales		Mortierellaceae		Mortierella
1145	Eukaryota	Fungi	Dikarya	Basidiomycota	Agaricomycetes		Trechisporales		'Trechisporaceae'		Trechispora
1147	Eukaryota	Fungi
1149	Eukaryota	Fungi	Dikarya	Ascomycota
1151	Eukaryota	Fungi	Dikarya	Basidiomycota	Agaricomycetes	Agaricomycetidae	Agaricales
1153	Eukaryota	Fungi	Dikarya	Ascomycota	Sordariomycetes	Sordariomycetidae	Sordariales		Lasiosphaeriaceae
1155	Eukaryota	Fungi	Dikarya	Basidiomycota	Agaricomycetes		Russulales		Russulaceae		Russula
1157	Eukaryota	Fungi	Dikarya	Ascomycota
1159	Eukaryota	Fungi	Dikarya	Basidiomycota	Agaricomycetes		Russulales		Russulaceae		Russula
1161	Eukaryota	Fungi	Dikarya	Ascomycota	Leotiomycetes
1163
1165	Eukaryota	Fungi	Dikarya	Ascomycota	Leotiomycetes				Myxotrichaceae		Oidiodendron
1167	Eukaryota	Fungi	Dikarya	Basidiomycota	Agaricomycetes	Agaricomycetidae	Agaricales		Tricholomataceae		Laccaria
1169	Eukaryota	Fungi	Dikarya	Basidiomycota	Agaricomycetes		Russulales		Russulaceae		Russula
1171	Eukaryota	Viridiplantae		Streptophyta			Aquifoliales		Aquifoliaceae		Ilex
1173	Eukaryota	Fungi	Dikarya
1175	Eukaryota	Fungi	Dikarya	Ascomycota
1177
1179	Eukaryota	Fungi	Dikarya	Ascomycota
1181	Eukaryota	Fungi	Dikarya	Ascomycota	Leotiomycetes		Helotiales
1183
1185	Eukaryota	Fungi	Dikarya	Ascomycota
1187	Eukaryota	Viridiplantae		Streptophyta			Ericales		Pentaphylacaceae		Cleyera
1189	Eukaryota	Fungi		Glomeromycota	Glomeromycetes		Glomerales		Glomeraceae		Glomus
1191	Eukaryota	Fungi	Dikarya	Basidiomycota	Agaricomycetes	Agaricomycetidae	Agaricales		Tricholomataceae		Laccaria	Laccaria vinaceoavellanea
1193	Eukaryota	Fungi	Dikarya	Basidiomycota	Agaricomycetes		Thelephorales		Thelephoraceae
1195	Eukaryota	Fungi	Dikarya	Ascomycota
1197	Eukaryota	Fungi	Dikarya	Ascomycota
1199	Eukaryota	Fungi	Dikarya	Basidiomycota	Agaricomycetes		Russulales		Russulaceae
1201	Eukaryota	Fungi	Dikarya	Basidiomycota	Agaricomycetes		Russulales		Russulaceae		Russula
1203	Eukaryota	Fungi	Dikarya	Ascomycota
1205	Eukaryota	Fungi	Dikarya	Ascomycota	Leotiomycetes
1207	Eukaryota	Fungi	Dikarya	Basidiomycota	Agaricomycetes		Russulales		Russulaceae		Russula
1209	Eukaryota	Fungi	Dikarya	Basidiomycota	Agaricomycetes		Russulales		Russulaceae
1211	Eukaryota	Fungi	Dikarya	Ascomycota
1213	Eukaryota	Fungi	Dikarya	Basidiomycota
1215	Eukaryota	Fungi	Dikarya	Ascomycota
1217
1219	Eukaryota	Fungi	Dikarya	Basidiomycota	Tremellomycetes
1221
1223	Eukaryota	Fungi	Dikarya	Ascomycota
1225
1227
1229	Eukaryota	Fungi	Dikarya	Basidiomycota	Agaricomycetes		Russulales		Russulaceae
1231	Eukaryota	Fungi	Dikarya	Basidiomycota	Agaricomycetes		Thelephorales		Thelephoraceae		Tomentella
1233	Eukaryota	Fungi	Dikarya	Ascomycota	Sordariomycetes	Sordariomycetidae	Chaetosphaeriales		Chaetosphaeriaceae
1235	Eukaryota	Fungi	Dikarya	Ascomycota	Leotiomycetes
1237	Eukaryota	Fungi	Dikarya	Basidiomycota	Agaricomycetes		Russulales		Russulaceae		Lactarius
1239	Eukaryota	Fungi	Dikarya	Ascomycota
1241	Eukaryota	Viridiplantae		Streptophyta			Aquifoliales		Aquifoliaceae		Ilex
1243	Eukaryota	Fungi	Dikarya	Basidiomycota	Agaricomycetes	Agaricomycetidae	Boletales	Boletineae	Boletaceae
1245	Eukaryota	Fungi	Dikarya	Basidiomycota	Agaricomycetes		Russulales		Russulaceae		Russula
1247	Eukaryota	Fungi	Dikarya	Ascomycota	Sordariomycetes	Hypocreomycetidae	Hypocreales		Hypocreaceae		Hypocrea
1249	Eukaryota	Fungi	Dikarya	Basidiomycota	Agaricomycetes	Agaricomycetidae	Agaricales		Tricholomataceae
1251	Eukaryota	Fungi	Dikarya	Basidiomycota	Agaricomycetes	Agaricomycetidae	Agaricales		Cortinariaceae		Cortinarius
1253	Eukaryota	Fungi	Dikarya	Ascomycota
1255	Eukaryota	Fungi	Dikarya	Basidiomycota	Agaricomycetes		Auriculariales
1257	Eukaryota	Fungi	Dikarya	Basidiomycota	Agaricomycetes		Thelephorales		Thelephoraceae		Tomentella
1259	Eukaryota	Fungi					Mortierellales		Mortierellaceae		Mortierella
1261	Eukaryota	Fungi	Dikarya
1263	Eukaryota	Fungi	Dikarya	Ascomycota
1265	Eukaryota	Fungi	Dikarya	Ascomycota
1267	Eukaryota	Fungi	Dikarya	Ascomycota
1269	Eukaryota	Fungi	Dikarya	Ascomycota	Sordariomycetes	Sordariomycetidae	Magnaporthales
1271	Eukaryota	Fungi	Dikarya	Ascomycota
1273	Eukaryota
1275	Eukaryota	Fungi	Dikarya
1277	Eukaryota	Fungi	Dikarya	Ascomycota
1279	Eukaryota	Fungi	Dikarya	Ascomycota
1281	Eukaryota	Fungi	Dikarya	Ascomycota
1283	Eukaryota	Fungi		Glomeromycota	Glomeromycetes		Glomerales		Glomeraceae
1285	Eukaryota	Fungi	Dikarya	Ascomycota	Dothideomycetes		Venturiales
1287	Eukaryota	Fungi	Dikarya	Ascomycota
1289	Eukaryota	Fungi	Dikarya	Ascomycota	Leotiomycetes
1291	Eukaryota	Fungi	Dikarya	Basidiomycota	Tremellomycetes		Tremellales
1293	Eukaryota	Fungi	Dikarya	Ascomycota
1295	Eukaryota	Fungi	Dikarya	Ascomycota	Sordariomycetes	Sordariomycetidae	Calosphaeriales		Calosphaeriaceae
1297	Eukaryota	Fungi	Dikarya	Basidiomycota	Agaricomycetes		Cantharellales		Clavulinaceae		Clavulina
1299	Eukaryota	Fungi	Dikarya	Basidiomycota	Agaricomycetes		Russulales		Russulaceae		Russula
1301	Eukaryota	Fungi	Dikarya	Ascomycota
1303	Eukaryota	Fungi	Dikarya	Basidiomycota	Agaricomycetes		Russulales		Russulaceae		Russula
1305	Eukaryota	Fungi	Dikarya	Basidiomycota	Agaricomycetes		Russulales		Russulaceae		Russula
1307	Eukaryota	Fungi	Dikarya	Ascomycota	Leotiomycetes		Helotiales
1309	Eukaryota	Fungi	Dikarya	Ascomycota
1311	Eukaryota	Fungi	Dikarya	Basidiomycota	Agaricomycetes		Trechisporales		'Trechisporaceae'		Trechispora
1313	Eukaryota	Fungi	Dikarya	Ascomycota	Leotiomycetes		Helotiales		Leotiaceae		Leotia
1315	Eukaryota	Fungi	Dikarya	Basidiomycota	Agaricomycetes		Russulales		Russulaceae
1317	Eukaryota	Fungi	Dikarya	Ascomycota	Sordariomycetes	Hypocreomycetidae	Hypocreales
1319	Eukaryota	Fungi	Dikarya	Basidiomycota	Agaricomycetes		Polyporales
1321	Eukaryota	Fungi	Dikarya	Basidiomycota	Agaricomycetes	Agaricomycetidae	Boletales
1323	Eukaryota	Fungi	Dikarya	Basidiomycota	Agaricomycetes		Russulales		Russulaceae		Lactarius
1325	Eukaryota	Fungi	Dikarya	Ascomycota	Pezizomycetes		Pezizales
1327	Eukaryota	Fungi	Dikarya	Ascomycota
1329	Eukaryota	Fungi	Dikarya	Ascomycota
OTUs clustered with 93%-similarity cutoff
1	Eukaryota	Fungi	Dikarya	Ascomycota
3	Eukaryota	Fungi	Dikarya	Ascomycota	Sordariomycetes	Sordariomycetidae	Sordariales		Lasiosphaeriaceae
5	Eukaryota	Fungi	Dikarya	Ascomycota
7	Eukaryota	Fungi	Dikarya	Ascomycota	Pezizomycetes		Pezizales		Tuberaceae		Tuber	Tuber sp.
9	Eukaryota	Fungi	Dikarya	Basidiomycota	Agaricomycetes		Russulales		Russulaceae		Russula
11	Eukaryota	Fungi	Dikarya	Ascomycota
13	Eukaryota
15
17	Eukaryota	Fungi	Dikarya	Ascomycota
19	Eukaryota	Fungi	Dikarya	Basidiomycota	Agaricomycetes		Sebacinales		Sebacinaceae
21
23	Eukaryota	Fungi	Dikarya	Ascomycota	Sordariomycetes	Xylariomycetidae	Xylariales		Amphisphaeriaceae		Pestalotiopsis
25	Eukaryota	Fungi	Dikarya	Basidiomycota	Agaricomycetes		Russulales		Russulaceae		Russula
27
29	Eukaryota	Fungi	Dikarya	Basidiomycota	Agaricomycetes		Russulales		Russulaceae		Russula
31	Eukaryota	Fungi	Dikarya	Ascomycota	Leotiomycetes		Helotiales
33	Eukaryota	Fungi	Dikarya	Ascomycota	Leotiomycetes
35	Eukaryota	Fungi	Dikarya	Basidiomycota	Agaricomycetes		Russulales		Russulaceae
37	Eukaryota	Fungi	Dikarya	Basidiomycota	Agaricomycetes		Thelephorales		Thelephoraceae		Tomentella
39	Eukaryota	Fungi	Dikarya	Ascomycota
41	Eukaryota	Fungi	Dikarya	Ascomycota
43	Eukaryota	Fungi	Dikarya	Basidiomycota	Agaricomycetes		Russulales		Russulaceae		Russula
45	Eukaryota	Fungi	Dikarya	Ascomycota
47	Eukaryota
49	Eukaryota
51	Eukaryota	Fungi	Dikarya	Ascomycota
53
55	Eukaryota	Fungi	Dikarya
57	Eukaryota	Fungi	Dikarya	Ascomycota
59	Eukaryota	Fungi	Dikarya	Ascomycota	Sordariomycetes
61	Eukaryota	Fungi	Dikarya	Ascomycota	Leotiomycetes
63	Eukaryota	Fungi	Dikarya	Ascomycota	Dothideomycetes						Cenococcum
65	Eukaryota	Fungi	Dikarya	Ascomycota
67	Eukaryota	Fungi	Dikarya	Basidiomycota	Tremellomycetes		Tremellales				Cryptococcus	Cryptococcus podzolicus
69	Eukaryota	Fungi	Dikarya	Basidiomycota	Agaricomycetes		Cantharellales		Clavulinaceae		Clavulina
71	Eukaryota	Fungi	Dikarya	Ascomycota	Leotiomycetes		Helotiales
73	Eukaryota	Fungi	Dikarya	Ascomycota	Sordariomycetes	Hypocreomycetidae	Hypocreales		Cordycipitaceae		Cordyceps
75	Eukaryota	Fungi	Dikarya	Basidiomycota	Agaricomycetes		Thelephorales		Thelephoraceae
77	Eukaryota	Fungi	Dikarya	Ascomycota	Leotiomycetes				Myxotrichaceae		Oidiodendron
79	Eukaryota	Fungi	Dikarya	Ascomycota
81	Eukaryota	Fungi	Dikarya	Ascomycota	Leotiomycetes
83	Eukaryota	Fungi	Dikarya	Basidiomycota	Agaricomycetes		Russulales		Russulaceae		Russula
85	Eukaryota	Fungi	Dikarya	Ascomycota
87	Eukaryota	Fungi	Dikarya	Ascomycota	Sordariomycetes	Sordariomycetidae	Diaporthales		Valsaceae
89	Eukaryota	Fungi	Dikarya	Basidiomycota	Agaricomycetes		Russulales		Russulaceae		Russula
91	Eukaryota	Fungi	Dikarya	Basidiomycota	Agaricomycetes		Russulales		Russulaceae		Russula
93	Eukaryota	Fungi	Dikarya	Basidiomycota	Agaricomycetes		Polyporales
95	Eukaryota	Fungi	Dikarya	Ascomycota
97	Eukaryota	Fungi	Dikarya	Ascomycota	Leotiomycetes		Helotiales
99	Eukaryota	Fungi	Dikarya	Ascomycota
101	Eukaryota	Fungi	Dikarya	Basidiomycota	Agaricomycetes	Agaricomycetidae	Agaricales		Cortinariaceae		Cortinarius
103	Eukaryota	Fungi	Dikarya
105	Eukaryota	Fungi	Dikarya	Basidiomycota	Agaricomycetes		Trechisporales		'Trechisporaceae'		Trechispora
107	Eukaryota	Fungi	Dikarya	Ascomycota	Leotiomycetes
109	Eukaryota	Fungi	Dikarya	Ascomycota
111
113	Eukaryota	Fungi	Dikarya	Ascomycota	Leotiomycetes		Helotiales
115	Eukaryota	Fungi	Dikarya	Ascomycota	Eurotiomycetes	Chaetothyriomycetidae	Chaetothyriales		Herpotrichiellaceae		Capronia
117	Eukaryota	Fungi	Dikarya	Ascomycota	Dothideomycetes		Botryosphaeriales		Botryosphaeriaceae
119	Eukaryota	Fungi	Dikarya	Basidiomycota	Agaricomycetes		Thelephorales		Thelephoraceae
121	Eukaryota	Fungi	Dikarya
123	Eukaryota	Fungi	Dikarya	Ascomycota	Leotiomycetes
125	Eukaryota	Fungi	Dikarya	Ascomycota
127
129	Eukaryota	Fungi	Dikarya	Ascomycota
131	Eukaryota	Fungi	Dikarya	Ascomycota	Leotiomycetes		Helotiales
133	Eukaryota	Fungi	Dikarya	Basidiomycota	Agaricomycetes		Russulales		Russulaceae		Russula
135	Eukaryota	Fungi	Dikarya	Ascomycota
137	Eukaryota	Fungi	Dikarya	Basidiomycota	Tremellomycetes
139
141	Eukaryota	Fungi	Dikarya	Ascomycota
143	Eukaryota	Fungi
145	Eukaryota	Fungi	Dikarya	Basidiomycota	Tremellomycetes
147	Eukaryota	Fungi	Dikarya	Ascomycota
149	Eukaryota	Fungi	Dikarya	Ascomycota	Eurotiomycetes	Chaetothyriomycetidae	Chaetothyriales		Herpotrichiellaceae
151	Eukaryota	Fungi	Dikarya	Ascomycota
153	Eukaryota	Fungi	Dikarya	Ascomycota	Leotiomycetes
155
157	Eukaryota	Fungi	Dikarya	Ascomycota	Pezizomycetes		Pezizales		Tuberaceae		Tuber	Tuber sp.
159	Eukaryota	Fungi	Dikarya	Ascomycota	Sordariomycetes
161	Eukaryota	Fungi	Dikarya	Ascomycota	Eurotiomycetes	Chaetothyriomycetidae	Chaetothyriales
163	Eukaryota	Fungi	Dikarya	Ascomycota	Pezizomycetes		Pezizales		Tuberaceae		Tuber
165	Eukaryota	Fungi	Dikarya	Basidiomycota	Agaricomycetes		Russulales		Russulaceae		Lactarius	Lactarius quietus
167	Eukaryota	Fungi	Dikarya	Ascomycota
169	Eukaryota	Fungi	Dikarya	Ascomycota
171	Eukaryota	Fungi	Dikarya	Ascomycota
173	Eukaryota	Fungi	Dikarya	Ascomycota	Sordariomycetes	Sordariomycetidae	Chaetosphaeriales		Chaetosphaeriaceae
175	Eukaryota	Fungi	Dikarya	Ascomycota	Dothideomycetes	Dothideomycetidae	Capnodiales
177	Eukaryota	Fungi	Dikarya	Basidiomycota	Agaricomycetes		Russulales		Russulaceae		Russula
179	Eukaryota	Fungi	Dikarya	Ascomycota	Eurotiomycetes	Eurotiomycetidae	Eurotiales		Trichocomaceae
181
183	Eukaryota	Fungi	Dikarya	Ascomycota	Leotiomycetes		Helotiales
185	Eukaryota	Fungi	Dikarya	Ascomycota	Eurotiomycetes	Chaetothyriomycetidae	Chaetothyriales
187	Eukaryota	Fungi	Dikarya	Ascomycota
189	Eukaryota	Fungi	Dikarya	Ascomycota
191	Eukaryota	Fungi	Dikarya	Ascomycota
193	Eukaryota	Fungi	Dikarya	Basidiomycota	Agaricomycetes		Russulales		Russulaceae		Russula	Russula vesca
195	Eukaryota	Fungi	Dikarya	Ascomycota	Dothideomycetes
197	Eukaryota	Fungi	Dikarya
199	Eukaryota	Fungi	Dikarya	Ascomycota
201	Eukaryota	Fungi	Dikarya	Basidiomycota	Agaricomycetes		Thelephorales		Thelephoraceae
203	Eukaryota	Fungi	Dikarya	Basidiomycota	Agaricomycetes		Thelephorales		Thelephoraceae		Tomentella
205	Eukaryota	Fungi	Dikarya	Basidiomycota	Agaricomycetes		Russulales		Russulaceae		Russula
207	Eukaryota	Fungi		Glomeromycota	Glomeromycetes		Glomerales		Glomeraceae		Glomus
209	Eukaryota	Fungi	Dikarya	Ascomycota	Sordariomycetes
211	Eukaryota	Fungi	Dikarya	Ascomycota	Leotiomycetes		Helotiales
213	Eukaryota	Fungi	Dikarya	Basidiomycota	Agaricomycetes		Sebacinales		Sebacinaceae
215	Eukaryota	Fungi	Dikarya	Basidiomycota	Agaricomycetes		Trechisporales		'Trechisporaceae'		Trechispora
217	Eukaryota	Fungi	Dikarya	Basidiomycota	Agaricomycetes		Russulales		Russulaceae		Russula
219	Eukaryota	Fungi	Dikarya	Ascomycota	Eurotiomycetes	Chaetothyriomycetidae	Chaetothyriales		Herpotrichiellaceae		Cladophialophora
221	Eukaryota	Fungi	Dikarya	Basidiomycota	Agaricomycetes		Trechisporales		'Trechisporaceae'		Trechispora
223	Eukaryota	Fungi	Dikarya	Ascomycota	Leotiomycetes
225	Eukaryota	Fungi	Dikarya	Ascomycota	Leotiomycetes		Helotiales		Dermateaceae
227	Eukaryota	Fungi	Dikarya	Basidiomycota	Agaricomycetes		Russulales		Russulaceae		Russula
229	Eukaryota	Fungi	Dikarya	Basidiomycota	Agaricomycetes		Cantharellales		Clavulinaceae		Clavulina
231	Eukaryota	Fungi	Dikarya	Ascomycota
233	Eukaryota	Fungi	Dikarya	Ascomycota	Sordariomycetes	Sordariomycetidae	Chaetosphaeriales		Chaetosphaeriaceae
235	Eukaryota	Fungi	Dikarya	Ascomycota
237	Eukaryota	Fungi	Dikarya	Basidiomycota	Agaricomycetes		Trechisporales		'Trechisporaceae'		Trechispora
239	Eukaryota	Fungi	Dikarya
241	Eukaryota	Fungi	Dikarya	Ascomycota	Pezizomycetes		Pezizales		Pyronemataceae		Otidea
243	Eukaryota	Viridiplantae		Streptophyta			Ericales		Ericaceae
245	Eukaryota	Fungi	Dikarya	Ascomycota
247	Eukaryota	Fungi	Dikarya	Ascomycota	Leotiomycetes
249	Eukaryota	Fungi	Dikarya	Basidiomycota	Agaricomycetes	Agaricomycetidae	Boletales
251	Eukaryota	Fungi	Dikarya	Basidiomycota	Agaricomycetes		Russulales		Russulaceae		Lactarius
253	Eukaryota	Fungi	Dikarya	Ascomycota
255	Eukaryota	Fungi	Dikarya	Basidiomycota	Agaricomycetes	Agaricomycetidae	Agaricales		Hymenogastraceae		Hymenogaster
257	Eukaryota
259	Eukaryota	Fungi	Dikarya	Ascomycota	Lecanoromycetes
261	Eukaryota	Fungi	Dikarya	Ascomycota
263	Eukaryota	Fungi	Dikarya	Basidiomycota	Agaricomycetes		Trechisporales		'Trechisporaceae'
265	Eukaryota	Fungi	Dikarya	Basidiomycota	Agaricomycetes		Russulales		Russulaceae		Russula
267	Eukaryota	Fungi	Dikarya	Ascomycota	Sordariomycetes
269	Eukaryota	Fungi	Dikarya	Basidiomycota	Agaricomycetes		Trechisporales
271	Eukaryota	Fungi	Dikarya	Ascomycota
273
275	Eukaryota	Fungi	Dikarya	Basidiomycota	Agaricomycetes	Agaricomycetidae	Boletales	Sclerodermatineae	Sclerodermataceae		Scleroderma
277	Eukaryota	Fungi	Dikarya	Basidiomycota	Agaricomycetes	Agaricomycetidae	Boletales	Boletineae	Boletaceae
279	Eukaryota	Fungi	Dikarya	Basidiomycota	Agaricomycetes		Russulales		Russulaceae		Lactarius
281	Eukaryota	Fungi	Dikarya	Basidiomycota	Agaricomycetes		Russulales		Russulaceae		Russula
283	Eukaryota	Fungi	Dikarya	Basidiomycota	Agaricomycetes	Agaricomycetidae	Agaricales		Tricholomataceae		Mycena
285	Eukaryota	Fungi		Glomeromycota	Glomeromycetes		Glomerales		Glomeraceae
287	Eukaryota	Fungi	Dikarya	Ascomycota
289	Eukaryota	Fungi	Dikarya	Basidiomycota	Agaricomycetes		Russulales		Russulaceae
291	Eukaryota	Fungi	Dikarya	Ascomycota
293	Eukaryota	Fungi	Dikarya	Basidiomycota	Agaricomycetes		Russulales		Russulaceae		Lactarius
295	Eukaryota	Viridiplantae		Streptophyta			Rosales		Rosaceae	Amygdaloideae	Prunus
297	Eukaryota	Fungi	Dikarya	Basidiomycota	Agaricomycetes	Agaricomycetidae	Agaricales				Inocybe
299	Eukaryota	Fungi		Glomeromycota	Glomeromycetes		Glomerales		Glomeraceae
301	Eukaryota	Fungi	Dikarya	Basidiomycota	Agaricomycetes
303	Eukaryota	Fungi	Dikarya	Basidiomycota	Agaricomycetes		Russulales		Russulaceae		Russula	Russula nigricans
305	Eukaryota	Fungi	Dikarya	Basidiomycota	Agaricomycetes
307	Eukaryota	Fungi	Dikarya	Ascomycota	Eurotiomycetes	Chaetothyriomycetidae	Chaetothyriales		Herpotrichiellaceae
309	Eukaryota	Fungi	Dikarya	Ascomycota	Sordariomycetes	Hypocreomycetidae	Hypocreales		Hypocreaceae		Hypocrea
311	Eukaryota	Fungi	Dikarya	Ascomycota	Geoglossomycetes		Geoglossales		Geoglossaceae		Trichoglossum
313	Eukaryota	Fungi	Dikarya	Ascomycota
315	Eukaryota	Fungi	Dikarya	Ascomycota
317	Eukaryota	Fungi	Dikarya	Basidiomycota	Agaricomycetes		Russulales		Russulaceae
319	Eukaryota	Fungi	Dikarya	Basidiomycota	Agaricomycetes	Agaricomycetidae	Agaricales
321	Eukaryota	Fungi	Dikarya	Basidiomycota	Agaricomycetes		Thelephorales		Thelephoraceae
323	Eukaryota	Fungi	Dikarya	Ascomycota
325	Eukaryota	Fungi	Dikarya	Ascomycota
327	Eukaryota	Fungi	Dikarya	Basidiomycota	Agaricomycetes	Agaricomycetidae	Boletales	Boletineae	Boletaceae
329	Eukaryota	Fungi	Dikarya	Ascomycota	Sordariomycetes	Hypocreomycetidae	Hypocreales		Nectriaceae		Fusidium	Fusidium griseum
331	Eukaryota	Fungi	Dikarya	Ascomycota
333	Eukaryota	Fungi	Dikarya	Ascomycota
335	Eukaryota	Fungi	Dikarya	Basidiomycota	Agaricomycetes		Thelephorales		Thelephoraceae
337	Eukaryota	Fungi	Dikarya	Ascomycota
339	Eukaryota	Fungi	Dikarya	Basidiomycota	Agaricomycetes		Auriculariales
341	Eukaryota	Fungi	Dikarya	Ascomycota
343
345	Eukaryota	Fungi	Dikarya	Ascomycota
347	Eukaryota	Fungi	Dikarya	Basidiomycota	Agaricomycetes	Agaricomycetidae	Agaricales				Inocybe
349	Eukaryota	Fungi	Dikarya	Basidiomycota	Agaricomycetes		Thelephorales		Thelephoraceae
351	Eukaryota	Fungi	Dikarya	Basidiomycota	Agaricomycetes	Agaricomycetidae	Agaricales				Inocybe
353	Eukaryota	Fungi	Dikarya	Basidiomycota	Agaricomycetes		Russulales		Russulaceae		Russula
355	Eukaryota	Fungi	Dikarya	Basidiomycota	Agaricomycetes	Agaricomycetidae	Agaricales		Tricholomataceae		Laccaria
357	Eukaryota	Fungi	Dikarya	Ascomycota	Eurotiomycetes	Eurotiomycetidae	Eurotiales		Elaphomycetaceae		Elaphomyces
359	Eukaryota	Fungi	Dikarya	Ascomycota
361	Eukaryota	Fungi
363	Eukaryota	Fungi	Dikarya	Basidiomycota	Agaricomycetes	Agaricomycetidae	Agaricales		Tricholomataceae
365	Eukaryota	Fungi	Dikarya	Ascomycota	Leotiomycetes
367	Eukaryota	Fungi	Dikarya	Ascomycota
369	Eukaryota	Fungi	Dikarya	Basidiomycota	Agaricomycetes		Russulales		Russulaceae		Russula
371	Eukaryota	Fungi	Dikarya	Ascomycota	Leotiomycetes		Helotiales
373
375	Eukaryota	Fungi	Dikarya	Ascomycota	Dothideomycetes				Tubeufiaceae
377	Eukaryota	Fungi	Dikarya	Ascomycota	Pezizomycetes		Pezizales		Ascobolaceae		Ascobolus
379	Eukaryota	Fungi	Dikarya	Ascomycota	Leotiomycetes		Helotiales		Helotiaceae		Hymenoscyphus	Hymenoscyphus epiphyllus
381	Eukaryota	Fungi	Dikarya	Basidiomycota	Agaricomycetes	Agaricomycetidae	Boletales	Boletineae	Boletaceae
383	Eukaryota	Fungi	Dikarya	Basidiomycota	Agaricomycetes		Russulales		Russulaceae		Russula
385	Eukaryota	Fungi	Dikarya	Basidiomycota	Agaricomycetes		Sebacinales		Sebacinaceae
387	Eukaryota	Fungi	Dikarya	Basidiomycota	Agaricomycetes		Thelephorales		Thelephoraceae		Tomentella
389	Eukaryota	Fungi	Dikarya
391	Eukaryota	Fungi	Dikarya
393	Eukaryota	Fungi	Dikarya	Ascomycota	Geoglossomycetes		Geoglossales		Geoglossaceae
395	Eukaryota	Fungi	Dikarya	Basidiomycota	Agaricomycetes		Thelephorales		Thelephoraceae		Tomentella
397	Eukaryota	Fungi	Dikarya	Ascomycota	Sordariomycetes	Hypocreomycetidae	Hypocreales		Nectriaceae
399	Eukaryota	Fungi	Dikarya	Ascomycota
401	Eukaryota	Fungi	Dikarya	Ascomycota
403	Eukaryota	Fungi	Dikarya	Ascomycota
405	Eukaryota	Fungi	Dikarya	Basidiomycota	Agaricomycetes	Agaricomycetidae	Agaricales		Cortinariaceae		Cortinarius
407	Eukaryota
409	Eukaryota	Fungi	Dikarya	Basidiomycota	Agaricomycetes
411
413	Eukaryota	Fungi	Dikarya
415	Eukaryota	Fungi	Dikarya
417	Eukaryota	Fungi	Dikarya	Ascomycota	Leotiomycetes		Helotiales		Helotiaceae
419	Eukaryota	Fungi	Dikarya	Ascomycota
421	Eukaryota	Fungi	Dikarya	Ascomycota
423	Eukaryota	Fungi	Dikarya
425	Eukaryota	Fungi	Dikarya	Ascomycota	Leotiomycetes				Myxotrichaceae		Oidiodendron
427	Eukaryota	Fungi	Dikarya	Ascomycota
429	Eukaryota	Fungi	Dikarya	Ascomycota	Lecanoromycetes	Ostropomycetidae	Ostropales		Stictidaceae		Cryptodiscus
431	Eukaryota	Fungi	Dikarya	Basidiomycota	Agaricomycetes		Thelephorales		Thelephoraceae
433	Eukaryota	Fungi	Dikarya
435
437	Eukaryota	Fungi	Dikarya	Ascomycota	Dothideomycetes						Cenococcum
439	Eukaryota	Fungi	Dikarya
441	Eukaryota	Fungi	Dikarya	Ascomycota
443	Eukaryota	Fungi	Dikarya	Basidiomycota	Agaricomycetes	Agaricomycetidae	Agaricales		Tricholomataceae		Mycena
445	Eukaryota	Fungi	Dikarya
447	Eukaryota	Fungi	Dikarya	Basidiomycota
449	Eukaryota	Fungi		Glomeromycota	Glomeromycetes		Glomerales		Glomeraceae		Glomus
451	Eukaryota	Fungi	Dikarya
453	Eukaryota	Fungi	Dikarya	Ascomycota	Leotiomycetes
455	Eukaryota	Fungi	Dikarya	Ascomycota	Sordariomycetes	Hypocreomycetidae	Hypocreales
457	Eukaryota	Fungi	Dikarya
459
461	Eukaryota	Fungi	Dikarya	Basidiomycota	Agaricomycetes	Agaricomycetidae	Agaricales		Tricholomataceae
463	Eukaryota	Fungi	Dikarya	Basidiomycota	Agaricomycetes	Agaricomycetidae	Agaricales		Tricholomataceae		Mycena
465	Eukaryota	Fungi	Dikarya	Ascomycota
467	Eukaryota	Fungi	Dikarya	Ascomycota	Dothideomycetes
469	Eukaryota	Fungi	Dikarya	Basidiomycota	Agaricomycetes		Thelephorales		Thelephoraceae
471	Eukaryota	Fungi	Dikarya	Basidiomycota	Agaricomycetes	Agaricomycetidae	Agaricales				Inocybe	Inocybe maculata
473	Eukaryota	Fungi	Dikarya
475	Eukaryota	Fungi					Mortierellales		Mortierellaceae		Mortierella
477	Eukaryota	Fungi	Dikarya	Ascomycota	Leotiomycetes
479	Eukaryota	Fungi	Dikarya	Ascomycota	Sordariomycetes	Hypocreomycetidae	Hypocreales		Nectriaceae
481	Eukaryota	Fungi	Dikarya	Basidiomycota	Agaricomycetes	Agaricomycetidae	Boletales	Boletineae	Boletaceae
483
485	Eukaryota	Fungi	Dikarya	Basidiomycota	Agaricomycetes
487	Eukaryota	Fungi	Dikarya	Ascomycota	Dothideomycetes				Tubeufiaceae
489
491	Eukaryota	Fungi	Dikarya	Ascomycota
493	Eukaryota	Fungi	Dikarya	Ascomycota
495	Eukaryota	Fungi	Dikarya	Ascomycota
497	Eukaryota	Fungi	Dikarya	Ascomycota	Leotiomycetes		Helotiales
499	Eukaryota	Fungi	Dikarya	Basidiomycota	Agaricomycetes		Russulales		Russulaceae		Russula	Russula puellaris
501	Eukaryota	Fungi	Dikarya	Ascomycota
503	Eukaryota	Fungi	Dikarya	Ascomycota
505	Eukaryota	Fungi	Dikarya	Ascomycota
507	Eukaryota	Fungi	Dikarya	Ascomycota
509	Eukaryota	Fungi	Dikarya	Basidiomycota	Agaricomycetes	Agaricomycetidae	Agaricales		Cortinariaceae		Cortinarius
511	Eukaryota	Fungi	Dikarya	Ascomycota
513	Eukaryota	Fungi	Dikarya	Ascomycota	Eurotiomycetes	Chaetothyriomycetidae	Chaetothyriales		Herpotrichiellaceae
515	Eukaryota	Fungi	Dikarya	Ascomycota
517	Eukaryota	Fungi	Dikarya	Basidiomycota	Agaricomycetes	Agaricomycetidae	Agaricales		Cortinariaceae		Cortinarius
519	Eukaryota	Fungi	Dikarya	Ascomycota
521
523	Eukaryota	Fungi	Dikarya	Basidiomycota	Agaricomycetes		Auriculariales
525	Eukaryota	Fungi	Dikarya	Basidiomycota	Agaricomycetes	Agaricomycetidae	Agaricales		Amanitaceae		Amanita	Amanita fritillaria
527	Eukaryota	Fungi	Dikarya	Ascomycota	Sordariomycetes	Sordariomycetidae	Chaetosphaeriales		Chaetosphaeriaceae
529	Eukaryota	Fungi	Dikarya	Basidiomycota	Agaricomycetes		Russulales		Russulaceae
531	Eukaryota	Fungi	Dikarya	Basidiomycota	Agaricomycetes
533	Eukaryota	Fungi	Dikarya	Ascomycota
535
537	Eukaryota	Fungi	Dikarya	Basidiomycota	Agaricomycetes		Sebacinales		Sebacinaceae
539	Eukaryota	Fungi	Dikarya	Ascomycota	Dothideomycetes	Pleosporomycetidae	Pleosporales
541	Eukaryota	Fungi	Dikarya	Ascomycota	Sordariomycetes	Hypocreomycetidae	Hypocreales		Cordycipitaceae		Beauveria	Beauveria virella
543	Eukaryota	Fungi	Dikarya	Basidiomycota
545	Eukaryota	Fungi	Dikarya	Ascomycota	Eurotiomycetes	Eurotiomycetidae	Eurotiales		Trichocomaceae		Aspergillus
547	Eukaryota	Fungi	Dikarya	Ascomycota	Sordariomycetes	Sordariomycetidae	Chaetosphaeriales		Chaetosphaeriaceae
549
551	Eukaryota	Fungi	Dikarya	Basidiomycota	Agaricomycetes		Russulales		Russulaceae		Russula
553	Eukaryota	Fungi	Dikarya	Ascomycota
555	Eukaryota	Fungi	Dikarya	Basidiomycota	Agaricomycetes	Agaricomycetidae	Agaricales		Cortinariaceae		Cortinarius
557	Eukaryota	Fungi	Dikarya	Ascomycota
559	Eukaryota	Fungi	Dikarya	Ascomycota
561	Eukaryota	Fungi	Dikarya	Ascomycota
563	Eukaryota	Fungi	Dikarya	Ascomycota
565	Eukaryota	Fungi	Dikarya	Ascomycota
567	Eukaryota	Fungi	Dikarya	Ascomycota
569	Eukaryota	Fungi	Dikarya	Ascomycota	Pezizomycetes		Pezizales		Tuberaceae		Tuber	Tuber sp.
571	Eukaryota	Fungi	Dikarya	Ascomycota
573	Eukaryota	Fungi	Dikarya	Basidiomycota	Agaricomycetes	Agaricomycetidae	Boletales	Boletineae	Boletaceae
575	Eukaryota	Fungi	Dikarya	Basidiomycota	Agaricostilbomycetes
577	Eukaryota	Fungi	Dikarya	Ascomycota	Sordariomycetes	Sordariomycetidae	Magnaporthales		Magnaporthaceae		Mycoleptodiscus
579	Eukaryota	Viridiplantae		Streptophyta			Fagales		Fagaceae		Quercus
581	Eukaryota	Fungi	Dikarya	Ascomycota
583	Eukaryota	Fungi	Dikarya	Basidiomycota	Agaricomycetes		Sebacinales		Sebacinaceae		Sebacina
585	Eukaryota	Fungi	Dikarya	Ascomycota
587	Eukaryota	Fungi	Dikarya	Ascomycota
589	Eukaryota	Fungi	Dikarya	Ascomycota	Leotiomycetes
591	Eukaryota	Fungi	Dikarya	Ascomycota	Leotiomycetes						Lauriomyces
593	Eukaryota	Fungi	Dikarya	Basidiomycota	Agaricomycetes		Russulales		Russulaceae		Russula
595	Eukaryota	Fungi	Dikarya	Basidiomycota	Agaricomycetes		Thelephorales		Thelephoraceae
597	Eukaryota	Fungi	Dikarya	Ascomycota
599	Eukaryota	Fungi	Dikarya	Basidiomycota	Agaricomycetes		Russulales		Russulaceae		Russula
601	Eukaryota	Fungi	Dikarya	Basidiomycota	Agaricomycetes
603	Eukaryota	Fungi	Dikarya	Basidiomycota	Agaricomycetes		Russulales		Russulaceae		Russula
605	Eukaryota	Fungi	Dikarya	Basidiomycota	Agaricomycetes	Agaricomycetidae	Agaricales		Bolbitiaceae		Agrocybe	Agrocybe erebia
607	Eukaryota	Fungi	Dikarya	Basidiomycota	Agaricomycetes	Agaricomycetidae	Agaricales				Inocybe
609	Eukaryota	Fungi	Dikarya	Basidiomycota	Agaricomycetes	Agaricomycetidae	Agaricales		Amanitaceae		Amanita
611	Eukaryota	Fungi	Dikarya	Ascomycota	Dothideomycetes		Venturiales
613	Eukaryota	Fungi	Dikarya	Ascomycota	Pezizomycetes		Pezizales		Tuberaceae		Tuber
615	Eukaryota	Fungi	Dikarya	Basidiomycota	Agaricomycetes		Polyporales		Coriolaceae		Trametes	Trametes elegans
617	Eukaryota	Fungi	Dikarya	Ascomycota	Eurotiomycetes	Chaetothyriomycetidae
619	Eukaryota	Fungi	Dikarya	Basidiomycota	Tremellomycetes		Tremellales
621
623	Eukaryota	Fungi	Dikarya	Basidiomycota	Agaricomycetes		Russulales		Russulaceae		Lactarius
625
627
629	Eukaryota	Fungi	Dikarya	Basidiomycota	Agaricomycetes		Russulales		Russulaceae		Russula
631	Eukaryota	Fungi	Dikarya	Basidiomycota	Agaricomycetes		Russulales		Russulaceae		Russula	Russula senecis
633
635
637	Eukaryota	Fungi	Dikarya	Basidiomycota	Agaricomycetes	Agaricomycetidae	Agaricales		Amanitaceae		Amanita
639	Eukaryota	Fungi	Dikarya	Ascomycota
641
643	Eukaryota	Fungi	Dikarya	Ascomycota	Sordariomycetes	Sordariomycetidae	Ophiostomatales		Ophiostomataceae		Sporothrix
645	Eukaryota	Fungi	Dikarya	Ascomycota
647	Eukaryota	Fungi	Dikarya	Ascomycota	Leotiomycetes				Myxotrichaceae		Oidiodendron
649	Eukaryota	Fungi	Dikarya	Ascomycota
651	Eukaryota	Fungi	Dikarya	Ascomycota	Sordariomycetes
653	Eukaryota	Fungi	Dikarya	Ascomycota
655	Eukaryota	Fungi	Dikarya	Ascomycota
657	Eukaryota	Fungi	Dikarya	Ascomycota
659	Eukaryota	Fungi	Dikarya	Ascomycota
661	Eukaryota	Fungi	Dikarya
663	Eukaryota	Fungi	Dikarya	Ascomycota	Sordariomycetes	Sordariomycetidae	Calosphaeriales		Calosphaeriaceae
665
667	Eukaryota	Fungi	Dikarya	Ascomycota	Eurotiomycetes	Chaetothyriomycetidae	Chaetothyriales		Herpotrichiellaceae		Capronia
669	Eukaryota	Viridiplantae		Streptophyta			Ericales		Pentaphylacaceae		Cleyera
671	Eukaryota	Fungi	Dikarya	Ascomycota	Pezizomycetes		Pezizales
673	Eukaryota	Fungi	Dikarya	Basidiomycota	Agaricomycetes		Trechisporales		'Trechisporaceae'		Trechispora
675	Eukaryota	Fungi					Mortierellales		Mortierellaceae		Mortierella
677	Eukaryota	Fungi	Dikarya
679	Eukaryota	Fungi	Dikarya	Ascomycota	Sordariomycetes	Sordariomycetidae	Chaetosphaeriales		Chaetosphaeriaceae
681	Eukaryota	Fungi	Dikarya	Basidiomycota	Agaricomycetes		Sebacinales		Sebacinaceae		Sebacina
683
685	Eukaryota	Fungi	Dikarya	Ascomycota
687	Eukaryota	Fungi	Dikarya	Basidiomycota	Agaricomycetes		Trechisporales		'Trechisporaceae'		Trechispora
689	Eukaryota	Fungi	Dikarya	Basidiomycota	Agaricomycetes		Cantharellales		Clavulinaceae		Clavulina
691	Eukaryota	Fungi	Dikarya	Ascomycota	Dothideomycetes	Pleosporomycetidae	Pleosporales		Lophiostomataceae		Lophiostoma
693	Eukaryota	Fungi	Dikarya	Ascomycota	Dothideomycetes				Tubeufiaceae
695	Eukaryota	Fungi	Dikarya	Basidiomycota	Agaricomycetes		Russulales		Russulaceae		Lactarius
697
699	Eukaryota	Fungi		Glomeromycota	Glomeromycetes		Diversisporales
701	Eukaryota	Fungi	Dikarya	Basidiomycota	Agaricomycetes		Russulales		Russulaceae		Russula
703	Eukaryota	Fungi	Dikarya	Basidiomycota	Agaricomycetes		Russulales		Russulaceae		Russula
705	Eukaryota	Fungi	Dikarya	Basidiomycota	Agaricomycetes		Russulales		Russulaceae		Russula
707	Eukaryota	Fungi	Dikarya	Basidiomycota	Agaricomycetes		Polyporales				Flavodon	Flavodon flavus
709	Eukaryota	Fungi	Dikarya	Basidiomycota	Agaricomycetes		Sebacinales		Sebacinaceae
711	Eukaryota	Fungi	Dikarya	Basidiomycota	Agaricomycetes		Trechisporales		'Trechisporaceae'		Trechispora
713	Eukaryota	Fungi	Dikarya
715	Eukaryota	Fungi	Dikarya	Ascomycota
717	Eukaryota	Fungi		Glomeromycota	Glomeromycetes		Glomerales		Glomeraceae
719
721	Eukaryota	Fungi	Dikarya	Ascomycota	Eurotiomycetes	Chaetothyriomycetidae
723	Eukaryota	Fungi	Dikarya	Ascomycota	Orbiliomycetes		Orbiliales		Orbiliaceae
725	Eukaryota	Fungi	Dikarya	Ascomycota
727	Eukaryota	Fungi	Dikarya	Ascomycota
729	Eukaryota	Fungi	Dikarya	Basidiomycota	Agaricomycetes
731	Eukaryota	Fungi	Dikarya	Basidiomycota	Tremellomycetes
733	Eukaryota	Fungi	Dikarya	Ascomycota
735	Eukaryota	Fungi	Dikarya	Ascomycota	Saccharomycetes		Saccharomycetales
737	Eukaryota	Fungi	Dikarya	Basidiomycota	Agaricomycetes		Russulales		Russulaceae		Russula
739	Eukaryota	Fungi	Dikarya	Ascomycota	Sordariomycetes	Sordariomycetidae	Chaetosphaeriales		Chaetosphaeriaceae
741	Eukaryota	Fungi	Dikarya	Basidiomycota	Agaricomycetes	Agaricomycetidae	Agaricales		Clavariaceae
743	Eukaryota	Fungi	Dikarya	Basidiomycota	Agaricomycetes		Russulales		Russulaceae		Lactarius
745
747	Eukaryota	Fungi	Dikarya	Basidiomycota	Agaricomycetes		Russulales		Russulaceae		Russula
749	Eukaryota	Fungi	Dikarya	Ascomycota
751	Eukaryota	Fungi	Dikarya	Basidiomycota	Agaricomycetes		Cantharellales		Clavulinaceae		Clavulina
753	Eukaryota	Fungi	Dikarya	Ascomycota	Eurotiomycetes	Chaetothyriomycetidae	Chaetothyriales		Herpotrichiellaceae		Capronia
755	Eukaryota	Fungi	Dikarya	Ascomycota	Sordariomycetes	Hypocreomycetidae	Hypocreales
757	Eukaryota	Fungi	Dikarya	Basidiomycota	Agaricomycetes	Agaricomycetidae	Agaricales				Inocybe
759
761	Eukaryota	Fungi	Dikarya	Basidiomycota	Agaricomycetes		Thelephorales		Thelephoraceae		Tomentella
763	Eukaryota	Fungi	Dikarya	Ascomycota	Sordariomycetes	Hypocreomycetidae	Hypocreales
765	Eukaryota	Fungi	Dikarya	Basidiomycota	Agaricomycetes		Cantharellales		Clavulinaceae		Clavulina
767	Eukaryota	Fungi	Dikarya	Basidiomycota	Agaricomycetes	Agaricomycetidae	Atheliales		Atheliaceae		Amphinema
769	Eukaryota	Fungi	Dikarya	Ascomycota	Geoglossomycetes		Geoglossales		Geoglossaceae		Geoglossum
771	Eukaryota	Fungi	Dikarya	Ascomycota	Eurotiomycetes	Eurotiomycetidae	Eurotiales		Trichocomaceae
773	Eukaryota	Fungi	Dikarya	Ascomycota	Sordariomycetes	Hypocreomycetidae	Hypocreales		Nectriaceae
775	Eukaryota	Fungi	Dikarya	Ascomycota
777	Eukaryota	Fungi	Dikarya	Ascomycota	Eurotiomycetes	Eurotiomycetidae	Eurotiales
779	Eukaryota	Fungi	Dikarya	Ascomycota	Sordariomycetes	Hypocreomycetidae	Hypocreales
781	Eukaryota				Oligohymenophorea	Peritrichia			Epistylidae
783	Eukaryota	Fungi
785	Eukaryota	Fungi	Dikarya	Basidiomycota	Agaricomycetes	Agaricomycetidae	Agaricales
787	Eukaryota	Fungi	Dikarya	Ascomycota	Leotiomycetes		Helotiales		Helotiaceae
789	Eukaryota	Fungi	Dikarya	Basidiomycota	Agaricomycetes		Thelephorales		Thelephoraceae
791	Eukaryota	Fungi	Dikarya	Ascomycota	Leotiomycetes		Helotiales				Phialocephala
793	Eukaryota	Fungi					Mortierellales		Mortierellaceae		Mortierella
795	Eukaryota	Fungi	Dikarya
797	Eukaryota	Fungi	Dikarya	Ascomycota
799	Eukaryota	Fungi	Dikarya	Ascomycota
[truncated: 115 more rows]
