# Supplementary material for: Spatial Segregation and Aggregation of Ectomycorrhizal and Root-Endophytic Fungi in the Seedlings of Two Quercus Species
Source: PLoS One. 2014 May 6;9(5):e96363. doi: 10.1371/journal.pone.0096363 (PMC4011744; doi:10.1371/journal.pone.0096363)
Supplement: Table S2 — Tables with a list of fungal OTU (defined with cutoff similarities of 93 and 95%) pairs that displayed segregated or aggregated patterns. (XLSX) [file pone.0096363.s003.xlsx]

## Sheet: Table2_93
Pair of OTUs						C or T score
IDs (Taxonomic information)†				P	FDR§	Normalised
Q. serrata
Segregation (C score analysis)
63	(genus: Cenococcum)*	223	(class: Leotiomycetes)	0.00385996	0.908241	0.464837
Aggregation (T score analysis)
315	(phylum: Ascomycota)	225	(family: Dermateaceae)	0.00150998	0.522455	0.319974
513	(family: Herpotrichiellaceae)	165	(species: Lactarius quietus)	0.00470995	0.785412	0.280097
Q. glauca
Segregation (C score analysis)
63	(genus: Cenococcum)*	223	(class: Leotiomycetes)	0.000789992	0.0917691	0.674157
315	(phylum: Ascomycota)	223	(class: Leotiomycetes)	0.00137999	0.0917691	0.78141
Aggregation (T score analysis)
513	(family: Herpotrichiellaceae)	293	(genus: Lactarius)*	1.99998e-05	0.00266	0.589625
71	(order: Helotiales)	315	(phylum: Ascomycota)	0.00615994	0.29969	0.303393
55	(subkingdom: Dikarya)	223	(class: Leotiomycetes)	0.00675993	0.29969	0.546961
See Data S1 and Table S1 for the sequence and taxonomic information of the respective fungal OTUs defined with a cutoff sequence similarity of 93%.

## Sheet: Table2_95
Pair of OTUs						C or T score
IDs (Taxonomic information)†				P	FDR§	Normalised
Q. serrata
Segregation (C score analysis)
281	(class: Leotiomycetes)	107	(genus: Cenococcum)*	0.00333997	0.99999	0.518454
Aggregation (T score analysis)
401	(family: Dermateaceae)	381	(phylum: Ascomycota)	0.00114999	0.275897	0.32159
403	(family: Herpotrichiellaceae)	261	(family: Russulaceae)	0.00154998	0.275897	0.297157
Q. glauca
Segregation (C score analysis)
281	(class: Leotiomycetes)	107	(genus: Cenococcum)*	0.000899991	0.113219	0.70096
381	(phylum: Ascomycota)	281	(class: Leotiomycetes)	0.00147999	0.113219	0.825397
Aggregation (T score analysis)
403	(family: Herpotrichiellaceae)	105	(genus: Lactarius)*	0.000209998	0.0321297	0.552809
See Data S1 and Table S1 for the sequence and taxonomic information of the respective fungal OTUs defined with a cutoff sequence similarity of 95%.

## Sheet: Table3_93
Pair of OTUs						C or T score
IDs (Taxonomic information)†				P	FDR§	Normalised
Segregation (C score analysis)
63	(genus: Cenococcum)*	223	(class: Leotiomycetes)	4.99995e-05	0.0113	0.54754
513	(family: Herpotrichiellaceae)	335	(family: Thelephoraceae)	0.000259997	0.0293797	1
Aggregation (T score analysis)
513	(family: Herpotrichiellaceae)	293	(genus: Lactarius)*	0.000109999	0.0248598	0.290123
71	(order: Helotiales)	315	(phylum: Ascomycota)	0.000359996	0.0406796	0.264674
315	(phylum: Ascomycota)	225	(family: Dermateaceae)	0.00098999	0.0683643	0.252507
513	(family: Herpotrichiellaceae)	165	(species: Lactarius quietus)	0.00120999	0.0683643	0.284484
513	(family: Herpotrichiellaceae)	289	(family: Russulaceae)	0.00244998	0.100569	0.280823
223	(class: Leotiomycetes)	195	(class: Dothideomycetes)	0.00266997	0.100569	0.4637
See Data S1 and Table S1 for the sequence and taxonomic information of the respective fungal OTUs defined with a cutoff sequence similarity of 93%.

## Sheet: Table3_95
Pair of OTUs						C or T score
IDs (Taxonomic information)†				P	FDR§	Normalised
Segregation (C score analysis)
281	(class: Leotiomycetes)	107	(genus: Cenococcum)*	5.99994e-05	0.01338	0.590656
Aggregation (T score analysis)
403	(family: Herpotrichiellaceae)	105	(genus: Lactarius)*	0.000159998	0.0356795	0.265278
381	(phylum: Ascomycota)	109	(order: Helotiales)	0.000349997	0.0390247	0.265424
401	(family: Dermateaceae)	381	(phylum: Ascomycota)	0.000649994	0.0431129	0.259205
403	(family: Herpotrichiellaceae)	261	(family: Russulaceae)	0.000909991	0.0431129	0.285969
383	(subkingdom: Dikarya)	157	(class: Leotiomycetes)	0.00109999	0.0431129	0.348278
399	(class: Dothideomycetes)	281	(class: Leotiomycetes)	0.00115999	0.0431129	0.515223
See Data S1 and Table S1 for the sequence and taxonomic information of the respective fungal OTUs defined with a cutoff sequence similarity of 95%.
