# Supplementary material for: Spatial Segregation and Aggregation of Ectomycorrhizal and Root-Endophytic Fungi in the Seedlings of Two Quercus Species
Source: PLoS One. 2014 May 6;9(5):e96363. doi: 10.1371/journal.pone.0096363 (PMC4011744; doi:10.1371/journal.pone.0096363)
Supplement: Table S3 — Tables with a list of fungal OTU (defined with cutoff similarity of 97%) pairs that displayed segregated or aggregated patterns. (XLSX) [file pone.0096363.s004.xlsx]

## Sheet: TEST1_Cscore
C scores of Test1. The upper table presents results of Q. serrata and the lower table presents results of Q. glauca.
Q. serrata
Fungal pairs					Frequency of each fungus
FungusA	FungusB	P	FDR	Normalise score	Fungus A	Fungus B	Total
757	167	0.00420996	0.99995	0.679245	106	40	146
757	115	0.0190998	0.99995	0.654088	106	36	142
757	329	0.733883	0.99995	0.443092	106	31	137
757	387	0.730553	0.99995	0.448926	106	29	135
757	1845	0.841022	0.99995	0.41789	106	27	133
757	193	0.095759	0.99995	0.640058	106	26	132
757	1089	0.713613	0.99995	0.461132	106	25	131
757	203	0.97286	0.99995	0.326713	106	19	125
757	331	0.167628	0.99995	0.645482	106	19	125
757	199	0.884641	0.99995	0.402516	106	18	124
757	121	0.480055	0.99995	0.54939	106	17	123
867	757	0.290217	0.99995	0.610433	17	106	123
757	185	0.831162	0.99995	0.431447	106	15	121
757	169	0.164548	0.99995	0.687332	106	14	120
823	757	0.892281	0.99995	0.396226	14	106	120
757	205	0.305697	0.99995	0.641509	106	12	118
757	207	0.190348	0.99995	0.70669	106	11	117
757	211	0.945171	0.99995	0.339623	106	11	117
757	157	0.509825	0.99995	0.577358	106	10	116
757	517	0.0218998	0.99995	0.891509	106	10	116
757	375	0.95574	0.99995	0.314465	106	9	115
757	1157	0.918681	0.99995	0.357311	106	8	114
757	195	0.9841	0.99995	0.235849	106	8	114
757	349	0.222288	0.99995	0.735849	106	8	114
757	411	0.854441	0.99995	0.412399	106	7	113
757	425	0.317697	0.99995	0.700809	106	7	113
757	509	0.618254	0.99995	0.555256	106	7	113
757	1067	0.934731	0.99995	0.320755	106	6	112
757	153	0.750132	0.99995	0.485849	106	6	112
757	525	0.162168	0.99995	0.825472	106	6	112
757	57	0.752422	0.99995	0.485849	106	6	112
935	757	0.935541	0.99995	0.320755	6	106	112
757	1135	0.596964	0.99995	0.588679	106	5	111
757	393	0.98336	0.99995	0.192453	106	5	111
757	423	0.597934	0.99995	0.588679	106	5	111
757	493	0.599624	0.99995	0.588679	106	5	111
167	115	0.594714	0.99995	0.708333	40	36	76
329	167	0.572334	0.99995	0.733871	31	40	71
387	167	0.641064	0.99995	0.724138	29	40	69
329	115	0.0314697	0.99995	0.94086	31	36	67
1845	167	0.126859	0.99995	0.87963	27	40	67
193	167	0.95147	0.99995	0.602885	26	40	66
167	1089	0.165028	0.99995	0.874	40	25	65
387	115	0.738203	0.99995	0.712644	29	36	65
1845	115	0.182868	0.99995	0.874486	27	36	63
193	115	0.99974	0.99995	0.444444	26	36	62
115	1089	0.450015	0.99995	0.806667	36	25	61
387	329	0.843842	0.99995	0.694105	29	31	60
203	167	0.133139	0.99995	0.923684	19	40	59
331	167	0.97593	0.99995	0.581579	19	40	59
199	167	0.383646	0.99995	0.844444	18	40	58
329	1845	0.881561	0.99995	0.683393	31	27	58
167	121	0.426576	0.99995	0.838235	40	17	57
867	167	0.427586	0.99995	0.838235	17	40	57
329	193	0.304447	0.99995	0.863524	31	26	57
329	1089	0.789162	0.99995	0.731613	31	25	56
387	1845	0.908871	0.99995	0.67433	29	27	56
203	115	0.9523	0.99995	0.634503	19	36	55
331	115	0.949781	0.99995	0.634503	19	36	55
185	167	0.516615	0.99995	0.823333	15	40	55
387	193	0.803392	0.99995	0.729443	29	26	55
387	1089	0.379746	0.99995	0.856552	29	25	54
199	115	0.206528	0.99995	0.91821	18	36	54
169	167	0.280567	0.99995	0.905357	14	40	54
823	167	0.0705193	0.99995	1	14	40	54
121	115	0.234278	0.99995	0.915033	17	36	53
867	115	0.97159	0.99995	0.607843	17	36	53
193	1845	0.170638	0.99995	0.925926	26	27	53
1845	1089	0.188668	0.99995	0.924444	27	25	52
205	167	0.102999	0.99995	1	12	40	52
193	1089	0.0468295	0.99995	1	26	25	51
185	115	0.822602	0.99995	0.733333	15	36	51
207	167	0.417746	0.99995	0.886364	11	40	51
211	167	0.419486	0.99995	0.886364	11	40	51
169	115	0.340737	0.99995	0.902778	14	36	50
823	115	0.0918591	0.99995	1	14	36	50
167	157	0.150588	0.99995	1	40	10	50
517	167	0.472305	0.99995	0.8775	10	40	50
329	203	0.915851	0.99995	0.687606	31	19	50
331	329	0.917211	0.99995	0.687606	19	31	50
375	167	0.530075	0.99995	0.866667	9	40	49
329	199	0.99621	0.99995	0.537634	31	18	49
205	115	0.909911	0.99995	0.6875	12	36	48
167	1157	0.864931	0.99995	0.7125	40	8	48
329	121	0.613324	0.99995	0.825427	31	17	48
195	167	0.594134	0.99995	0.853125	8	40	48
349	167	0.597874	0.99995	0.853125	8	40	48
387	203	0.811292	0.99995	0.754991	29	19	48
867	329	0.944501	0.99995	0.666034	17	31	48
387	331	0.292597	0.99995	0.914701	29	19	48
207	115	0.779492	0.99995	0.772727	11	36	47
211	115	0.155518	0.99995	1	11	36	47
411	167	0.98362	0.99995	0.528571	7	40	47
425	167	0.268637	0.99995	1	7	40	47
509	167	0.268737	0.99995	1	7	40	47
387	199	0.323757	0.99995	0.911877	29	18	47
167	1067	0.732813	0.99995	0.8125	40	6	46
157	115	0.536305	0.99995	0.875	10	36	46
517	115	0.535385	0.99995	0.875	10	36	46
387	121	0.654983	0.99995	0.821501	29	17	46
167	153	0.731613	0.99995	0.8125	40	6	46
525	167	0.324267	0.99995	1	6	40	46
57	167	0.734763	0.99995	0.8125	6	40	46
935	167	0.731943	0.99995	0.8125	6	40	46
203	1845	0.843012	0.99995	0.748538	19	27	46
331	1845	0.95057	0.99995	0.672515	19	27	46
329	185	0.885291	0.99995	0.722581	31	15	46
867	387	0.862061	0.99995	0.738337	17	29	46
167	1135	0.392136	0.99995	1	40	5	45
375	115	0.222838	0.99995	1	9	36	45
393	167	0.393126	0.99995	1	5	40	45
423	167	0.9645	0.99995	0.57	5	40	45
493	167	0.391186	0.99995	1	5	40	45
329	169	0.428566	0.99995	0.898618	31	14	45
199	1845	0.99087	0.99995	0.588477	18	27	45
203	193	0.655153	0.99995	0.825911	19	26	45
331	193	0.098969	0.99995	1	19	26	45
823	329	0.905811	0.99995	0.709677	14	31	45
203	1089	0.110119	0.99995	1	19	25	44
331	1089	0.99845	0.99995	0.52	19	25	44
1157	115	0.98033	0.99995	0.572917	8	36	44
195	115	0.98045	0.99995	0.572917	8	36	44
349	115	0.260447	0.99995	1	8	36	44
1845	121	0.115749	0.99995	1	27	17	44
867	1845	0.695623	0.99995	0.816993	17	27	44
387	185	0.131169	0.99995	1	29	15	44
199	193	0.386646	0.99995	0.90812	18	26	44
199	1089	0.122379	0.99995	1	18	25	43
411	115	0.711603	0.99995	0.833333	7	36	43
425	115	0.712803	0.99995	0.833333	7	36	43
509	115	0.99995	0.99995	0.246032	7	36	43
193	121	0.720133	0.99995	0.81448	26	17	43
387	169	0.151478	0.99995	1	29	14	43
867	193	0.420546	0.99995	0.904977	17	26	43
329	205	0.515185	0.99995	0.887097	31	12	43
823	387	0.923751	0.99995	0.704433	14	29	43
115	1067	0.95315	0.99995	0.62963	36	6	42
121	1089	0.739533	0.99995	0.811765	17	25	42
867	1089	0.97785	0.99995	0.642353	17	25	42
153	115	0.371586	0.99995	1	6	36	42
525	115	0.773732	0.99995	0.810185	6	36	42
57	115	0.367336	0.99995	1	6	36	42
935	115	0.772252	0.99995	0.810185	6	36	42
185	1845	0.766532	0.99995	0.802469	15	27	42
329	207	0.99905	0.99995	0.457478	31	11	42
329	211	0.206158	0.99995	1	31	11	42
115	1135	0.9735	0.99995	0.566667	36	5	41
393	115	0.831502	0.99995	0.777778	5	36	41
423	115	0.437676	0.99995	1	5	36	41
493	115	0.436076	0.99995	1	5	36	41
329	157	0.871721	0.99995	0.748387	31	10	41
1845	169	0.174638	0.99995	1	27	14	41
823	1845	0.796352	0.99995	0.793651	14	27	41
193	185	0.165088	0.99995	1	26	15	41
387	205	0.555014	0.99995	0.885057	29	12	41
517	329	0.238098	0.99995	1	10	31	41
185	1089	0.177468	0.99995	1	15	25	40
193	169	0.187818	0.99995	1	26	14	40
823	193	0.188748	0.99995	1	14	26	40
387	207	0.600714	0.99995	0.877743	29	11	40
387	211	0.234558	0.99995	1	29	11	40
375	329	0.669323	0.99995	0.860215	9	31	40
169	1089	0.95367	0.99995	0.691429	14	25	39
823	1089	0.827892	0.99995	0.788571	14	25	39
329	1157	0.320427	0.99995	1	31	8	39
387	157	0.265547	0.99995	1	29	10	39
205	1845	0.856461	0.99995	0.771605	12	27	39
329	195	0.927791	0.99995	0.701613	31	8	39
349	329	0.926431	0.99995	0.701613	8	31	39
517	387	0.265437	0.99995	1	10	29	39
207	1845	0.97469	0.99995	0.646465	11	27	38
211	1845	0.259097	0.99995	1	11	27	38
205	193	0.867451	0.99995	0.769231	12	26	38
331	203	0.815932	0.99995	0.800554	19	19	38
411	329	0.769532	0.99995	0.829493	7	31	38
425	329	0.368046	0.99995	1	7	31	38
509	329	0.95055	0.99995	0.668203	7	31	38
387	375	0.304097	0.99995	1	29	9	38
329	1067	0.427406	0.99995	1	31	6	37
205	1089	0.253777	0.99995	1	12	25	37
387	1157	0.746193	0.99995	0.844828	29	8	37
329	153	0.426466	0.99995	1	31	6	37
1845	157	0.684383	0.99995	0.866667	27	10	37
517	1845	0.289647	0.99995	1	10	27	37
207	193	0.656143	0.99995	0.874126	11	26	37
211	193	0.270007	0.99995	1	11	26	37
387	195	0.939161	0.99995	0.698276	29	8	37
203	199	0.210898	0.99995	1	19	18	37
331	199	0.564374	0.99995	0.894737	19	18	37
525	329	0.96951	0.99995	0.623656	6	31	37
57	329	0.96849	0.99995	0.623656	6	31	37
935	329	0.822362	0.99995	0.806452	6	31	37
387	349	0.99094	0.99995	0.560345	29	8	37
207	1089	0.284427	0.99995	1	11	25	36
211	1089	0.284807	0.99995	1	11	25	36
329	1135	0.870351	0.99995	0.774194	31	5	36
203	121	0.592804	0.99995	0.891641	19	17	36
331	121	0.229098	0.99995	1	19	17	36
193	157	0.303397	0.99995	1	26	10	36
375	1845	0.725813	0.99995	0.855967	9	27	36
517	193	0.699513	0.99995	0.865385	10	26	36
867	203	0.854961	0.99995	0.789474	17	19	36
393	329	0.871431	0.99995	0.774194	5	31	36
423	329	0.870101	0.99995	0.774194	5	31	36
493	329	0.98344	0.99995	0.56129	5	31	36
867	331	0.96305	0.99995	0.693498	17	19	36
411	387	0.796132	0.99995	0.827586	7	29	36
425	387	0.394436	0.99995	1	7	29	36
509	387	0.396406	0.99995	1	7	29	36
387	1067	0.841512	0.99995	0.804598	29	6	35
157	1089	0.714003	0.99995	0.864	10	25	35
517	1089	0.320307	0.99995	1	10	25	35
1845	1157	0.374826	0.99995	1	27	8	35
199	121	0.621814	0.99995	0.888889	18	17	35
387	153	0.840502	0.99995	0.804598	29	6	35
195	1845	0.771652	0.99995	0.842593	8	27	35
349	1845	0.99324	0.99995	0.555556	8	27	35
375	193	0.345187	0.99995	1	9	26	35
867	199	0.9691	0.99995	0.686275	17	18	35
525	387	0.97357	0.99995	0.62069	6	29	35
57	387	0.450315	0.99995	1	6	29	35
935	387	0.454435	0.99995	1	6	29	35
375	1089	0.943141	0.99995	0.715556	9	25	34
387	1135	0.98674	0.99995	0.558621	29	5	34
193	1157	0.390096	0.99995	1	26	8	34
867	121	0.270407	0.99995	1	17	17	34
411	1845	0.426626	0.99995	1	7	27	34
425	1845	0.422526	0.99995	1	7	27	34
509	1845	0.423886	0.99995	1	7	27	34
203	185	0.892311	0.99995	0.775439	19	15	34
331	185	0.99954	0.99995	0.491228	19	15	34
195	193	0.784122	0.99995	0.841346	8	26	34
349	193	0.388676	0.99995	1	8	26	34
393	387	0.885371	0.99995	0.772414	5	29	34
423	387	0.519895	0.99995	1	5	29	34
493	387	0.516755	0.99995	1	5	29	34
1845	1067	0.860301	0.99995	0.802469	27	6	33
1157	1089	0.401916	0.99995	1	8	25	33
195	1089	0.95913	0.99995	0.69	8	25	33
349	1089	0.9592	0.99995	0.69	8	25	33
1845	153	0.99851	0.99995	0.444444	27	6	33
203	169	0.299617	0.99995	1	19	14	33
331	169	0.298927	0.99995	1	19	14	33
525	1845	0.478785	0.99995	1	6	27	33
57	1845	0.479595	0.99995	1	6	27	33
935	1845	0.477515	0.99995	1	6	27	33
199	185	0.906891	0.99995	0.77037	18	15	33
411	193	0.439726	0.99995	1	7	26	33
425	193	0.828732	0.99995	0.824176	7	26	33
509	193	0.826472	0.99995	0.824176	7	26	33
823	203	0.687723	0.99995	0.879699	14	19	33
823	331	0.299517	0.99995	1	14	19	33
193	1067	0.868841	0.99995	0.801282	26	6	32
411	1089	0.452835	0.99995	1	7	25	32
425	1089	0.452985	0.99995	1	7	25	32
509	1089	0.9718	0.99995	0.657143	7	25	32
1845	1135	0.544285	0.99995	1	27	5	32
185	121	0.314607	0.99995	1	15	17	32
193	153	0.493105	0.99995	1	26	6	32
199	169	0.921501	0.99995	0.761905	18	14	32
393	1845	0.542805	0.99995	1	5	27	32
423	1845	0.541835	0.99995	1	5	27	32
493	1845	0.541845	0.99995	1	5	27	32
867	185	0.705383	0.99995	0.878431	17	15	32
525	193	0.495935	0.99995	1	6	26	32
57	193	0.868141	0.99995	0.801282	6	26	32
935	193	0.868661	0.99995	0.801282	6	26	32
823	199	0.712563	0.99995	0.876984	14	18	32
1089	1067	0.510195	0.99995	1	25	6	31
153	1089	0.508135	0.99995	1	6	25	31
525	1089	0.875371	0.99995	0.8	6	25	31
57	1089	0.98293	0.99995	0.613333	6	25	31
935	1089	0.509725	0.99995	1	6	25	31
193	1135	0.904681	0.99995	0.769231	26	5	31
169	121	0.341727	0.99995	1	14	17	31
823	121	0.340747	0.99995	1	14	17	31
867	169	0.931721	0.99995	0.756303	17	14	31
393	193	0.904491	0.99995	0.769231	5	26	31
423	193	0.557304	0.99995	1	5	26	31
493	193	0.555254	0.99995	1	5	26	31
205	203	0.99015	0.99995	0.631579	12	19	31
331	205	0.99	0.99995	0.631579	19	12	31
867	823	0.340897	0.99995	1	17	14	31
1135	1089	0.573344	0.99995	1	5	25	30
393	1089	0.571594	0.99995	1	5	25	30
423	1089	0.99141	0.99995	0.552	5	25	30
493	1089	0.570364	0.99995	1	5	25	30
205	199	0.378486	0.99995	1	12	18	30
207	203	0.95153	0.99995	0.732057	11	19	30
211	203	0.390646	0.99995	1	11	19	30
331	207	0.783532	0.99995	0.861244	19	11	30
331	211	0.393066	0.99995	1	19	11	30
205	121	0.400866	0.99995	1	12	17	29
203	157	0.9636	0.99995	0.715789	19	10	29
331	157	0.812202	0.99995	0.852632	19	10	29
185	169	0.387356	0.99995	1	15	14	29
823	185	0.392486	0.99995	1	14	15	29
207	199	0.95789	0.99995	0.727273	11	18	29
211	199	0.410616	0.99995	1	11	18	29
517	203	0.425736	0.99995	1	10	19	29
867	205	0.401976	0.99995	1	17	12	29
517	331	0.424776	0.99995	1	10	19	29
207	121	0.816352	0.99995	0.855615	11	17	28
211	121	0.818692	0.99995	0.855615	11	17	28
199	157	0.96772	0.99995	0.711111	18	10	28
823	169	0.804512	0.99995	0.862245	14	14	28
517	199	0.448706	0.99995	1	10	18	28
375	203	0.97306	0.99995	0.695906	9	19	28
867	207	0.434466	0.99995	1	17	11	28
867	211	0.435496	0.99995	1	17	11	28
375	331	0.844362	0.99995	0.842105	9	19	28
203	1157	0.506005	0.99995	1	19	8	27
331	1157	0.872951	0.99995	0.828947	19	8	27
157	121	0.465705	0.99995	1	10	17	27
517	121	0.844412	0.99995	0.847059	10	17	27
867	157	0.97374	0.99995	0.705882	17	10	27
205	185	0.449666	0.99995	1	12	15	27
203	195	0.871261	0.99995	0.828947	19	8	27
331	195	0.508315	0.99995	1	19	8	27
375	199	0.484865	0.99995	1	9	18	27
349	203	0.872511	0.99995	0.828947	8	19	27
349	331	0.508735	0.99995	1	8	19	27
867	517	0.468395	0.99995	1	17	10	27
199	1157	0.882291	0.99995	0.826389	18	8	26
375	121	0.872111	0.99995	0.836601	9	17	26
205	169	0.848892	0.99995	0.85119	12	14	26
207	185	0.481735	0.99995	1	11	15	26
211	185	0.478525	0.99995	1	11	15	26
199	195	0.527765	0.99995	1	18	8	26
349	199	0.882081	0.99995	0.826389	8	18	26
411	203	0.552184	0.99995	1	7	19	26
425	203	0.98721	0.99995	0.639098	7	19	26
509	203	0.98725	0.99995	0.639098	7	19	26
823	205	0.470345	0.99995	1	14	12	26
411	331	0.553954	0.99995	1	7	19	26
425	331	0.551384	0.99995	1	7	19	26
509	331	0.98753	0.99995	0.639098	7	19	26
867	375	0.871501	0.99995	0.836601	17	9	26
203	1067	0.924761	0.99995	0.789474	19	6	25
331	1067	0.925101	0.99995	0.789474	19	6	25
121	1157	0.546015	0.99995	1	17	8	25
867	1157	0.547675	0.99995	1	17	8	25
195	121	0.543195	0.99995	1	8	17	25
349	121	0.546865	0.99995	1	8	17	25
203	153	0.598924	0.99995	1	19	6	25
331	153	0.601004	0.99995	1	19	6	25
185	157	0.875561	0.99995	0.84	15	10	25
207	169	0.868771	0.99995	0.844156	11	14	25
211	169	0.504005	0.99995	1	11	14	25
517	185	0.515125	0.99995	1	10	15	25
867	195	0.98615	0.99995	0.661765	17	8	25
411	199	0.571104	0.99995	1	7	18	25
425	199	0.572224	0.99995	1	7	18	25
509	199	0.909041	0.99995	0.809524	7	18	25
525	203	0.604114	0.99995	1	6	19	25
57	203	0.923481	0.99995	0.789474	6	19	25
935	203	0.603524	0.99995	1	6	19	25
823	207	0.868881	0.99995	0.844156	14	11	25
823	211	0.504755	0.99995	1	14	11	25
525	331	0.604124	0.99995	1	6	19	25
57	331	0.924971	0.99995	0.789474	6	19	25
935	331	0.599904	0.99995	1	6	19	25
867	349	0.895691	0.99995	0.823529	17	8	25
Q. glauca
Fungal pairs					Frequency of each fungus
FungusA	FungusB	P	FDR	Normalise score	Fungus A	Fungus B	Total
757	199	0.0576294	0.92487	0.804464	56	20	76
757	115	0.0581294	0.92487	0.804464	56	20	76
757	411	0.0594894	0.92487	1	56	7	63
757	1135	0.0599094	0.92487	1	56	7	63
757	113	0.0600194	0.92487	1	56	7	63
757	167	0.0602694	0.92487	0.720046	56	31	87
199	115	0.0720593	0.92487	1	20	20	40
211	167	0.0843992	0.92487	1	12	31	43
203	115	0.095159	0.92487	1	18	20	38
205	115	0.095659	0.92487	1	18	20	38
205	1845	0.095879	0.92487	1	18	20	38
203	199	0.096399	0.92487	1	18	20	38
205	167	0.126049	0.92487	0.913978	18	31	49
199	193	0.126109	0.92487	1	20	16	36
527	167	0.129639	0.92487	1	10	31	41
205	193	0.155718	0.92487	1	18	16	34
757	193	0.171248	0.92487	0.768973	56	16	72
211	199	0.212468	0.92487	1	12	20	32
211	1845	0.214638	0.92487	1	12	20	32
211	115	0.216828	0.92487	1	12	20	32
467	167	0.241198	0.92487	1	7	31	38
167	1135	0.242058	0.92487	1	31	7	38
757	425	0.243868	0.92487	0.788961	56	11	67
211	205	0.252987	0.92487	1	12	18	30
167	115	0.256707	0.92487	0.841935	31	20	51
527	199	0.278267	0.92487	1	10	20	30
527	115	0.281927	0.92487	1	10	20	30
425	205	0.283567	0.92487	1	11	18	29
1845	115	0.288647	0.92487	0.9025	20	20	40
329	211	0.297087	0.92487	1	16	12	28
423	167	0.297867	0.92487	1	6	31	37
387	211	0.299067	0.92487	1	16	12	28
121	115	0.318277	0.92487	1	9	20	29
331	199	0.318787	0.92487	1	9	20	29
331	115	0.320267	0.92487	1	9	20	29
425	387	0.328517	0.92487	1	11	16	27
425	329	0.328607	0.92487	1	11	16	27
203	167	0.331857	0.92487	0.831541	18	31	49
203	1845	0.347287	0.92487	0.897222	18	20	38
205	199	0.351726	0.92487	0.897222	18	20	38
205	121	0.358006	0.92487	1	18	9	27
453	167	0.364566	0.92487	1	5	31	36
169	167	0.364686	0.92487	1	5	31	36
463	167	0.365016	0.92487	1	5	31	36
81	167	0.365246	0.92487	1	5	31	36
527	193	0.365896	0.92487	1	10	16	26
197	167	0.367376	0.92487	1	5	31	36
823	167	0.367466	0.92487	1	5	31	36
425	167	0.374966	0.92487	0.879765	11	31	42
193	121	0.404406	0.92487	1	16	9	25
331	193	0.405526	0.92487	1	9	16	25
329	121	0.407736	0.92487	1	16	9	25
393	1845	0.410656	0.92487	1	7	20	27
115	113	0.412116	0.92487	1	20	7	27
467	199	0.412916	0.92487	1	7	20	27
199	1135	0.413056	0.92487	1	20	7	27
467	1845	0.413616	0.92487	1	7	20	27
199	113	0.413946	0.92487	1	20	7	27
411	1845	0.413946	0.92487	1	7	20	27
623	1845	0.414116	0.92487	1	7	20	27
375	115	0.414296	0.92487	1	7	20	27
393	199	0.414446	0.92487	1	7	20	27
623	199	0.414466	0.92487	1	7	20	27
411	199	0.414986	0.92487	1	7	20	27
623	115	0.415556	0.92487	1	7	20	27
393	115	0.415606	0.92487	1	7	20	27
387	115	0.416996	0.92487	0.890625	16	20	36
1845	113	0.417676	0.92487	1	20	7	27
1845	1135	0.418296	0.92487	1	20	7	27
387	199	0.418946	0.92487	0.890625	16	20	36
329	115	0.420266	0.92487	0.890625	16	20	36
193	1845	0.420416	0.92487	0.890625	16	20	36
193	167	0.421216	0.92487	0.818548	16	31	47
387	167	0.422186	0.92487	0.818548	16	31	47
411	203	0.453085	0.92487	1	7	18	25
203	1135	0.454305	0.92487	1	18	7	25
205	1135	0.454975	0.92487	1	18	7	25
393	203	0.455005	0.92487	1	7	18	25
411	205	0.455285	0.92487	1	7	18	25
203	113	0.455545	0.92487	1	18	7	25
467	205	0.456395	0.92487	1	7	18	25
423	1845	0.469755	0.92487	1	6	20	26
423	199	0.470965	0.92487	1	6	20	26
757	453	0.472215	0.92487	0.785714	56	5	61
823	757	0.473175	0.92487	0.785714	5	56	61
203	193	0.478685	0.92487	0.885417	18	16	34
329	203	0.482465	0.92487	0.885417	16	18	34
331	167	0.491495	0.92487	0.860215	9	31	40
167	121	0.494685	0.92487	0.860215	31	9	40
1845	167	0.496735	0.92487	0.767742	20	31	51
757	1845	0.506785	0.92487	0.625	56	20	76
1845	169	0.532935	0.92487	1	20	5	25
199	197	0.533215	0.92487	1	20	5	25
453	115	0.534745	0.92487	1	5	20	25
81	1845	0.535035	0.92487	1	5	20	25
823	199	0.535095	0.92487	1	5	20	25
823	115	0.535115	0.92487	1	5	20	25
81	199	0.535425	0.92487	1	5	20	25
823	1845	0.535465	0.92487	1	5	20	25
463	199	0.536095	0.92487	1	5	20	25
169	115	0.536745	0.92487	1	5	20	25
197	1845	0.536815	0.92487	1	5	20	25
463	115	0.537195	0.92487	1	5	20	25
199	169	0.537355	0.92487	1	20	5	25
387	329	0.546395	0.926738	0.878906	16	16	32
329	193	0.548795	0.926738	0.878906	16	16	32
757	467	0.587604	0.97559	0.688776	56	7	63
757	393	0.588624	0.97559	0.688776	56	7	63
425	1845	0.623804	0.990701	0.863636	11	20	31
425	115	0.626164	0.990701	0.863636	11	20	31
375	167	0.629964	0.990701	0.829493	7	31	38
411	167	0.631554	0.990701	0.829493	7	31	38
393	167	0.632174	0.990701	0.829493	7	31	38
623	167	0.633104	0.990701	0.829493	7	31	38
211	203	0.636484	0.990701	0.865741	12	18	30
425	203	0.673923	0.99994	0.858586	11	18	29
211	193	0.689423	0.99994	0.859375	12	16	28
331	1845	0.716973	0.99994	0.844444	9	20	29
527	203	0.719943	0.99994	0.85	10	18	28
199	167	0.720323	0.99994	0.696774	20	31	51
387	1845	0.722593	0.99994	0.7875	16	20	36
425	193	0.727833	0.99994	0.852273	11	16	27
203	121	0.759632	0.99994	0.839506	18	9	27
527	387	0.765422	0.99994	0.84375	10	16	26
757	387	0.768482	0.99994	0.558036	56	16	72
757	329	0.768902	0.99994	0.558036	56	16	72
329	205	0.775862	0.99994	0.777778	16	18	34
387	121	0.801222	0.99994	0.833333	16	9	25
757	197	0.802412	0.99994	0.578571	56	5	61
757	169	0.805742	0.99994	0.578571	56	5	61
757	463	0.806182	0.99994	0.578571	56	5	61
757	527	0.809592	0.99994	0.557143	56	10	66
757	203	0.809792	0.99994	0.534722	56	18	74
467	115	0.811002	0.99994	0.814286	7	20	27
411	115	0.811262	0.99994	0.814286	7	20	27
375	1845	0.812622	0.99994	0.814286	7	20	27
375	199	0.812882	0.99994	0.814286	7	20	27
387	193	0.826562	0.99994	0.765625	16	16	32
623	203	0.840522	0.99994	0.809524	7	18	25
375	205	0.840722	0.99994	0.809524	7	18	25
393	205	0.841752	0.99994	0.809524	7	18	25
757	623	0.843052	0.99994	0.540816	56	7	63
757	211	0.844192	0.99994	0.53125	56	12	68
423	115	0.855541	0.99994	0.791667	6	20	26
329	167	0.862691	0.99994	0.653226	16	31	47
757	121	0.871991	0.99994	0.515873	56	9	65
425	199	0.878591	0.99994	0.736364	11	20	31
453	199	0.895581	0.99994	0.76	5	20	25
197	115	0.895911	0.99994	0.76	5	20	25
463	1845	0.896371	0.99994	0.76	5	20	25
329	199	0.904631	0.99994	0.690625	16	20	36
757	423	0.910711	0.99994	0.473214	56	6	62
1845	121	0.927951	0.99994	0.7	20	9	29
199	121	0.928851	0.99994	0.7	20	9	29
387	205	0.932201	0.99994	0.677083	16	18	34
331	329	0.9607	0.99994	0.680556	9	16	25
81	757	0.96096	0.99994	0.378571	5	56	61
757	205	0.97039	0.99994	0.419643	56	18	74
467	203	0.97341	0.99994	0.634921	7	18	25
623	205	0.97404	0.99994	0.634921	7	18	25
205	113	0.97408	0.99994	0.634921	18	7	25
205	203	0.97463	0.99994	0.604938	18	18	36
167	113	0.97926	0.99994	0.516129	31	7	38
527	1845	0.98174	0.99994	0.595	10	20	30
387	203	0.98528	0.99994	0.583333	16	18	34
527	205	0.98758	0.99994	0.583333	10	18	28
81	115	0.98771	0.99994	0.54	5	20	25
453	1845	0.98827	0.99994	0.54	5	20	25
331	203	0.99225	0.99994	0.555556	9	18	27
527	329	0.99247	0.99994	0.56875	10	16	26
757	331	0.9942	0.99994	0.297619	56	9	65
757	375	0.995	0.99994	0.260204	56	7	63
387	331	0.99515	0.99994	0.541667	16	9	25
329	1845	0.99532	0.99994	0.515625	16	20	36
193	115	0.99937	0.99994	0.4375	16	20	36
199	1845	0.9995	0.99994	0.4225	20	20	40
115	1135	0.99981	0.99994	0.342857	20	7	27
375	203	0.99988	0.99994	0.333333	7	18	25
331	205	0.99994	0.99994	0.320988	9	18	27

## Sheet: TEST1_Tscore
T scores of Test1. The upper table presents results of Q. serrata and the lower table presents results of Q. glauca.
Q. serrata
Fungal pairs					Frequency of each fungus
FungusA	FungusB	P	FDR	Normalise score	Fungus A	Fungus B	Total
509	115	0.00108999	0.299472	0.0716549	7	36	43
193	115	0.00164998	0.299472	0.133228	26	36	62
331	185	0.00337997	0.408976	0.0748956	19	15	34
329	207	0.00727993	0.571356	0.072015	31	11	42
331	1089	0.00786992	0.571356	0.0859859	19	25	44
329	199	0.0183598	1	0.0838254	31	18	49
1845	153	0.0210298	1	0.0447213	27	6	33
199	1845	0.0392896	1	0.0709348	18	27	45
349	1845	0.0509895	1	0.0442892	8	27	35
205	203	0.0601594	1	0.0451534	12	19	31
387	349	0.0611694	1	0.0438571	29	8	37
331	205	0.0620994	1	0.0451534	19	12	31
757	203	0.0754092	1	0.107158	106	19	125
331	167	0.0785592	1	0.0795045	19	40	59
757	195	0.0837592	1	0.0557396	106	8	114
423	1089	0.0872691	1	0.0301023	5	25	30
867	1089	0.0886091	1	0.0573239	17	25	42
867	115	0.0934391	1	0.0680542	17	36	53
411	167	0.0947591	1	0.0416967	7	40	47
425	203	0.100419	1	0.0306784	7	19	26
509	203	0.100569	1	0.0306784	7	19	26
509	331	0.100599	1	0.0306784	7	19	26
195	115	0.103369	1	0.0423448	8	36	44
867	195	0.104579	1	0.0308224	17	8	25
1157	115	0.104659	1	0.0423448	8	36	44
387	1135	0.112779	1	0.0295261	29	5	34
207	1845	0.119669	1	0.0436411	11	27	38
193	167	0.122399	1	0.0897307	26	40	66
57	1089	0.123829	1	0.0299582	6	25	31
757	393	0.124319	1	0.0374478	106	5	111
493	329	0.127759	1	0.0292381	5	31	36
867	199	0.127969	1	0.0442892	17	18	35
203	115	0.139429	1	0.067334	19	36	55
331	115	0.143109	1	0.067334	19	36	55
867	331	0.145409	1	0.0440732	17	19	36
867	157	0.152818	1	0.0305344	17	10	27
331	1845	0.156088	1	0.0561717	19	27	46
757	375	0.156108	1	0.0553075	106	9	115
375	203	0.157108	1	0.0303903	9	19	28
525	387	0.159678	1	0.0293821	6	29	35
509	1089	0.159968	1	0.0298142	7	25	32
757	211	0.162888	1	0.0640213	106	11	117
867	329	0.167488	1	0.0555956	17	31	48
115	1135	0.168288	1	0.0285179	36	5	41
199	157	0.170548	1	0.0303903	18	10	28
169	1089	0.172728	1	0.043425	14	25	39
525	329	0.176108	1	0.0290941	6	31	37
57	329	0.177918	1	0.0290941	6	31	37
203	157	0.185378	1	0.0302463	19	10	29
207	199	0.198768	1	0.0302463	11	18	29
423	167	0.199778	1	0.0279418	5	40	45
195	1089	0.199908	1	0.0296702	8	25	33
349	1089	0.201648	1	0.0296702	8	25	33
207	203	0.219378	1	0.0301023	11	19	30
387	1845	0.221748	1	0.0669739	29	27	56
331	329	0.223848	1	0.0550194	19	31	50
329	203	0.226048	1	0.0550194	31	19	50
509	329	0.228568	1	0.02895	7	31	38
115	1067	0.229148	1	0.0283739	36	6	42
757	199	0.238268	1	0.0885784	106	18	124
823	387	0.239098	1	0.0425609	14	29	43
375	1089	0.242548	1	0.0295261	9	25	34
935	757	0.245348	1	0.0371597	6	106	112
823	757	0.245788	1	0.072015	14	106	120
757	1067	0.249178	1	0.0371597	106	6	112
757	1157	0.250397	1	0.0460896	106	8	114
387	195	0.253507	1	0.0290941	29	8	37
329	1845	0.263027	1	0.0662538	31	27	58
867	169	0.264577	1	0.0299582	17	14	31
205	115	0.268317	1	0.0414806	12	36	48
823	329	0.272737	1	0.0421288	14	31	45
757	1845	0.277537	1	0.118969	106	27	133
349	329	0.279827	1	0.028806	8	31	39
329	195	0.282447	1	0.028806	31	8	39
199	169	0.288047	1	0.0298142	18	14	32
329	185	0.310057	1	0.0419127	31	15	46
199	185	0.320257	1	0.0296702	18	15	33
387	329	0.322717	1	0.0655336	29	31	60
757	185	0.333557	1	0.0714389	106	15	121
203	185	0.342387	1	0.0295261	19	15	34
867	387	0.346417	1	0.0419127	17	29	46
203	1845	0.372246	1	0.0419127	19	27	46
329	157	0.385126	1	0.0285179	31	10	41
757	411	0.385766	1	0.0368717	106	7	113
205	193	0.387486	1	0.02895	12	26	38
387	193	0.396546	1	0.0535791	29	26	55
331	1067	0.397766	1	0.0153392	19	6	25
57	203	0.397906	1	0.0153392	6	19	25
203	1067	0.397926	1	0.0153392	19	6	25
57	331	0.400236	1	0.0153392	6	19	25
167	1157	0.402326	1	0.0275097	40	8	48
185	115	0.403236	1	0.0408325	15	36	51
757	329	0.404696	1	0.124226	106	31	137
867	203	0.404706	1	0.0292381	17	19	36
205	1845	0.408256	1	0.028806	12	27	39
757	387	0.415276	1	0.116952	106	29	135
329	1089	0.417086	1	0.0532911	31	25	56
387	203	0.418516	1	0.0414806	29	19	48
509	199	0.429006	1	0.0153392	7	18	25
757	1089	0.442166	1	0.101973	106	25	131
193	1135	0.444746	1	0.0149071	26	5	31
393	193	0.445796	1	0.0149071	5	26	31
823	1089	0.447706	1	0.028806	14	25	39
867	349	0.452305	1	0.0153392	17	8	25
387	115	0.458315	1	0.0637333	29	36	65
331	203	0.464365	1	0.02895	19	19	38
349	199	0.473235	1	0.0152672	8	18	26
199	1157	0.474175	1	0.0152672	18	8	26
393	387	0.483575	1	0.0146911	5	29	34
185	157	0.486085	1	0.0153392	15	10	25
823	1845	0.488775	1	0.0285179	14	27	41
525	1089	0.492305	1	0.0149071	6	25	31
331	1157	0.493045	1	0.0151952	19	8	27
349	203	0.493465	1	0.0151952	8	19	27
823	207	0.494285	1	0.0153392	14	11	25
375	121	0.494665	1	0.0152672	9	17	26
207	169	0.495035	1	0.0153392	11	14	25
867	375	0.495165	1	0.0152672	17	9	26
203	195	0.495755	1	0.0151952	19	8	27
193	1067	0.503865	1	0.0148351	26	6	32
935	193	0.504285	1	0.0148351	6	26	32
329	1135	0.504675	1	0.014547	31	5	36
57	193	0.505635	1	0.0148351	6	26	32
423	329	0.509185	1	0.014547	5	31	36
393	329	0.509525	1	0.014547	5	31	36
207	115	0.516545	1	0.0276538	11	36	47
1845	1067	0.522365	1	0.0147631	27	6	33
205	169	0.525445	1	0.0152672	12	14	26
185	1845	0.526765	1	0.0283739	15	27	42
517	121	0.532485	1	0.0151952	10	17	27
375	331	0.535845	1	0.0151231	9	19	28
387	153	0.547165	1	0.014619	29	6	35
387	1067	0.547625	1	0.014619	29	6	35
757	153	0.555264	1	0.0276538	106	6	112
757	57	0.555354	1	0.0276538	106	6	112
121	1089	0.558334	1	0.0283739	17	25	42
509	193	0.560824	1	0.0147631	7	26	33
425	193	0.561314	1	0.0147631	7	26	33
393	115	0.564294	1	0.014187	5	36	41
387	167	0.564304	1	0.062293	29	40	69
211	121	0.567334	1	0.0151231	11	17	28
207	121	0.570984	1	0.0151231	11	17	28
331	157	0.574734	1	0.0150511	19	10	29
935	329	0.575014	1	0.014475	6	31	37
193	121	0.577334	1	0.0282299	26	17	43
823	169	0.583024	1	0.0151231	14	14	28
167	115	0.596444	1	0.072159	40	36	76
411	387	0.602774	1	0.014547	7	29	36
867	1845	0.603254	1	0.0280858	17	27	44
331	207	0.608464	1	0.0149791	19	11	30
195	193	0.611414	1	0.0146911	8	26	34
195	1845	0.627924	1	0.014619	8	27	35
525	115	0.629774	1	0.0141149	6	36	42
411	329	0.630184	1	0.014403	7	31	38
935	115	0.631594	1	0.0141149	6	36	42
329	167	0.632184	1	0.0615728	31	40	71
203	193	0.641714	1	0.0279418	19	26	45
387	121	0.642014	1	0.0277978	29	17	46
387	1157	0.653993	1	0.014475	29	8	37
57	167	0.672033	1	0.0138269	6	40	46
375	1845	0.672413	1	0.014547	9	27	36
167	1067	0.673413	1	0.0138269	40	6	46
935	167	0.674693	1	0.0138269	6	40	46
167	153	0.675863	1	0.0138269	40	6	46
157	1089	0.679213	1	0.014619	10	25	35
757	509	0.679383	1	0.0274377	106	7	113
823	199	0.680203	1	0.0148351	14	18	32
329	121	0.681123	1	0.0275097	31	17	48
867	185	0.683983	1	0.0148351	17	15	32
425	115	0.686563	1	0.0140429	7	36	43
411	115	0.689743	1	0.0140429	7	36	43
517	193	0.693833	1	0.014547	10	26	36
823	203	0.697473	1	0.0147631	14	19	33
1845	157	0.705833	1	0.014475	27	10	37
757	121	0.710653	1	0.0609967	106	17	123
375	329	0.721143	1	0.014259	9	31	40
207	193	0.729453	1	0.014475	11	26	37
757	157	0.734003	1	0.0360075	106	10	116
757	1135	0.741223	1	0.0184358	106	5	111
757	493	0.741773	1	0.0184358	106	5	111
757	423	0.742563	1	0.0184358	106	5	111
199	121	0.751212	1	0.014619	18	17	35
185	167	0.761502	1	0.0265015	15	40	55
203	121	0.770322	1	0.014547	19	17	36
387	207	0.771502	1	0.014259	29	11	40
115	1089	0.772162	1	0.038672	36	25	61
349	167	0.776512	1	0.0136828	8	40	48
195	167	0.778542	1	0.0136828	8	40	48
331	199	0.794322	1	0.014475	19	18	37
387	205	0.799942	1	0.014187	29	12	41
157	115	0.812092	1	0.0138269	10	36	46
517	115	0.814632	1	0.0138269	10	36	46
375	167	0.818502	1	0.0136108	9	40	49
167	121	0.818832	1	0.0262135	40	17	57
867	167	0.820052	1	0.0262135	17	40	57
329	205	0.823452	1	0.0140429	31	12	43
199	167	0.844492	1	0.0260694	18	40	58
387	1089	0.844902	1	0.0266455	29	25	54
517	167	0.847722	1	0.0135388	10	40	50
867	757	0.856691	1	0.0518508	17	106	123
329	169	0.868191	1	0.0138989	31	14	45
757	205	0.868321	1	0.0354314	106	12	118
867	193	0.873181	1	0.0140429	17	26	43
211	167	0.874171	1	0.0134668	11	40	51
207	167	0.877321	1	0.0134668	11	40	51
329	193	0.887541	1	0.0262135	31	26	57
199	193	0.888051	1	0.0139709	18	26	44
757	425	0.897971	1	0.0181478	106	7	113
169	115	0.907231	1	0.0135388	14	36	50
387	199	0.913661	1	0.0137549	29	18	47
387	331	0.925001	1	0.0136828	29	19	48
757	331	0.927261	1	0.0509866	106	19	125
169	167	0.931001	1	0.0132508	14	40	54
757	207	0.937381	1	0.0265735	106	11	117
757	349	0.937531	1	0.0180037	106	8	114
757	169	0.938731	1	0.0348552	106	14	120
1845	115	0.942781	1	0.0253493	27	36	63
121	115	0.944751	1	0.0133228	17	36	53
167	1089	0.9507	1	0.0250612	40	25	65
199	115	0.9556	1	0.0132508	18	36	54
757	193	0.95979	1	0.0651015	106	26	132
1845	1089	0.96082	1	0.0133948	27	25	52
1845	167	0.96448	1	0.0247732	27	40	67
193	1845	0.96548	1	0.0133228	26	27	53
757	525	0.97264	1	0.00907389	106	6	112
203	167	0.97449	1	0.0128907	19	40	59
757	115	0.99286	1	0.0756157	106	36	142
329	115	0.99575	1	0.0123146	31	36	67
757	517	0.99786	1	0.00878583	106	10	116
757	167	0.99866	1	0.0727351	106	40	146
823	167	1	1	0	14	40	54
205	167	1	1	0	12	40	52
193	1089	1	1	0	26	25	51
823	115	1	1	0	14	36	50
167	157	1	1	0	40	10	50
211	115	1	1	0	11	36	47
425	167	1	1	0	7	40	47
509	167	1	1	0	7	40	47
525	167	1	1	0	6	40	46
167	1135	1	1	0	40	5	45
375	115	1	1	0	9	36	45
393	167	1	1	0	5	40	45
493	167	1	1	0	5	40	45
331	193	1	1	0	19	26	45
203	1089	1	1	0	19	25	44
349	115	1	1	0	8	36	44
1845	121	1	1	0	27	17	44
387	185	1	1	0	29	15	44
199	1089	1	1	0	18	25	43
387	169	1	1	0	29	14	43
153	115	1	1	0	6	36	42
57	115	1	1	0	6	36	42
329	211	1	1	0	31	11	42
423	115	1	1	0	5	36	41
493	115	1	1	0	5	36	41
1845	169	1	1	0	27	14	41
193	185	1	1	0	26	15	41
517	329	1	1	0	10	31	41
185	1089	1	1	0	15	25	40
193	169	1	1	0	26	14	40
823	193	1	1	0	14	26	40
387	211	1	1	0	29	11	40
329	1157	1	1	0	31	8	39
387	157	1	1	0	29	10	39
517	387	1	1	0	10	29	39
211	1845	1	1	0	11	27	38
425	329	1	1	0	7	31	38
387	375	1	1	0	29	9	38
329	1067	1	1	0	31	6	37
205	1089	1	1	0	12	25	37
329	153	1	1	0	31	6	37
517	1845	1	1	0	10	27	37
211	193	1	1	0	11	26	37
203	199	1	1	0	19	18	37
207	1089	1	1	0	11	25	36
211	1089	1	1	0	11	25	36
331	121	1	1	0	19	17	36
193	157	1	1	0	26	10	36
425	387	1	1	0	7	29	36
509	387	1	1	0	7	29	36
517	1089	1	1	0	10	25	35
1845	1157	1	1	0	27	8	35
375	193	1	1	0	9	26	35
57	387	1	1	0	6	29	35
935	387	1	1	0	6	29	35
193	1157	1	1	0	26	8	34
867	121	1	1	0	17	17	34
411	1845	1	1	0	7	27	34
425	1845	1	1	0	7	27	34
509	1845	1	1	0	7	27	34
349	193	1	1	0	8	26	34
423	387	1	1	0	5	29	34
493	387	1	1	0	5	29	34
1157	1089	1	1	0	8	25	33
203	169	1	1	0	19	14	33
331	169	1	1	0	19	14	33
525	1845	1	1	0	6	27	33
57	1845	1	1	0	6	27	33
935	1845	1	1	0	6	27	33
411	193	1	1	0	7	26	33
823	331	1	1	0	14	19	33
411	1089	1	1	0	7	25	32
425	1089	1	1	0	7	25	32
1845	1135	1	1	0	27	5	32
185	121	1	1	0	15	17	32
193	153	1	1	0	26	6	32
393	1845	1	1	0	5	27	32
423	1845	1	1	0	5	27	32
493	1845	1	1	0	5	27	32
525	193	1	1	0	6	26	32
1089	1067	1	1	0	25	6	31
153	1089	1	1	0	6	25	31
935	1089	1	1	0	6	25	31
169	121	1	1	0	14	17	31
823	121	1	1	0	14	17	31
423	193	1	1	0	5	26	31
493	193	1	1	0	5	26	31
867	823	1	1	0	17	14	31
1135	1089	1	1	0	5	25	30
393	1089	1	1	0	5	25	30
493	1089	1	1	0	5	25	30
205	199	1	1	0	12	18	30
211	203	1	1	0	11	19	30
331	211	1	1	0	19	11	30
205	121	1	1	0	12	17	29
185	169	1	1	0	15	14	29
823	185	1	1	0	14	15	29
211	199	1	1	0	11	18	29
517	203	1	1	0	10	19	29
867	205	1	1	0	17	12	29
517	331	1	1	0	10	19	29
517	199	1	1	0	10	18	28
867	207	1	1	0	17	11	28
867	211	1	1	0	17	11	28
203	1157	1	1	0	19	8	27
157	121	1	1	0	10	17	27
205	185	1	1	0	12	15	27
331	195	1	1	0	19	8	27
375	199	1	1	0	9	18	27
349	331	1	1	0	8	19	27
867	517	1	1	0	17	10	27
207	185	1	1	0	11	15	26
211	185	1	1	0	11	15	26
199	195	1	1	0	18	8	26
411	203	1	1	0	7	19	26
823	205	1	1	0	14	12	26
411	331	1	1	0	7	19	26
425	331	1	1	0	7	19	26
121	1157	1	1	0	17	8	25
867	1157	1	1	0	17	8	25
195	121	1	1	0	8	17	25
349	121	1	1	0	8	17	25
203	153	1	1	0	19	6	25
331	153	1	1	0	19	6	25
211	169	1	1	0	11	14	25
517	185	1	1	0	10	15	25
411	199	1	1	0	7	18	25
425	199	1	1	0	7	18	25
525	203	1	1	0	6	19	25
935	203	1	1	0	6	19	25
823	211	1	1	0	14	11	25
525	331	1	1	0	6	19	25
935	331	1	1	0	6	19	25
Q. glauca
Fungal pairs					Frequency of each fungus
FungusA	FungusB	P	FDR	Normalise score	Fungus A	Fungus B	Total
331	205	0.000689993	0.123509	0.115456	9	18	27
375	203	0.00236998	0.153581	0.0929803	7	18	25
199	1845	0.00297997	0.153581	0.149784	20	20	40
115	1135	0.00381996	0.153581	0.0917488	20	7	27
193	115	0.00428996	0.153581	0.131158	16	20	36
329	1845	0.0242698	0.724048	0.108528	16	20	36
757	331	0.0342597	0.786797	0.104372	56	9	65
757	375	0.0382196	0.786797	0.0877463	56	7	63
387	331	0.0395596	0.786797	0.0692734	16	9	25
527	329	0.0539895	0.908172	0.0688116	10	16	26
331	203	0.0558094	0.908172	0.0683498	9	18	27
387	203	0.0686993	1	0.0874384	16	18	34
527	205	0.0726993	1	0.0678879	10	18	28
757	205	0.0835492	1	0.148245	56	18	74
527	1845	0.0949591	1	0.0669643	10	20	30
205	203	0.099569	1	0.0862069	18	18	36
453	1845	0.103249	1	0.0458744	5	20	25
81	115	0.106019	1	0.0458744	5	20	25
167	113	0.110909	1	0.0632697	31	7	38
205	113	0.157368	1	0.0458744	18	7	25
623	205	0.158258	1	0.0458744	7	18	25
467	203	0.158668	1	0.0458744	7	18	25
81	757	0.194328	1	0.0526478	5	56	61
331	329	0.199098	1	0.0458744	9	16	25
387	205	0.225948	1	0.065117	16	18	34
329	199	0.277137	1	0.0641933	16	20	36
1845	121	0.281717	1	0.0446429	20	9	29
199	121	0.282277	1	0.0446429	20	9	29
757	423	0.302157	1	0.052186	56	6	62
329	167	0.320977	1	0.0794335	16	31	47
757	121	0.328067	1	0.0683498	56	9	65
757	211	0.342617	1	0.0838978	56	12	68
757	203	0.360646	1	0.113147	56	18	74
425	199	0.374116	1	0.0440271	11	20	31
757	623	0.412916	1	0.0517241	56	7	63
757	527	0.419766	1	0.067734	56	10	66
757	329	0.425816	1	0.0979064	56	16	72
757	387	0.426146	1	0.0979064	56	16	72
387	193	0.452625	1	0.0437192	16	16	32
463	1845	0.463745	1	0.0227833	5	20	25
197	115	0.465445	1	0.0227833	5	20	25
453	199	0.465955	1	0.0227833	5	20	25
199	167	0.505765	1	0.0769704	20	31	51
329	205	0.517995	1	0.0431034	16	18	34
757	463	0.523385	1	0.0347906	56	5	61
757	169	0.524435	1	0.0347906	56	5	61
757	197	0.525985	1	0.0347906	56	5	61
423	115	0.529245	1	0.0226293	6	20	26
375	205	0.544085	1	0.0227833	7	18	25
623	203	0.545625	1	0.0227833	7	18	25
393	205	0.546435	1	0.0227833	7	18	25
387	1845	0.580974	1	0.0424877	16	20	36
375	1845	0.583604	1	0.0224754	7	20	27
467	115	0.584634	1	0.0224754	7	20	27
411	115	0.584984	1	0.0224754	7	20	27
375	199	0.586714	1	0.0224754	7	20	27
387	121	0.595574	1	0.0227833	16	9	25
527	387	0.635804	1	0.0226293	10	16	26
203	121	0.639704	1	0.0224754	18	9	27
425	193	0.668073	1	0.0224754	11	16	27
527	203	0.678903	1	0.0223214	10	18	28
331	1845	0.680543	1	0.0221675	9	20	29
757	1845	0.691153	1	0.0942118	56	20	76
211	193	0.703103	1	0.0223214	12	16	28
425	203	0.716143	1	0.0221675	11	18	29
757	467	0.729003	1	0.0341749	56	7	63
757	393	0.729713	1	0.0341749	56	7	63
1845	167	0.742923	1	0.057266	20	31	51
211	203	0.746693	1	0.0220135	12	18	30
425	115	0.753342	1	0.0218596	11	20	31
393	167	0.755562	1	0.020782	7	31	38
411	167	0.756612	1	0.020782	7	31	38
425	1845	0.757642	1	0.0218596	11	20	31
623	167	0.758402	1	0.020782	7	31	38
375	167	0.760062	1	0.020782	7	31	38
329	193	0.803502	1	0.0217057	16	16	32
387	329	0.806252	1	0.0217057	16	16	32
387	167	0.824672	1	0.039101	16	31	47
193	167	0.826922	1	0.039101	16	31	47
331	167	0.839922	1	0.0204741	9	31	40
167	121	0.840892	1	0.0204741	31	9	40
329	203	0.843212	1	0.0213978	16	18	34
203	193	0.843462	1	0.0213978	18	16	34
757	453	0.865441	1	0.0172414	56	5	61
823	757	0.866461	1	0.0172414	5	56	61
329	115	0.873611	1	0.0210899	16	20	36
193	1845	0.874111	1	0.0210899	16	20	36
387	115	0.874271	1	0.0210899	16	20	36
387	199	0.874741	1	0.0210899	16	20	36
203	167	0.877911	1	0.0384852	18	31	49
425	167	0.893201	1	0.0201663	11	31	42
205	199	0.904441	1	0.020782	18	20	38
203	1845	0.904501	1	0.020782	18	20	38
167	115	0.911981	1	0.0378695	31	20	51
757	425	0.923081	1	0.0329433	56	11	67
1845	115	0.928191	1	0.0204741	20	20	40
757	193	0.940911	1	0.0475677	56	16	72
205	167	0.97728	1	0.0190887	18	31	49
757	167	0.97789	1	0.0840517	56	31	87
757	199	0.98451	1	0.0457204	56	20	76
757	115	0.98459	1	0.0457204	56	20	76
757	113	1	1	0	56	7	63
757	1135	1	1	0	56	7	63
757	411	1	1	0	56	7	63
211	167	1	1	0	12	31	43
527	167	1	1	0	10	31	41
199	115	1	1	0	20	20	40
167	1135	1	1	0	31	7	38
203	115	1	1	0	18	20	38
205	115	1	1	0	18	20	38
467	167	1	1	0	7	31	38
205	1845	1	1	0	18	20	38
203	199	1	1	0	18	20	38
423	167	1	1	0	6	31	37
169	167	1	1	0	5	31	36
197	167	1	1	0	5	31	36
453	167	1	1	0	5	31	36
463	167	1	1	0	5	31	36
81	167	1	1	0	5	31	36
823	167	1	1	0	5	31	36
199	193	1	1	0	20	16	36
205	193	1	1	0	18	16	34
211	115	1	1	0	12	20	32
211	1845	1	1	0	12	20	32
211	199	1	1	0	12	20	32
527	115	1	1	0	10	20	30
527	199	1	1	0	10	20	30
211	205	1	1	0	12	18	30
121	115	1	1	0	9	20	29
331	115	1	1	0	9	20	29
331	199	1	1	0	9	20	29
425	205	1	1	0	11	18	29
329	211	1	1	0	16	12	28
387	211	1	1	0	16	12	28
115	113	1	1	0	20	7	27
1845	113	1	1	0	20	7	27
199	113	1	1	0	20	7	27
1845	1135	1	1	0	20	7	27
199	1135	1	1	0	20	7	27
375	115	1	1	0	7	20	27
393	115	1	1	0	7	20	27
623	115	1	1	0	7	20	27
205	121	1	1	0	18	9	27
393	1845	1	1	0	7	20	27
411	1845	1	1	0	7	20	27
467	1845	1	1	0	7	20	27
623	1845	1	1	0	7	20	27
393	199	1	1	0	7	20	27
411	199	1	1	0	7	20	27
467	199	1	1	0	7	20	27
623	199	1	1	0	7	20	27
425	329	1	1	0	11	16	27
425	387	1	1	0	11	16	27
423	1845	1	1	0	6	20	26
527	193	1	1	0	10	16	26
423	199	1	1	0	6	20	26
203	113	1	1	0	18	7	25
203	1135	1	1	0	18	7	25
205	1135	1	1	0	18	7	25
169	115	1	1	0	5	20	25
453	115	1	1	0	5	20	25
463	115	1	1	0	5	20	25
823	115	1	1	0	5	20	25
193	121	1	1	0	16	9	25
329	121	1	1	0	16	9	25
1845	169	1	1	0	20	5	25
199	169	1	1	0	20	5	25
197	1845	1	1	0	5	20	25
81	1845	1	1	0	5	20	25
823	1845	1	1	0	5	20	25
331	193	1	1	0	9	16	25
199	197	1	1	0	20	5	25
463	199	1	1	0	5	20	25
81	199	1	1	0	5	20	25
823	199	1	1	0	5	20	25
393	203	1	1	0	7	18	25
411	203	1	1	0	7	18	25
411	205	1	1	0	7	18	25
467	205	1	1	0	7	18	25

## Sheet: TEST2_Cscore
C scores of Test2.
Fungal pairs					Frequency of each fungus
FungusA	FungusB	P	FDR	Normalise score	Fungus A	Fungus B	Total
757	167	0.000859991	0.214138	0.698139	162	71	233
757	115	0.00435996	0.542814	0.706239	162	56	218
757	1845	0.725703	1	0.503546	162	47	209
757	329	0.820032	1	0.481481	162	47	209
757	387	0.807792	1	0.486968	162	45	207
757	193	0.0405196	0.776143	0.687978	162	42	204
757	199	0.298417	0.833638	0.605101	162	38	200
757	203	0.95412	1	0.429429	162	37	199
757	205	0.735583	1	0.521193	162	30	192
757	331	0.713813	1	0.529101	162	28	190
757	121	0.693863	1	0.537749	162	26	188
757	1089	0.863211	1	0.481481	162	25	187
757	211	0.930641	1	0.442834	162	23	185
757	169	0.314707	0.833638	0.658869	162	19	181
823	757	0.827042	1	0.497076	19	162	181
867	757	0.314497	0.833638	0.658869	19	162	181
757	425	0.095369	0.776143	0.758573	162	18	180
757	185	0.868901	1	0.475309	162	16	178
757	375	0.99644	1	0.291281	162	16	178
757	411	0.285477	0.833638	0.696649	162	14	176
757	527	0.286207	0.833638	0.696649	162	14	176
757	1135	0.0832892	0.776143	0.823045	162	12	174
757	207	0.230988	0.833638	0.736111	162	12	174
757	393	0.852961	1	0.481481	162	12	174
757	517	0.0192998	0.776143	0.911008	162	12	174
757	1157	0.908441	1	0.43771	162	11	173
757	157	0.765642	1	0.52862	162	11	173
757	349	0.303597	0.833638	0.713805	162	11	173
757	423	0.761692	1	0.52862	162	11	173
757	113	0.0468195	0.776143	0.894444	162	10	172
757	153	0.843112	1	0.484568	162	10	172
757	195	0.99843	1	0.190123	162	10	172
757	623	0.842682	1	0.484568	162	10	172
167	115	0.330397	0.840002	0.760563	71	56	127
1845	167	0.137849	0.811461	0.830686	47	71	118
329	167	0.716593	1	0.706023	47	71	118
387	167	0.459755	0.959844	0.761189	45	71	116
193	167	0.830382	1	0.686117	42	71	113
199	167	0.496515	0.989058	0.770941	38	71	109
203	167	0.0840492	0.776143	0.880091	37	71	108
1845	115	0.0856391	0.776143	0.886018	47	56	103
329	115	0.0275397	0.776143	0.923252	47	56	103
387	115	0.578994	1	0.77381	45	56	101
205	167	0.0201698	0.776143	0.953052	30	71	101
331	167	0.907641	1	0.676056	28	71	99
193	115	1	1	0.442177	42	56	98
167	121	0.307997	0.833638	0.847237	71	26	97
167	1089	0.157888	0.819046	0.894085	71	25	96
199	115	0.0212598	0.776143	0.956297	38	56	94
211	167	0.0663793	0.776143	0.94305	23	71	94
329	1845	0.98893	1	0.619737	47	47	94
203	115	0.605474	1	0.787645	37	56	93
387	1845	0.873231	1	0.718676	45	47	92
387	329	0.755142	1	0.756028	45	47	92
169	167	0.127579	0.776143	0.934025	19	71	90
823	167	0.0246698	0.776143	1	19	71	90
867	167	0.330787	0.840002	0.869533	19	71	90
425	167	0.148299	0.811461	0.931142	18	71	89
193	1845	0.111909	0.776143	0.911854	42	47	89
329	193	0.259687	0.833638	0.869301	47	42	89
185	167	0.454985	0.959844	0.850352	16	71	87
375	167	0.452845	0.959844	0.850352	16	71	87
387	193	0.838462	1	0.742857	45	42	87
205	115	0.389356	0.91462	0.851786	30	56	86
411	167	0.924551	1	0.674044	14	71	85
527	167	0.0656993	0.776143	1	14	71	85
199	1845	0.99994	1	0.509518	38	47	85
329	199	0.99441	1	0.617021	47	38	85
331	115	0.830822	1	0.748087	28	56	84
203	1845	0.575494	1	0.815986	37	47	84
329	203	0.761632	1	0.772858	47	37	84
167	1135	0.096899	0.776143	1	71	12	83
207	167	0.354706	0.865901	0.903756	12	71	83
393	167	0.353466	0.865901	0.903756	12	71	83
517	167	0.352606	0.865901	0.903756	12	71	83
387	199	0.181608	0.833638	0.905263	45	38	83
121	115	0.102699	0.776143	0.944368	26	56	82
167	1157	0.705913	1	0.795134	71	11	82
167	157	0.116919	0.776143	1	71	11	82
349	167	0.404826	0.919367	0.896287	11	71	82
423	167	0.704993	1	0.795134	11	71	82
387	203	0.96269	1	0.684685	45	37	82
115	1089	0.544025	1	0.832857	56	25	81
167	113	0.98296	1	0.566197	71	10	81
167	153	0.458465	0.959844	0.887324	71	10	81
195	167	0.925531	1	0.670423	10	71	81
623	167	0.459805	0.959844	0.887324	10	71	81
199	193	0.0757192	0.776143	0.950501	38	42	80
211	115	0.0309497	0.776143	1	23	56	79
203	193	0.457245	0.959844	0.853282	37	42	79
205	1845	0.305847	0.833638	0.893617	30	47	77
329	205	0.538335	1	0.842553	47	30	77
169	115	0.238278	0.833638	0.930451	19	56	75
823	115	0.0564994	0.776143	1	19	56	75
867	115	0.96693	1	0.671053	19	56	75
331	1845	0.912521	1	0.734043	28	47	75
203	199	0.0220598	0.776143	1	37	38	75
387	205	0.776672	1	0.78963	45	30	75
331	329	0.96933	1	0.68541	28	47	75
425	115	0.540965	1	0.857143	18	56	74
1845	121	0.405076	0.919367	0.883797	47	26	73
329	121	0.406146	0.919367	0.883797	47	26	73
387	331	0.817932	1	0.780952	45	28	73
1845	1089	0.191198	0.833638	0.939574	47	25	72
329	1089	0.851561	1	0.768511	47	25	72
185	115	0.837302	1	0.768973	16	56	72
375	115	0.0887991	0.776143	1	16	56	72
205	193	0.386186	0.91462	0.888889	30	42	72
387	121	0.681473	1	0.825641	45	26	71
387	1089	0.462575	0.959844	0.879111	45	25	70
411	115	0.703273	1	0.826531	14	56	70
527	115	0.122609	0.776143	1	14	56	70
211	1845	0.0544795	0.776143	1	23	47	70
331	193	0.0428296	0.776143	1	28	42	70
329	211	0.0565394	0.776143	1	47	23	70
115	1135	0.99983	1	0.446429	56	12	68
207	115	0.781852	1	0.803571	12	56	68
393	115	0.492995	0.989058	0.900298	12	56	68
517	115	0.494165	0.989058	0.900298	12	56	68
193	121	0.489185	0.989058	0.879121	42	26	68
205	199	0.204758	0.833638	0.941228	30	38	68
387	211	0.0637394	0.776143	1	45	23	68
193	1089	0.0594994	0.776143	1	42	25	67
1157	115	0.99056	1	0.590909	11	56	67
157	115	0.542545	1	0.892857	11	56	67
349	115	0.193848	0.833638	1	11	56	67
423	115	0.540585	1	0.892857	11	56	67
205	203	0.99736	1	0.621622	30	37	67
115	113	0.593704	1	0.883929	56	10	66
153	115	0.225968	0.833638	1	10	56	66
195	115	0.96479	1	0.6625	10	56	66
623	115	0.590404	1	0.883929	10	56	66
1845	169	0.0938691	0.776143	1	47	19	66
329	169	0.333977	0.840002	0.927212	47	19	66
823	1845	0.623674	1	0.856663	19	47	66
867	1845	0.626434	1	0.856663	19	47	66
331	199	0.242908	0.833638	0.93891	28	38	66
823	329	0.840122	1	0.788354	19	47	66
867	329	0.945031	1	0.722284	19	47	66
425	1845	0.366066	0.876447	0.92435	18	47	65
211	193	0.292377	0.833638	0.933747	23	42	65
331	203	0.96873	1	0.710425	28	37	65
425	329	0.105589	0.776143	1	18	47	65
199	121	0.787442	1	0.814777	38	26	64
387	169	0.104399	0.776143	1	45	19	64
823	387	0.95387	1	0.719298	19	45	64
867	387	0.95351	1	0.719298	19	45	64
199	1089	0.0814592	0.776143	1	38	25	63
203	121	0.577774	1	0.873181	37	26	63
185	1845	0.725513	1	0.837766	16	47	63
375	1845	0.725843	1	0.837766	16	47	63
329	185	0.900991	1	0.760638	47	16	63
375	329	0.432626	0.959844	0.917553	16	47	63
425	387	0.116479	0.776143	1	18	45	63
203	1089	0.0868291	0.776143	1	37	25	62
193	169	0.122659	0.776143	1	42	19	61
411	1845	0.176588	0.833638	1	14	47	61
527	1845	0.98549	1	0.653495	14	47	61
387	185	0.149909	0.811461	1	45	16	61
823	193	0.119229	0.776143	1	19	42	61
867	193	0.399566	0.919367	0.924812	19	42	61
211	199	0.098959	0.776143	1	23	38	61
411	329	0.788932	1	0.820669	14	47	61
527	329	0.9855	1	0.653495	14	47	61
387	375	0.456015	0.959844	0.916667	45	16	61
425	193	0.721713	1	0.846561	18	42	60
211	203	0.363686	0.876447	0.93067	23	37	60
1845	1135	0.227298	0.833638	1	47	12	59
329	1135	0.96315	1	0.702128	47	12	59
207	1845	0.96219	1	0.702128	12	47	59
393	1845	0.224658	0.833638	1	12	47	59
517	1845	0.226208	0.833638	1	12	47	59
329	207	0.99908	1	0.521277	47	12	59
393	329	0.591704	1	0.897163	12	47	59
517	329	0.224268	0.833638	1	12	47	59
411	387	0.809852	1	0.819048	14	45	59
527	387	0.531575	1	0.907937	14	45	59
1845	1157	0.632714	1	0.889749	47	11	58
329	1157	0.632634	1	0.889749	47	11	58
1845	157	0.878961	1	0.783366	47	11	58
329	157	0.9722	1	0.680851	47	11	58
349	1845	0.97242	1	0.680851	11	47	58
423	1845	0.257547	0.833638	1	11	47	58
193	185	0.172368	0.833638	1	42	16	58
375	193	0.170698	0.833638	1	16	42	58
331	205	0.99996	1	0.52381	28	30	58
349	329	0.879371	1	0.783366	11	47	58
423	329	0.633984	1	0.889749	11	47	58
1845	113	0.290757	0.833638	1	47	10	57
329	113	0.903581	1	0.765957	47	10	57
387	1135	0.866631	1	0.796296	45	12	57
1845	153	0.98078	1	0.655319	47	10	57
329	153	0.290867	0.833638	1	47	10	57
199	169	0.748003	1	0.847645	38	19	57
195	1845	0.677153	1	0.880851	10	47	57
623	1845	0.291917	0.833638	1	10	47	57
329	195	0.903671	1	0.765957	47	10	57
823	199	0.457135	0.959844	0.922438	19	38	57
867	199	0.910691	1	0.775623	19	38	57
387	207	0.611874	1	0.896296	45	12	57
623	329	0.289387	0.833638	1	10	47	57
393	387	0.865041	1	0.796296	12	45	57
517	387	0.242718	0.833638	1	12	45	57
387	1157	0.653653	1	0.888889	45	11	56
205	121	0.127799	0.776143	1	30	26	56
387	157	0.270897	0.833638	1	45	11	56
203	169	0.157098	0.819046	1	37	19	56
411	193	0.570734	1	0.906463	14	42	56
527	193	0.214038	0.833638	1	14	42	56
425	199	0.771652	1	0.842105	18	38	56
823	203	0.473105	0.97358	0.921764	19	37	56
867	203	0.918041	1	0.773826	19	37	56
387	349	0.97538	1	0.678788	45	11	56
423	387	0.273257	0.833638	1	11	45	56
205	1089	0.141859	0.811461	1	30	25	55
387	113	0.308657	0.833638	1	45	10	55
387	153	0.913761	1	0.764444	45	10	55
387	195	0.98413	1	0.653333	45	10	55
425	203	0.929871	1	0.765766	18	37	55
623	387	0.913361	1	0.764444	10	45	55
193	1135	0.643694	1	0.894841	42	12	54
331	121	0.148109	0.811461	1	28	26	54
199	185	0.822012	1	0.828947	38	16	54
207	193	0.648014	1	0.894841	12	42	54
393	193	0.884631	1	0.793651	12	42	54
517	193	0.644854	1	0.894841	12	42	54
375	199	0.552344	1	0.912829	16	38	54
331	1089	0.99935	1	0.597143	28	25	53
193	1157	0.300207	0.833638	1	42	11	53
193	157	0.297437	0.833638	1	42	11	53
203	185	0.832672	1	0.827703	37	16	53
349	193	0.298527	0.833638	1	11	42	53
423	193	0.300467	0.833638	1	11	42	53
375	203	0.99987	1	0.523649	16	37	53
211	205	0.164048	0.833634	1	23	30	53
193	113	0.723593	1	0.878571	42	10	52
193	153	0.333337	0.840002	1	42	10	52
195	193	0.727333	1	0.878571	10	42	52
623	193	0.333767	0.840002	1	10	42	52
411	199	0.247928	0.833638	1	14	38	52
527	199	0.623064	1	0.904135	14	38	52
121	1089	0.793222	1	0.849231	26	25	51
411	203	0.258647	0.833638	1	14	37	51
527	203	0.877701	1	0.810811	14	37	51
331	211	0.187108	0.833638	1	28	23	51
199	1135	0.303527	0.833638	1	38	12	50
207	199	0.909571	1	0.789474	12	38	50
393	199	0.303157	0.833638	1	12	38	50
517	199	0.304717	0.833638	1	12	38	50

## Sheet: TEST2_Tscore
T scores of Test2.
Fungal pairs					Frequency of each fungus
FungusA	FungusB	P	FDR	Normalise score	Fungus A	Fungus B	Total
193	115	9.9999e-06	0.00249	0.130754	42	56	98
199	1845	0.000359996	0.0323697	0.100765	38	47	85
331	205	0.000389996	0.0323697	0.0717749	28	30	58
375	203	0.00141999	0.0883941	0.054281	16	37	53
115	1135	0.00207998	0.103583	0.0520318	56	12	68
331	1089	0.00432996	0.179693	0.054281	28	25	53
329	207	0.00718993	0.255756	0.0443595	47	12	59
757	195	0.0107199	0.333657	0.0489829	162	10	172
205	203	0.0121499	0.336147	0.0610536	30	37	67
757	375	0.0153298	0.381713	0.0665267	162	16	178
329	199	0.0191098	0.432577	0.0748988	47	38	85
329	1845	0.0300097	0.622701	0.0812216	47	47	94
1157	115	0.0490695	0.93987	0.0345879	11	56	67
757	167	0.99971	1	0.0767731	162	71	233
757	115	0.99835	1	0.0662768	162	56	218
757	1845	0.387076	1	0.109962	162	47	209
757	329	0.275257	1	0.115984	162	47	209
757	387	0.290157	1	0.110961	162	45	207
757	193	0.98166	1	0.0593792	162	42	204
757	199	0.811782	1	0.0721248	162	38	200
757	203	0.0891591	1	0.108737	162	37	199
757	205	0.403146	1	0.0747238	162	30	192
757	331	0.432976	1	0.0692758	162	28	190
757	121	0.462635	1	0.0637777	162	26	188
757	1089	0.246958	1	0.0701754	162	25	187
757	211	0.146719	1	0.0707752	162	23	185
757	169	0.835052	1	0.0350877	162	19	181
823	757	0.318317	1	0.0533063	19	162	181
867	757	0.834352	1	0.0350877	19	162	181
757	425	0.96674	1	0.0232918	162	18	180
757	185	0.269067	1	0.0477833	162	16	178
757	411	0.873811	1	0.0236917	162	14	176
757	527	0.873331	1	0.0236917	162	14	176
757	1135	0.9814	1	0.0118459	162	12	174
757	207	0.914521	1	0.0178438	162	12	174
757	393	0.322077	1	0.0361374	162	12	174
757	517	0.99802	1	0.00589794	162	12	174
757	1157	0.235468	1	0.0362873	162	11	173
757	157	0.455635	1	0.0301145	162	11	173
757	349	0.878161	1	0.0179187	162	11	173
757	423	0.459345	1	0.0301145	162	11	173
757	113	0.99387	1	0.00594792	162	10	172
757	153	0.355756	1	0.0302394	162	10	172
757	623	0.354396	1	0.0302394	162	10	172
167	115	0.798792	1	0.0579797	71	56	127
1845	167	0.939541	1	0.0369871	47	71	118
329	167	0.431176	1	0.0674764	47	71	118
387	167	0.700783	1	0.0524816	45	71	116
193	167	0.293057	1	0.068601	42	71	113
199	167	0.678273	1	0.0458839	38	71	109
203	167	0.97228	1	0.022792	37	71	108
1845	115	0.97183	1	0.0231669	47	56	103
329	115	0.99388	1	0.0153946	47	56	103
387	115	0.603714	1	0.0470835	45	56	101
205	167	0.9974	1	0.0077223	30	71	101
331	167	0.194888	1	0.0554556	28	71	99
167	121	0.862021	1	0.0236167	71	26	97
167	1089	0.95083	1	0.0157445	71	25	96
199	115	0.99731	1	0.00789724	38	56	94
211	167	0.98963	1	0.00789724	23	71	94
203	115	0.593264	1	0.040111	37	56	93
387	1845	0.247438	1	0.0566802	45	47	92
387	329	0.414506	1	0.048433	45	47	92
169	167	0.97571	1	0.0079972	19	71	90
823	167	1	1	0	19	71	90
867	167	0.871421	1	0.0160444	19	71	90
425	167	0.97054	1	0.00802219	18	71	89
193	1845	0.96744	1	0.0160944	42	47	89
329	193	0.887351	1	0.0242165	47	42	89
185	167	0.799482	1	0.0161943	16	71	87
375	167	0.800412	1	0.0161943	16	71	87
387	193	0.309537	1	0.0491828	45	42	87
205	115	0.808712	1	0.0244414	30	56	86
411	167	0.210308	1	0.0327885	14	71	85
527	167	1	1	0	14	71	85
331	115	0.334507	1	0.0412356	28	56	84
203	1845	0.637814	1	0.0328885	37	47	84
329	203	0.423976	1	0.0412356	47	37	84
167	1135	1	1	0	71	12	83
207	167	0.901741	1	0.00817214	12	71	83
393	167	0.902221	1	0.00817214	12	71	83
517	167	0.902161	1	0.00817214	12	71	83
387	199	0.941141	1	0.0163943	45	38	83
121	115	0.98042	1	0.00819713	26	56	82
167	1157	0.596844	1	0.0164442	71	11	82
167	157	1	1	0	71	11	82
349	167	0.880611	1	0.00819713	11	71	82
423	167	0.595934	1	0.0164442	11	71	82
387	203	0.096239	1	0.0584295	45	37	82
115	1089	0.694673	1	0.0248163	56	25	81
167	113	0.0771592	1	0.0331884	71	10	81
167	153	0.854631	1	0.00822212	71	10	81
195	167	0.240758	1	0.0248163	10	71	81
623	167	0.855061	1	0.00822212	10	71	81
199	193	0.9869	1	0.00824711	38	42	80
211	115	1	1	0	23	56	79
203	193	0.758152	1	0.0249663	37	42	79
205	1845	0.882691	1	0.0166942	30	47	77
329	205	0.696833	1	0.0251162	47	30	77
169	115	0.942851	1	0.00837207	19	56	75
823	115	1	1	0	19	56	75
867	115	0.101969	1	0.0423602	19	56	75
331	1845	0.207408	1	0.0423602	28	47	75
203	199	1	1	0	37	38	75
387	205	0.424906	1	0.0337882	45	30	75
331	329	0.0866491	1	0.0509822	28	47	75
425	115	0.734283	1	0.0168441	18	56	74
1845	121	0.824462	1	0.0168941	47	26	73
329	121	0.824722	1	0.0168941	47	26	73
387	331	0.370196	1	0.0339881	45	28	73
1845	1089	0.95757	1	0.00844704	47	25	72
329	1089	0.323997	1	0.0340881	47	25	72
185	115	0.377516	1	0.0254911	16	56	72
375	115	1	1	0	16	56	72
205	193	0.837762	1	0.0169441	30	42	72
387	121	0.562104	1	0.0255661	45	26	71
387	1089	0.788462	1	0.017044	45	25	70
411	115	0.592874	1	0.017044	14	56	70
527	115	1	1	0	14	56	70
211	1845	1	1	0	23	47	70
331	193	1	1	0	28	42	70
329	211	1	1	0	47	23	70
207	115	0.504055	1	0.017144	12	56	68
393	115	0.831832	1	0.00854701	12	56	68
517	115	0.834042	1	0.00854701	12	56	68
193	121	0.772322	1	0.017144	42	26	68
205	199	0.95235	1	0.00854701	30	38	68
387	211	1	1	0	45	23	68
193	1089	1	1	0	42	25	67
157	115	0.805612	1	0.008572	11	56	67
349	115	1	1	0	11	56	67
423	115	0.808322	1	0.008572	11	56	67
115	113	0.774112	1	0.00859699	56	10	66
153	115	1	1	0	10	56	66
195	115	0.145059	1	0.0259409	10	56	66
623	115	0.774832	1	0.00859699	10	56	66
1845	169	1	1	0	47	19	66
329	169	0.908911	1	0.00859699	47	19	66
823	1845	0.666763	1	0.017244	19	47	66
867	1845	0.665053	1	0.017244	19	47	66
331	199	0.941591	1	0.00859699	28	38	66
823	329	0.373846	1	0.0259409	19	47	66
867	329	0.162298	1	0.0346879	19	47	66
425	1845	0.893421	1	0.00862198	18	47	65
211	193	0.923571	1	0.00862198	23	42	65
331	203	0.096079	1	0.0436097	28	37	65
425	329	1	1	0	18	47	65
199	121	0.442726	1	0.0260909	38	26	64
387	169	1	1	0	45	19	64
823	387	0.144499	1	0.0348878	19	45	64
867	387	0.146079	1	0.0348878	19	45	64
199	1089	1	1	0	38	25	63
203	121	0.701963	1	0.0173939	37	26	63
185	1845	0.572474	1	0.0173939	16	47	63
375	1845	0.567584	1	0.0173939	16	47	63
329	185	0.275177	1	0.0261658	47	16	63
375	329	0.862761	1	0.00867196	16	47	63
425	387	1	1	0	18	45	63
203	1089	1	1	0	37	25	62
193	169	1	1	0	42	19	61
411	1845	1	1	0	14	47	61
527	1845	0.0651793	1	0.0351877	14	47	61
387	185	1	1	0	45	16	61
823	193	1	1	0	19	42	61
867	193	0.877531	1	0.00872195	19	42	61
211	199	1	1	0	23	38	61
411	329	0.493035	1	0.0174939	14	47	61
527	329	0.0650193	1	0.0351877	14	47	61
387	375	0.849632	1	0.00872195	45	16	61
425	193	0.570344	1	0.0175439	18	42	60
211	203	0.894221	1	0.00874694	23	37	60
1845	1135	1	1	0	47	12	59
329	1135	0.147979	1	0.0264657	47	12	59
207	1845	0.148539	1	0.0264657	12	47	59
393	1845	1	1	0	12	47	59
517	1845	1	1	0	12	47	59
393	329	0.774282	1	0.00877193	12	47	59
517	329	1	1	0	12	47	59
411	387	0.468635	1	0.0175938	14	45	59
527	387	0.811742	1	0.00877193	14	45	59
1845	1157	0.745223	1	0.00879692	47	11	58
329	1157	0.744063	1	0.00879692	47	11	58
1845	157	0.368706	1	0.0176438	47	11	58
329	157	0.120089	1	0.0265407	47	11	58
349	1845	0.121329	1	0.0265407	11	47	58
423	1845	1	1	0	11	47	58
193	185	1	1	0	42	16	58
375	193	1	1	0	16	42	58
349	329	0.367416	1	0.0176438	11	47	58
423	329	0.742373	1	0.00879692	11	47	58
1845	113	1	1	0	47	10	57
329	113	0.323547	1	0.0176938	47	10	57
387	1135	0.386966	1	0.0176938	45	12	57
1845	153	0.096319	1	0.0266157	47	10	57
329	153	1	1	0	47	10	57
199	169	0.540385	1	0.0176938	38	19	57
195	1845	0.708363	1	0.00882191	10	47	57
623	1845	1	1	0	10	47	57
329	195	0.321637	1	0.0176938	47	10	57
823	199	0.849612	1	0.00882191	19	38	57
867	199	0.255197	1	0.0266157	19	38	57
387	207	0.761012	1	0.00882191	45	12	57
623	329	1	1	0	10	47	57
393	387	0.387106	1	0.0176938	12	45	57
517	387	1	1	0	12	45	57
387	1157	0.727603	1	0.0088469	45	11	56
205	121	1	1	0	30	26	56
387	157	1	1	0	45	11	56
203	169	1	1	0	37	19	56
411	193	0.784912	1	0.0088469	14	42	56
527	193	1	1	0	14	42	56
425	199	0.512165	1	0.0177438	18	38	56
823	203	0.841642	1	0.0088469	19	37	56
867	203	0.243238	1	0.0266907	19	37	56
387	349	0.111099	1	0.0266907	45	11	56
423	387	1	1	0	11	45	56
205	1089	1	1	0	30	25	55
387	113	1	1	0	45	10	55
387	153	0.302487	1	0.0177938	45	10	55
387	195	0.0847192	1	0.0267656	45	10	55
425	203	0.217218	1	0.0267656	18	37	55
623	387	0.302677	1	0.0177938	10	45	55
193	1135	0.734823	1	0.00889689	42	12	54
331	121	1	1	0	28	26	54
199	185	0.446566	1	0.0178438	38	16	54
207	193	0.732243	1	0.00889689	12	42	54
393	193	0.356106	1	0.0178438	12	42	54
517	193	0.732133	1	0.00889689	12	42	54
375	199	0.795232	1	0.00889689	16	38	54
193	1157	1	1	0	42	11	53
193	157	1	1	0	42	11	53
203	185	0.432486	1	0.0178937	37	16	53
349	193	1	1	0	11	42	53
423	193	1	1	0	11	42	53
211	205	1	1	0	23	30	53
193	113	0.666433	1	0.00894687	42	10	52
193	153	1	1	0	42	10	52
195	193	0.667133	1	0.00894687	10	42	52
623	193	1	1	0	10	42	52
411	199	1	1	0	14	38	52
527	199	0.751112	1	0.00894687	14	38	52
121	1089	0.482045	1	0.0179937	26	25	51
411	203	1	1	0	14	37	51
527	203	0.365466	1	0.0179937	14	37	51
331	211	1	1	0	28	23	51
199	1135	1	1	0	38	12	50
207	199	0.308717	1	0.0180437	12	38	50
393	199	1	1	0	12	38	50
517	199	1	1	0	12	38	50

## Sheet: TEST3_Cscore
C scores of Test3.
Fungal pairs				Normalised scores			Frequency of each fungus in Q. serrata			Frequency of each fungus in Q. glauca
FungusA	FungusB	P	FDR	Cserrata–Cglauca	Cserrata	Cglauca	Fungus A	Fungus B	Total	Fungus A	Fungus B	Total
1845	121	0.0143499	1	0.3	1	0.7	27	17	44	20	9	29
387	331	0.0333597	1	0.373034	0.914701	0.541667	29	19	48	16	9	25
757	331	0.0372796	1	0.347863	0.645482	0.297619	106	19	125	56	9	65
331	205	0.0907891	1	0.310591	0.631579	0.320988	19	12	31	9	18	27
375	203	0.102929	1	0.362573	0.695906	0.333333	9	19	28	7	18	25
757	205	0.127939	1	0.221867	0.641509	0.419643	106	12	118	56	18	74
331	203	0.131899	1	0.244998	0.800554	0.555556	19	19	38	9	18	27
199	121	0.155458	1	0.188889	0.888889	0.7	18	17	35	20	9	29
387	205	0.161518	1	0.207974	0.885058	0.677083	29	12	41	16	18	34
425	199	0.175908	1	0.263636	1	0.736364	7	18	25	11	20	31
329	1845	0.177148	1	0.167768	0.683393	0.515625	31	27	58	16	20	36
387	203	0.191228	1	0.171658	0.754991	0.583333	29	19	48	16	18	34
199	167	0.192318	1	0.14767	0.844444	0.696774	18	40	58	20	31	51
199	1845	0.195888	1	0.165977	0.588477	0.4225	18	27	45	20	20	40
329	115	0.201048	1	0.0502352	0.94086	0.890625	31	36	67	16	20	36
1845	167	0.209968	1	0.111888	0.87963	0.767742	27	40	67	20	31	51
375	199	0.235638	1	0.185714	1	0.814286	9	18	27	7	20	27
211	193	0.271747	1	0.140625	1	0.859375	11	26	37	12	16	28
757	169	0.299057	1	0.10876	0.687331	0.578571	106	14	120	56	5	61
203	167	0.302107	1	0.092143	0.923684	0.831541	19	40	59	18	31	49
329	167	0.311737	1	0.0806452	0.733871	0.653226	31	40	71	16	31	47
193	1845	0.311807	1	0.0353009	0.925926	0.890625	26	27	53	16	20	36
329	205	0.318847	1	0.109319	0.887097	0.777778	31	12	43	16	18	34
203	121	0.331987	1	0.0521347	0.891641	0.839506	19	17	36	18	9	27
211	203	0.358426	1	0.134259	1	0.865741	11	19	30	12	18	30
425	1845	0.386076	1	0.136364	1	0.863636	7	27	34	11	20	31
425	167	0.390876	1	0.120235	1	0.879765	7	40	47	11	31	42
757	375	0.392906	1	0.0542613	0.314465	0.260204	106	9	115	56	7	63
205	167	0.410916	1	0.0860215	1	0.913979	12	40	52	18	31	49
375	1845	0.420836	1	0.0416814	0.855967	0.814286	9	27	36	7	20	27
205	199	0.423546	1	0.102778	1	0.897222	12	18	30	18	20	38
757	121	0.428856	1	0.0335166	0.54939	0.515873	106	17	123	56	9	65
375	167	0.428936	1	0.0371736	0.866667	0.829493	9	40	49	7	31	38
329	193	0.436296	1	-0.0153826	0.863524	0.878906	31	26	57	16	16	32
205	203	0.449876	1	0.0266406	0.631579	0.604938	12	19	31	18	18	36
387	121	0.450205	1	-0.0118323	0.821501	0.833333	29	17	46	16	9	25
169	115	0.459315	1	-0.0972222	0.902778	1	14	36	50	5	20	25
387	199	0.476445	1	0.0212524	0.911877	0.890625	29	18	47	16	20	36
331	329	0.483945	1	0.0070505	0.687606	0.680556	19	31	50	9	16	25
167	121	0.485985	1	-0.0219798	0.838235	0.860215	40	17	57	31	9	40
193	115	0.487215	1	0.0069444	0.444444	0.4375	26	36	62	16	20	36
169	167	0.488685	1	-0.0946429	0.905357	1	14	40	54	5	31	36
1845	115	0.493525	1	-0.0280144	0.874486	0.9025	27	36	63	20	20	40
121	115	0.502305	1	-0.0849673	0.915033	1	17	36	53	9	20	29
387	193	0.557904	1	-0.036182	0.729443	0.765625	29	26	55	16	16	32
823	199	0.590274	1	-0.123016	0.876984	1	14	18	32	5	20	25
757	425	0.611164	1	-0.0881524	0.700809	0.788961	106	7	113	56	11	67
757	167	0.625874	1	-0.0408008	0.679245	0.720046	106	40	146	56	31	87
425	115	0.633104	1	-0.0303031	0.833333	0.863636	7	36	43	11	20	31
425	193	0.636844	1	-0.0280969	0.824176	0.852273	7	26	33	11	16	27
203	193	0.650443	1	-0.0595058	0.825911	0.885417	19	26	45	18	16	34
387	167	0.704663	1	-0.0944105	0.724138	0.818548	29	40	69	16	31	47
387	1845	0.719253	1	-0.11317	0.67433	0.7875	29	27	56	16	20	36
331	199	0.722263	1	-0.105263	0.894737	1	19	18	37	9	20	29
823	1845	0.722573	1	-0.206349	0.793651	1	14	27	41	5	20	25
329	121	0.724033	1	-0.174573	0.825427	1	31	17	48	16	9	25
193	121	0.748313	1	-0.18552	0.81448	1	26	17	43	16	9	25
757	387	0.759592	1	-0.109109	0.448927	0.558036	106	29	135	56	16	72
331	1845	0.770352	1	-0.17193	0.672515	0.844444	19	27	46	9	20	29
757	329	0.771662	1	-0.114944	0.443092	0.558036	106	31	137	56	16	72
329	199	0.779022	1	-0.152991	0.537634	0.690625	31	18	49	16	20	36
757	211	0.791152	1	-0.191627	0.339623	0.53125	106	11	117	56	12	68
757	193	0.791782	1	-0.128915	0.640058	0.768973	106	26	132	56	16	72
199	169	0.794612	1	-0.238095	0.761905	1	18	14	32	20	5	25
167	115	0.801032	1	-0.133602	0.708333	0.841935	40	36	76	31	20	51
425	203	0.808932	1	-0.219488	0.639098	0.858586	7	19	26	11	18	29
387	329	0.829552	1	-0.184802	0.694105	0.878906	29	31	60	16	16	32
387	115	0.834462	1	-0.177981	0.712644	0.890625	29	36	65	16	20	36
203	1845	0.839432	1	-0.148684	0.748538	0.897222	19	27	46	18	20	38
757	115	0.862691	1	-0.150376	0.654088	0.804464	106	36	142	56	20	76
329	203	0.864791	1	-0.197811	0.687606	0.885417	31	19	50	16	18	34
199	193	0.878511	1	-0.0918803	0.90812	1	18	26	44	20	16	36
757	203	0.887561	1	-0.208009	0.326713	0.534722	106	19	125	56	18	74
193	167	0.889271	1	-0.215664	0.602885	0.818548	26	40	66	16	31	47
199	115	0.899321	1	-0.0817901	0.91821	1	18	36	54	20	20	40
331	167	0.908351	1	-0.278636	0.581579	0.860215	19	40	59	9	31	40
757	1845	0.912181	1	-0.20711	0.41789	0.625	106	27	133	56	20	76
211	167	0.924781	1	-0.113636	0.886364	1	11	40	51	12	31	43
823	757	0.933441	1	-0.389488	0.396226	0.785714	14	106	120	5	56	61
331	115	0.95399	1	-0.365497	0.634503	1	19	36	55	9	20	29
757	199	0.99017	1	-0.401949	0.402516	0.804464	106	18	124	56	20	76
203	115	0.99261	1	-0.365497	0.634503	1	19	36	55	18	20	38
205	193	0.99366	1	-0.230769	0.769231	1	12	26	38	18	16	34
205	1845	0.99685	1	-0.228395	0.771605	1	12	27	39	18	20	38
205	115	0.99817	1	-0.3125	0.6875	1	12	36	48	18	20	38
203	199	1	1	0	1	1	19	18	37	18	20	38
823	167	1	1	0	1	1	14	40	54	5	31	36
211	115	1	1	0	1	1	11	36	47	12	20	32
211	1845	1	1	0	1	1	11	27	38	12	20	32
211	199	1	1	0	1	1	11	18	29	12	20	32
329	211	1	1	0	1	1	31	11	42	16	12	28
387	211	1	1	0	1	1	29	11	40	16	12	28
375	115	1	1	0	1	1	9	36	45	7	20	27
425	329	1	1	0	1	1	7	31	38	11	16	27
425	387	1	1	0	1	1	7	29	36	11	16	27
205	121	1	1	0	1	1	12	17	29	18	9	27
823	115	1	1	0	1	1	14	36	50	5	20	25
331	193	1	1	0	1	1	19	26	45	9	16	25
1845	169	1	1	0	1	1	27	14	41	20	5	25

## Sheet: TEST3_Tscore
T scores of Test3.
Fungal pairs				Normalised scores			Frequency of each fungus in Q. serrata			Frequency of each fungus in Q. glauca
FungusA	FungusB	P	FDR	Tserrata–Tglauca	Tserrata	Tglauca	Fungus A	Fungus B	Total	Fungus A	Fungus B	Total
203	115	0.0521295	1	0.227689	0.227689	0	19	36	55	18	20	38
823	757	0.0521995	1	0.19324	0.333131	0.139891	14	106	120	5	56	61
331	115	0.0581194	1	0.227689	0.227689	0	19	36	55	9	20	29
331	167	0.115229	1	0.176618	0.269108	0.0924891	19	40	59	9	31	40
757	199	0.140419	1	0.221997	0.324675	0.102679	106	18	124	56	20	76
205	115	0.158768	1	0.21519	0.21519	0	12	36	48	18	20	38
193	167	0.171448	1	0.125465	0.229389	0.103924	26	40	66	16	31	47
387	329	0.187598	1	0.0949882	0.152038	0.0570494	29	31	60	16	16	32
387	115	0.188168	1	0.0925232	0.148119	0.0555959	29	36	65	16	20	36
757	115	0.208158	1	0.0499036	0.152582	0.102679	106	36	142	56	20	76
205	1845	0.231148	1	0.149086	0.149086	0	12	27	39	18	20	38
167	115	0.249228	1	0.0573245	0.140063	0.0827381	40	36	76	31	20	51
205	193	0.269487	1	0.149789	0.149789	0	12	26	38	18	16	34
331	1845	0.281257	1	0.0901565	0.189474	0.0993172	19	27	46	9	20	29
329	203	0.281547	1	0.12949	0.185812	0.0563227	31	19	50	16	18	34
757	329	0.297927	1	0.0158997	0.281888	0.265988	106	31	137	56	16	72
199	169	0.301327	1	0.133131	0.133131	0	18	14	32	20	5	25
757	1845	0.307977	1	0.0929227	0.303637	0.210714	106	27	133	56	20	76
757	193	0.313817	1	0.0427495	0.172473	0.129724	106	26	132	56	16	72
193	121	0.317537	1	0.105477	0.105477	0	26	17	43	16	9	25
823	1845	0.317747	1	0.12766	0.12766	0	14	27	41	5	20	25
329	121	0.322527	1	0.102941	0.102941	0	31	17	48	16	9	25
757	387	0.348887	1	0.0148893	0.280878	0.265988	106	29	135	56	16	72
387	1845	0.350876	1	0.0532466	0.165165	0.111919	29	27	56	16	20	36
387	167	0.351126	1	0.0410599	0.144984	0.103924	29	40	69	16	31	47
329	199	0.400516	1	0.12829	0.297258	0.168968	31	18	49	16	20	36
203	1845	0.402116	1	0.0920724	0.141419	0.0493464	19	27	46	18	20	38
193	115	0.475465	1	-0.0047044	0.339772	0.344477	26	36	62	16	20	36
331	329	0.480105	1	-0.0190293	0.185812	0.204842	19	31	50	9	16	25
387	193	0.481565	1	0.0217732	0.136599	0.114826	29	26	55	16	16	32
757	169	0.484655	1	-0.120265	0.161702	0.281967	106	14	120	56	5	61
211	167	0.485705	1	0.0760122	0.0760122	0	11	40	51	12	31	43
199	193	0.514935	1	0.049543	0.049543	0	18	26	44	20	16	36
331	199	0.529345	1	0.0512266	0.0512266	0	19	18	37	9	20	29
823	199	0.537435	1	0.0662614	0.0662614	0	14	18	32	5	20	25
199	115	0.541485	1	0.0471381	0.0471381	0	18	36	54	20	20	40
757	203	0.560824	1	0.096658	0.373455	0.276797	106	19	125	56	18	74
169	167	0.561564	1	0.0595745	0.0595745	0	14	40	54	5	31	36
169	115	0.568484	1	0.0607903	0.0607903	0	14	36	50	5	20	25
425	203	0.569414	1	0.183466	0.265643	0.0821777	7	19	26	11	18	29
121	115	0.570814	1	0.0499493	0.0499493	0	17	36	53	9	20	29
757	121	0.580304	1	-0.0792773	0.236055	0.315332	106	17	123	56	9	65
203	193	0.597484	1	0.0379565	0.0942792	0.0563227	19	26	45	18	16	34
167	121	0.598524	1	0.00588814	0.0983773	0.0924891	40	17	57	31	9	40
1845	115	0.600654	1	0.0183842	0.0627294	0.0443452	27	36	63	20	20	40
387	121	0.601264	1	0.0021553	0.103955	0.1018	29	17	46	16	9	25
329	193	0.602574	1	0.00987021	0.0669196	0.0570494	31	26	57	16	16	32
757	167	0.629184	1	0.0032587	0.135167	0.131909	106	40	146	56	31	87
329	167	0.669053	1	-0.0753607	0.135395	0.210756	31	40	71	16	31	47
757	211	0.693713	1	0.0757298	0.371658	0.295928	106	11	117	56	12	68
757	425	0.782042	1	0.0365798	0.162928	0.126348	106	7	113	56	11	67
329	1845	0.784592	1	-0.12175	0.163497	0.285247	31	27	58	16	20	36
757	375	0.795572	1	-0.124134	0.388889	0.513023	106	9	115	56	7	63
387	199	0.807852	1	-0.00677438	0.0488215	0.0555959	29	18	47	16	20	36
375	167	0.810412	1	-0.0261236	0.0930556	0.119179	9	40	49	7	31	38
425	193	0.810902	1	0.0448943	0.128099	0.0832049	7	26	33	11	16	27
375	1845	0.811362	1	-0.028787	0.0990741	0.127861	9	27	36	7	20	27
193	1845	0.812732	1	-0.0216187	0.0339772	0.0555959	26	27	53	16	20	36
203	121	0.813442	1	-0.0462991	0.0542596	0.100559	19	17	36	18	9	27
425	115	0.814572	1	0.0410455	0.122196	0.0811505	7	36	43	11	20	31
329	115	0.816732	1	-0.0285169	0.027079	0.0555959	31	36	67	16	20	36
205	203	0.860711	1	0.0292008	0.233122	0.203922	12	19	31	18	18	36
387	203	0.872131	1	-0.0896054	0.140046	0.229651	29	19	48	16	18	34
1845	167	0.886591	1	-0.0636053	0.0613947	0.125	27	40	67	20	31	51
331	203	0.888161	1	-0.207918	0.0974828	0.3054	19	19	38	9	18	27
757	331	0.908531	1	-0.301957	0.17849	0.480447	106	19	125	56	9	65
199	1845	0.915941	1	-0.0715939	0.251323	0.322917	18	27	45	20	20	40
203	167	0.916581	1	-0.0484498	0.0437071	0.0921569	19	40	59	18	31	49
199	121	0.918121	1	-0.145363	0.0545132	0.199876	18	17	35	20	9	29
329	205	0.920081	1	-0.0405873	0.0727848	0.113372	31	12	43	16	18	34
331	205	0.930951	1	-0.282086	0.233122	0.515208	19	12	31	9	18	27
199	167	0.940571	1	-0.075024	0.0928331	0.167857	18	40	58	20	31	51
375	203	0.941881	1	-0.320748	0.206482	0.52723	9	19	28	7	18	25
387	205	0.96454	1	-0.0976603	0.073488	0.171148	29	12	41	16	18	34
205	199	0.96507	1	-0.0493464	0	0.0493464	12	18	30	18	20	38
387	331	0.96699	1	-0.262901	0.0462243	0.309125	29	19	48	16	9	25
205	167	0.98222	1	-0.0457516	0	0.0457516	12	40	52	18	31	49
211	203	0.99034	1	-0.0752841	0	0.0752841	11	19	30	12	18	30
425	167	0.99288	1	-0.0755008	0	0.0755008	7	40	47	11	31	42
425	1845	0.99399	1	-0.0811505	0	0.0811505	7	27	34	11	20	31
425	199	0.99444	1	-0.163328	0	0.163328	7	18	25	11	20	31
375	199	0.99446	1	-0.127861	0	0.127861	9	18	27	7	20	27
757	205	0.9978	1	-0.171891	0.189873	0.361765	106	12	118	56	18	74
211	193	0.9978	1	-0.0762311	0	0.0762311	11	26	37	12	16	28
1845	121	0.99951	1	-0.199876	0	0.199876	27	17	44	20	9	29
203	199	1	1	0	0	0	19	18	37	18	20	38
823	167	1	1	0	0	0	14	40	54	5	31	36
211	115	1	1	0	0	0	11	36	47	12	20	32
211	1845	1	1	0	0	0	11	27	38	12	20	32
211	199	1	1	0	0	0	11	18	29	12	20	32
329	211	1	1	0	0	0	31	11	42	16	12	28
387	211	1	1	0	0	0	29	11	40	16	12	28
375	115	1	1	0	0	0	9	36	45	7	20	27
425	329	1	1	0	0	0	7	31	38	11	16	27
425	387	1	1	0	0	0	7	29	36	11	16	27
205	121	1	1	0	0	0	12	17	29	18	9	27
823	115	1	1	0	0	0	14	36	50	5	20	25
331	193	1	1	0	0	0	19	26	45	9	16	25
1845	169	1	1	0	0	0	27	14	41	20	5	25
