# Supplementary material for: Spatial Segregation and Aggregation of Ectomycorrhizal and Root-Endophytic Fungi in the Seedlings of Two Quercus Species
Source: PLoS One. 2014 May 6;9(5):e96363. doi: 10.1371/journal.pone.0096363 (PMC4011744; doi:10.1371/journal.pone.0096363)
Supplement: Data S1 — Consensus ITS sequence of each molecular OTU in Fasta format. (TXT) [file pone.0096363.s005.txt]

Consensus ITS sequence of each molecular OTU in Fasta format.
	CONTENTS
		97%-cutoff similarity--------row 7
		95%-cutoff similarity--------row 638
		93%-cutoff similarity--------row 1971

97%-cutoff similarity
>OTU_1
ATGCGATAAGTAATGCGAATTGCAGAATTCCAGTGAGTCATCGAATCTTTGAACGCACATTGCGCCCTTTGGTATTCCGAAGGGCATGCCTGTTCGAGCGTCATTATCACCCCTCAAGCCCTGTGCTTGGTGTTGGACGGCCTGGCTGGGCGTGCTGCCCCGGCCCCTCCTAAAGACAATGACGGCGGTCCGTGGAACCCCCGGTACACTGAGCTTCTTTAACGAGCACGTACCGGAAACAGGGCGCCCGGGCGACGGTCTGAAACCCCCTTATTTCTCAAAGGTTGACCTCGGATCAGGTAGGGATACGCGCTGAACTTAAGCATATCAATAAGCGGAGGA
>OTU_3
ATGCGATACGTAATGTGAATTGCAGAATTCAGTGAATCATCGAATCTTTGAACGCACCTTGCGCCCCTTGGCATTCCGAAGGGCACACCCGTTTGAGTGTCGTGAAATCATCAAAACCCTTTTTCTTTGATCCTCTTTTGGTCGGGAAAGGGATTTTTGGACTTGGAGGTTTTATGCTAGCTTTCAAGCTTTTGAAAGCGAGCTCCTCTCAAAAGAATTAGTGGGGTCCGCTTTGCTGATCCTTGACGTGATAAAGATGTTTCTACGTTTTGGTATTCGGCACTGTCTTTTTGGACGTCTGCTTATAACTGTCCCCCCGGACATGAAGATGGTGCTCCGGTCACTGCCATCTATAATTGGTGAGAGGCTGGACCCACAAGAAAAACCCTTGACCTCAGATCGGGTGAGACTACCCGCTGAACTTAAGCATATCAATAAGCGGAGGA
>OTU_5
GTGCGATATGTAGTGCGATTTGCATGAATCTGTGAGTCATCTAATCTTTGAACGCAACTTGCGCCTTTTACGAGGCATGTCTGTTTGAGTGCCGTAATCTTCTGCAGCAATGCGATTTGGCTTATGTCTTTGTTGACTAGGTTTAAAAGGAGCTAGAGGATGGTCAGTTTAGACTAGCCCGAGTGCTAAGCATTCTTGGGTCTAGCGCTGGATTGCTCATTTCATCTATTTTCTATTTTGGCCTCAAATCAGGCAAGACTACCCGCTGAACTTAAGCATATCAATAAGCGGAGGA
>OTU_17
ATGCGATACGTAATGTGAATTGCAGAATTCAGTGAATCATCGAATCTTTGAACGCACCTTGCGCCCCTTGGTATTCCGATGGGCACACCCGTTTGAGTGTCGTGAAAACCTCAACCTCCCTGGTTTCTTCTGGAGACCAAAGGAGGCTTGGACTTTGGAGGCCTTTGCTGGCGTCTCTGCCAGCTCCTCTCAAATGAATTAGTGGGGTCTGCTTTGCTGATCCTTGACGTGATAAGATGCTTCTACGTCTTGGGTTTTGCACTGTTTATTCTAGATCCTGCTTCTAATCGTCTTGTAGAAGACAAATGGTCGACTTGACCCACAAACCTTGACCTCAAATCGGGTGAGACTACCCGCTGAACTTAAGCATATCAATAAGCGGAGGA
>OTU_31
ATGCGATAGCTAGTGTGAATTGCAGATTTTAGTGAATCATCGAGTCTTTGAACGCACATTGCGCCCTTTGGTATTCCTCAGGGCATGTCTATTCGAGCGTCGTTTCGACCTCGAGCGTAGCTTGGTGTTGAGGCCTGTCGCCCCGGCGGCAGCCTTTAAAAGCATTGGCGGCAGCGCAGCTCAATCGCAACAAAATGCGTGCAAAGCAGCCAACTGCCCGCCAAAATTTTTACTACTTTTACCAGCTCGACCTCGAATTAGACAGGGATACCCGCTGAACTTAAGCATATCAATAAGCGGAGGA
>OTU_37
ATGCGATAAATAATGTGAATTGCAGAATTCCGTGAATCATCGAATCTTTGAACGCATCTTGCGCCTATTAGTATTCTAGTAGGCATGCCTATTCGAGCGTCGTTTCTATCTTCAACTAATTTATAGTTGGTGTTAGAAGCTAGGCTAACACCAGCTTCTTAAATTTAATAGCTATTGTATCTGGCGTTCTTCTACAAAGTAAATCTTGTCTGTTTAAGAACACATTTATATTAGCATTAATTGTTATTATTTTAGTTGACCTCGAATTAGGTAGGAATACCCGCTGAACTTAAGCATATCAATAAGCGGAGGA
>OTU_39
AATGCGATAAGTAATGTGAATTGCAGAATTCAGTGAATCATCGAATCTTTGAACGCACCTTGCACCCTTTGGTATTCCGAAGGGTATGCTCGTTTGAGTGTCATTGTACTCTCACACTCTCCGATTTCAGATCGGGAGTAGGTGGACTTGGATGTTGCTGCTTTGTTGTCAGGCTCATCTCAAATGTCTTAGTGCAACTCTACTTGGATATAGTACAGCGTGATAAGTATCTTCGCTGGCCACTCATGAGAGGATGTCCAATTCGGAGCTCTGTGCTTCAAACTGTCCTTCGGACAATCTCCGACAACTTGACCTCAAATCGAGTAGGACTACCCGCTGAACTTAAGCATATCAATAAGCGGAGGA
>OTU_41
AATGCGATAAGTAATGTGAATTGCAGAATTCAGTGAATCATCGAATCTTTGAACGCACCTTGCGCCCTTTGGTATTCCGAAGGGCATGCCTGTTTGAGTGTCATTAAATTCTCAAAGCCCAGTCGGTTTTACATCGATCTGGGACTTTGGACTGTGAGGGTTGCTGGTCCTTTGGATCAGACTCCCTTTAAATACATTAGTGGTTACCGATCCGCTTCCACTTGGTGTGATAGTCTATCTACGCCTTTGGAATGATCAGTTGTGATCCGCTTTCGAACCGTCTGACCTTTTCGTCGGACAGCTCTTTGACAATTTGACCTCAAATCAGGTAGGACTACCCGCTGAACTTAAGCATATCAATAAGCGGAGGACTGAGACT
>OTU_45
GCGCGAAATGTAGTGTGAATTGCAGAACATTGTGAATCATCGAATCTTTGAACGCACATTGCACCTCTCGTGGGGGAGGTATGCCTGTCTGAGCGTCATTAAAGCCAATAAATCTCGGATTTGTGTTGGGCTCCGCATCCTTTGCGCTGCCTTGAAGCCATGGTCTAACCTGCGGACGAGCTCCTTTTGGACGTGCCGTGGTGCGACTCTTCTCTCAATTTGACCTCAGATCAGGTAGGAAGACCGCCTGAACTTAAGCATATCAATAAGCGGAGGA
>OTU_49
AATGCGATAAGTAATGTGAATTGCAGAATTCAGTGAATCATCGAATCTTTGAACGCACATTGCGCCCCTTGGTATTCCGAGGGGCATGCCTGTTCGAGCGTCATTACAACCCTCAAGCATTGCTTGGTATTGGGCTCCGCTGCTCACCCAGCGGGTCTTAAAATCAGTGGCGGTGCCGTCGAGGCCCTGAGCGTAGTAAATATCCTCGCTATAGGGACTCGGTGGACGCTGGCCATCAACCCCCAACTTTCTAAGTTTGACCTCGGATCAGGTAGGGATACCCGCTGAACTTAAGCATATCAATAAGCGGAGGACTGAGACTCCAAGGCACACAGGGGATAGG
>OTU_51
ATGCGATAAGTAATGTGAATTGCAGAATTCAGTGAATCATCGAATCTTTGAACGCACATTGCGCCCATTAGTATTCTAGTGGGCATGCCTATTCGAGCGTCATTTCAACCCTTAAGCCTAGCTTAGTGTTAGGAGCTTACAGTGATGTAACTCCCTAAAGACAGTGGCAGAGCTATATCAACTCTCAGCGTAGTAATTTTATCTCGCTCTTGTAGTTTGGTTTAGCGATCGCCATAAACCTCTATTTTCTAATGGTTGACCTCGGATTAGGTAGGAATACCCGCTGAACTTAAGCATATCAATAAGCGGAGGA
>OTU_53
AATGCGATAAGTAATGTGAATTGCAGAATTCAGTGAATCATCGAATCTTTGAACGCACCTTGCGCTCCTTGGTATTCCGAGGAGCATGCCTGTTTGAGTGTCTTGAAGTCATCAACCCCTCCCGTTTCGTGCGGAGAGGTGAGTTGGAGCTGGGGGCTTGCGGCCGAAAGGTCGCTCCCCTCAAATGCTTCGGTTGGGCCTGTGGGTCAAACTCGGTTGGGCGTTGTAACAACCTCGCTCTTGTCTGAGACATTCCCCTCTGTTTGTGCCCTTCCACGACCTGCCTTCATGAGTGGCGGTCAAAAAACAACTTTGAAATCTGACCTCAAATCAGGTAGGACTACCCGCTGAACTTAAGCATATCAATAAGCGGAGGA
>OTU_55
AATGCGATAAGTAATGTGAATTGCAGAATTCAGTGAATCATCGAATCTTTGAACGCACATTGCGCCCGCCAGTATCCTGGCGGGCATGCCTGTTCGAGCGTCATTTCAACCCTCAGGCTCTGCCTGGCGTTGGGGTCCTGCGATGCAGCCCCCTAAAGACAGCGGCGAGCACGCCCCGAAGCTGAACGTAGTACTACATCTCGTTTCGGTGCAGGGCGTCCTCGGCCGGAAAACACTTCTATGGTTGACCTCGGATCAGGTAGGAATACCCGCTGAACTTAAGCATATCAATAAGCGGAGGACTGAGACTACCAAGGCACACA
>OTU_57
AATGCGATAAGTAATGTGAATTGCAGAATTCAGTGAATCATCGAATCTTTGAACGCATCTTGCGCTCCTTGGTATTCCGAGGAGCATGCCTGTTTGAGTGTCATTTGAAAGCTTCTCAGCCACTCCAGAAAATGGATGTGGCTTGGGAGATTGTGGAGGGATTGTGCAGGCTCCTGTTTGTCTGCTCCTCTGAAACATATTAGTGGCGTCTGGTTCAGACCCACCAATGGGTGTGATAAACTATCAGTGCCCTTGGGTGGTGTGCTGCGTGTGGCTGCTTTTGATCGATTGTGACCAACTTGACCTCAAATCAGGTAGGACTACCCGCTGAACTTAAGCATATCAATAAGCGGAGGACTGAGACTCAAGGCACACAGGGGATA
>OTU_61
TTGCGATATGTAATGTGAATTGCAGAATTCAGTGAATCATCGAATCTTTGAACGCACCTTGCGCCCTTTGGTATTCCGAAGGGCATGCCTGTTTGAGTGTCATTAAATTCTCAACTTCATTACTTTTTGTATTGAAGCTTGGATGTTGGAGGTCATGCAGGCATACATATGTCAGCTCCTCTTAAATGCATTAGCAGAACTTGTACGTTCGGCTCTGGTTTGATAATCCTATCTATGCCATTGCTGAAATGTCAATGCTCAGCTTCTAATGGTCCATTGAATGGACTGTCTCTTATGAGGCATATTTTTGACTTGACCTCAAATCAGGTAGGACTACCCGCTGAACTTAAGCATATCAATAAGCGGAGGA
>OTU_67
AGCGCGAAATGTAGTGTGAATCGCAGAACATTGTGAATCATCGAATCTTTGAACGCACATTGCGCCTCTCTCCACGGGAGGCATGCCTGTCTGAGCGTCATTACAACCGATAGGCCCCTTGAGGGTCTGTGTTGGGCCTCGCGTGTCCGCGCGTCGCCTCAAAGGCATCGGTCGTACTAGCGGACGTGATCCATTAGGACTTGACACCGTTAGGGGACCCTAAATCTAAGACTTGACCTCAGATCAGGTAGGGACACCGCCTGAACTTAAGCATATCAATAAGCGGAGGA
>OTU_69
ATGCGATAAGTAATGTGAATTGCAGAATTCAGTGAATCATCGAATCTTTGAACGCACATTGCGCCCGCCAGTATTCTGGCGGGCATGCCTGTCCGAGCGTCATTTCAACCCTCGAACCCCTCCGGGGGATCGGCGTTGGGGATCGGGACCCCTCACCGGGTGCCGGCCCTGAAATACAGTGGCGGTCTCGCCGCAGCCTCTCCTGCGCAGTAGTTTGCACAACTCGCACCGGGAGCGCGGCGCGTCCACGTCCGTAAAACACCCAACTTTCTGAAATGTTGACCTCGGATCAGGTAGGAATACCCGCTGAACTTAAGCATATCAATAAGCGGAGGA
>OTU_73
AATGCGATAAGTAATGTGAATTGCAGAATTCAGTGAATCATCGAATCTTTGAACGCACCTTGCGCCCATTGGTATTCCGATGGGCATGCCTGTTTGAGTGTCTTGAAATCATCAAACCCGTTCGGTTTCACCGCCGAGCGTGGTTTGGACTTGGGGGCTTGCCGCTTCGCCGCGGCTCCCCTTAAATGAATCGGTTTCGGGTCTCCGTGGGAGTAACCCCTTGGGCGTTGTATAACCCTCGCCGTCTGGGAACTCCTCGCGACGTTCGCGTCGTCGAAGGGCCTTGAAGGAACCTAGACCTGCTGTAGAGCGGCGGTCAATGTTAAATCGAGATCTGACCTCAAATCAGGTAGGACTACCCGCTGAACTTAAGCATATCAATAAGCGGAGGA
>OTU_75
ATGCGATAAGTAATGTGAATTGCAGAATTCAGTGAATCATCGAATCTTTGAACGCACATTGCACCCTCTGGTATTCCAGGGGGTATGCCTGTTCGAGCGTCATTACAACCCTCAAGCACTGCTTGGTATTGGATGTCACTTGTTGTGCATCTTAAAAGCATTGGCAGTAGCATTTAGTCTCTAGCGTAGTAAGTTTCTCGCTATGGGTATAGGTGTCTGGCTGCCAGAACCCCTATTTATTCTATATGGTTGACCTCGGATCAGGTAGGGATACCCGCTGAACTTAAGCATATCAATAAGCGGAGGA
>OTU_81
AATGCGATACGTAATGTGAATTGCAGAATTCAGTGAATCATCGAATCTTTGAACGCACCTTGCGCCCCTTGGCATTCCGAGGGGCACACCCGTTTGAGTGTCGTGAAATTCTCAAAACCCTTTTCTTTGATCGGAAGAGGGCTTTTGGACTTGGAGGTTCCATGCTCGCTTTTGCCTTTGAAGGTGAGCTCCTCTCAAATGAATTAGTGGGGTCCGCTTTGTCGATCCTCGACGTGATAAGATGTTTCTACGTTTTGGATTTGGCACCGCCTTTCGGAAGCCCGCTCCTAATCGTCCGCATGGACAAACGATGGTGCTCCGGTCCGTCGCCAAATCTACGTTGGCGGGGGGGTCTTGACCCACGACCAAAACCTTGACCTCAAATCGGGTGAGACTACCCGCTGAACTTAAGCATATCAATAAGCGGAGGA
>OTU_83
ATCGCGATAAGTAATGTGAATTGCAGATTTTCCGTGAATCATCGAATCTTTGAACGCACCTTGCGCTCCTCGGTATTCCGAGGAGCATGCCTGTTTGAGTGTCATCGAAATCTCAAATCCCGGTCCGGGGGTTTGGACTTTGGGAGTCTGCCGGCGACCCGACCTCGGGACGTCGGCTCTCCTCAAATGCATTAGCGGTGGGCGCGAGCCTTTGCACGGCACGGCCTGTTTTCGACGTCGTAGTGATCGTCGCGGGCTGGAAGTGCTCGGATCGACATGTCTCATGCTTCCAAGCTAGTATAAATGATTAAGGCTTGACCTCAAATCAGGCAGGACTACCCGCTGAACTTAAGCATATCAATAAGCGGAGGA
>OTU_87
ATTGCGATAAGTAATGTGAATTGCAGATATTCAGTGAATCATCGAATCTTTGAACGCACCTTGCGCTCCTTGGTATTCCAAGGAGCATGTCTGTTTGAGTGTCATTAATATCATCAATCTAGTATTGGAAGTGGAGGTTGCTGTTGGACAAGACAGCTCTTCTGAAATAAATGGTAGACGACGGCTTTGGCGTGATAAATGATCGTCAAGTCGATGGCCAGACATAAATCACTTAGCTACTAGGTAGTCTTTTTTCAAAGACTAGCGAACACAAGTGTAGTCTAATTGGGAATTGACCTCAAATCAGATAGGATTACCCGCTGAACTTAAGCATATCAATAAGCGGAGGACTGAGACTCCAAGGCACACAGGGGATAGG
>OTU_93
ATGCGATAAGTAATGTGAATTGCAGAATTCAGTGAATCATCGAATCTTTGAACGCACCTTGCGCTCCTTGGTATTCCGAGGAGCATGCCTGTTTGAGTGTCATTAAATTCTCAAACCACACTTTGTTGTGGCTTGGATAGTTGGGTGTTGCTGGCCAAGTTCAGCTCATCTTAAATGTATAAGTGGGATTTTTTCTAGAAACTTGTTAGGTGTTGTAAATAATCAATTCATCTATGTTTCTGAAAATTAAGCTTGCTTCTAATGCTGTATTGATGATTTTGACCTCAAATCAGGTAGGACTACCGCTGAACTTAAGCATATCAATAAGCGGAGGA
>OTU_101
GTGTGAAAATTAATGCGATTTGCACGAATCTGTGAGTCATCAAGTCTTTGAACGCAACTTGCACTGAGAAATCAGTATGTCCGGTTGAGTGTTGAATAAAGATGTCGTTAGATGAGTCGGTCATTAGCGGAGGAGGCTTTGCTTTGGCTGGGATGGAGCAAGCGAGCTGCATGGTGGATGGGTGCCTGCAAGTGTCAAGTATTCTTGTAGCGCTCTTCCACATTCACAAATCGACCTCAACTCGGGCAGGATTACCCGCTGAACTTAAGCATATCAATAAGCGGAGGA
>OTU_107
ATGCGATAAGTAATGTGAATTGCAGAATTCAGCGAATCATCGAATCTTTGAACGCACATTGCGCCCATTAGTATTCTAGTGGGCATGCCTGTTCGAGCGTCATTTCAACCCTCGGGCCCATACGGGACCGGCGTTGGGGCCTTTCTTGCCGCACGGCAAGCCCCGAAAGCAAGTGGCGGGCCCGCTGAGACCCTAAGCGTAGTAGTTTACACCATCGCTCCGGGGCGCTTAGCGGGCGACACCAGCCGTTAAAGCACTTCAAGTCTTACAAGGTTGACCTCGGATCAGGTAGGAATACCCGCTGAACTTAAGCATATCAATAAGCGGAGGA
>OTU_113
AATGCGATAAGTAGTGTGAATTGCAGAATTCAGTGAATCATCGAATCTTTGAACGCACATTGCGCCCCTTGGTATCCCGAGGGGCATGCCTGTTCGAGCGTCATTTCACCCCTCAAGCCTGGCTTGGTGTTGGGCGACGTCCTCTTTGGGGACGCGCCTCAAAACGCTCGGCGGCGTGGCACCGGCTTTAAGCGTAGCAGAATCTTATCTTTCGCTTTGAAAGTCGGGGCCACATCTGCCGGAAGACCTACTCGCAAGGTTGACCTCGGATCAGGTAGGGATACCCGCTGAACTTAAGCATATCAATAAGCGGAGGACTGAGACTCCAAGGCACACAGGGGATAGG
>OTU_115
AATGCGATAAGTAATGTGAATTGCAGAATTCAGTGAATCATCGAATCTTTGAACGCACATTGCGCCCCTTGGTATTCCGAGGGGCATGCCTGTTCGAGCGTCATTACAACCCTCAAGCATTGCTTGGTATTAGGCTCCGCTGCTCACCCAGCGGGCCTTAAAATCAGTGGCGGTGCCGTCGGGCCCTGAGCGTAGTAAATCTCCTCGCTATAGGGACCCGGTGGACGCTGGCCATCAACCCCCCGTTACTTTCTAAGTTTGACCTCGGATCAGGTAGGGATACCCGCTGAACTTAAGCATATCAATAAGCGGAGGACTGAGACTCCAAGGCACACAGGGGATAGG
>OTU_121
AGCGCGAAATGTAGTGTGAATTGCAGAACATTGTGAATCATCGAATCTTTGAACGCACATTGCACCTCTCGCAGGGGAGGTATGCCTGTCTGAGCGTCATTGAAACCAATAAACCCTCACTGGGTTTGTGATGAGCTCTGCATGGAAGTGCACTGCTTTGAATCGATGGTCTAACCTGCGGACGAGCTCCTCTTGGACCTGCCGTGGAAACGACCGTTCTCTCTGTATTTGACCTCAGATCAGGTAAGAAGACCGCCTGAACTTAAGCATATCAATAAGCGGAGGACTGAGACTCCAAGGCACACAGGGGATAGG
>OTU_127
AATGCGATACGTAATGTGAATTGCAGAATTCAGTGAATCATCGAATCTTTGAACGCACCTTGCGCCCCTTGGAATTCCGAGGGGCACACCCGTTTGAGTGTCGTGAACATCCTCAACCTCCTTGGTTTTTTTTTTTCTTGAACCAAGTAGGCTTGGAATTTGGAGGTTTTCTGCTGGCCTCTTCCGAAGCCAGCTCCTCTTAAATCTATTAGTGGGATCCGCTCTGCCAGATCCTCGACGTTGATAAGATGCTTCTACGTCTTGGGTTTCGCTCGCGAAGGATCTGCTTCTAACCGTCCCATCGGGGACAAATGTTCGAGCCGACCGCGCGCCCCCGTCAAGGGGTGGGTGGGAAAGCTTTTGACACATGAAACCCTTGACCTCAAATCGGGTGAGACTACCCGCTGAACTTAAGCATATCAATAAGCGGAGGA
>OTU_133
AATGCGATAAGTAATGTGAATTGCAGAATTCAGTGAATCATCGAATCTTTGAACGCACCTTGCGCCTTTTGGCTATTCCGAAGGGCATGCCTGTTTGAGTATCATGAACACCTCAACCCTCATGGTTTGCCGTGATGGGCTTGGACTTTGGAGGTTTTGCGGGCTTATGGCCGGCTCCTCTCAAACGAATTAGCTTACCAGTGTATGGTGGCATCACGGGTGTGATAATTATCTGCGCTTGTGGTTGCCTGCCAGGTAACCTTCAACCTTGGAGGTTTGCTGGGGCTTACAAACGTCTCTCCTCAGTGAAGACAGCTTTCTGAACGTTTGATCTCAAATCAGGTAGGACTACCCGCTGAACTTAAGCATATCAATAAGCGGAGGAACGGACGGGAACGGTACGTAGGAACGTACGTCGAACGGAAC
>OTU_135
ATGCGATAAGTAATGTGAATTGCAGAATTCAGTGAATCATCGAATCTTTGAACGCACATTGCGCCCTCTGGTATTCCGAGGGGCATGCCTGTTCGAGCGTCATTACAACCCTCAAGCTCTGCTTGGTGTTGGGCGTCGTCATCTATGGCGCGCCTCAAAGTCAGTGGCGGTGCCGTCCGGCTCCAAGCGTAGTAGCACTCTTCTCGCTTCTGGGGCCTGGGCGGGCGCTAGCCAGCAACCCACACTACTCAAAAGGTTGACCTCGGATCAGGTAGGGATACCCGCTGAACTTAAGCATATCAATAAGCGGAGGA
>OTU_137
AATGCGACAAGTAATGTGAATTGCAGAATTCCGTGAATCATCGAATCTTTGAACGCACATTGCGCCCTCTGGTATTCCGGAGGGCATGCCTGTCCGAGCGTCATTGCTATCCTCAAGCCCAGCTTGTGTTGGACTCACTGTCTTGTTGGACAGTAGCCCCAAAGGCAGTGGCAGGGTCGCAGTCCGGTCTTTTCAATGCGTATGGGGCATTGTCACCCGCTTGAAAGCTGGCCGACCCTTTTCAGCCTATACAAATTTTTTTTCTCTGATGGACCTCGGATCAGGTAGGGATACCCGCTGAACTTAAGCATATCAATAAGCGGAGGACTGAGACTGAAGGCACACAGGGGATA
>OTU_139
AATGCGATACGTAATGTGAATTGCAGAATTCAGTGAATCATCGAATCTTTGAACGCACCTTGCGCCCCTTGGTATTCCGAGGGGCACACCCGTTTGAGTGTCGTGAACACCCTCAACCTTCTTGGTTTCTTGACCAGGAAGGCTTGGACTTTTGGAGGTTTTCCTTGCTGGCCTCCCTTTTGAAGCCAGCTCCTCCTAAATGGATTAGTGGGGTCCGCTTTGCTGATCCTTGACGTGATAAGTATCCTTCTACGTCTTGGGTTTTGCACTGTTGGCCTGGAACCCGCTTCCAACGGTCTTCGAAAGGAGACGACGTTCGAGTCGCATCGTGACTTGACCTCAATGACCTTGACCTCAAATCGGGTGAGACTACCCGCTGAACTTAAGCATATCAATAAGCGGAGGA
>OTU_141
AATGTGATAAGTAATGTGAATTGCAGAATTCCGTGAATCATCGAATCTTTGAACGCACATTGCGCCCTTTGGTATTCCGAAGGGCATGCCTGCCCGAGCGTCATTGATATCCCTCAAGCTTGGCTTGGTGCTGGGCCTACCATCTGCAGGATGGAGGCCTGAAAGGCAGTGGCGGCGTCAGTTTCTGGTCCCTGAAGCTTATGGGCTTTACCACACCTGCTTTGGGGGACCGGCTGATTGCTTTTAGCCTATCCTATTTGTGTTACACACTCTGATAGACCTCGGATCAGGTAGGGATACCCGCTGAACTTAAGCATATCAATAAGCGGAGGA
>OTU_145
AATGCGATAAGTAATGTGAATTGCAGAATTCAGTGAATCATCGAATCTTTGAACGCACCTTGCGCCCTTTGGCTATTCCGATGGGCATGCCTGTTTGAGTATCATGAACACCTCAACTCTCATGGCTTTGCCATGATGAGCTTGGATTTTGGGGGTCTTGCTGGCCTGTGGTCAGCTCCCCTCAAATGAATCAGCTTGCCAGTGTTTGGTGGCGTCACGGGTGTGATAACTATCTACGCTTGTGGCTTTCCACCGGATAACCTTCAGTGATGAAGGTTTGCTGGAGCTCATAAATGTCTCTCCTTAGCGAGGACAGCTTTTTGAACGTTTGATCTCAAATCAGGTAGGACTACCCGCTGAACTTAAGCATATCAATAAGCGGAGGACTGAGACTCCAAGGCACACAGGGGTATA
>OTU_147
ATGCGATAAGTAATGTGAATTGCAGAATTCAGTGAATCATCGAATCTTTGAACGCACATTGCGCCCCTTGGTATTCCGAGGGGCATGCCTGTTCGAGCGTCATTACAACCCTCAAGCACTGCTTGGTATTGGGCTCCGCTGGCTCCAGCGGGCCTTAAAATCAGTGGCGGCGCCGTTTGGGCTCTGAGCGTAGTAAATATCCTCGCTATAGGGACCCCGTAGACACTAGCCATCAACCCCCATTTTCCAAGTTTGACCTCGGATCAGGTAGGGATACCCGCTGAACTTAAGCATATCAATAAGCGGAGGACTGAGACTGCCAAGGCACACAGGGGATA
>OTU_153
AATGCGATAAGTAATGCGAATTGCAGAATTCCGTGAGTCATCGAATCTTTGAACGCACATTGCGCTCCCCGGTCCCCCGGGGAGCATGCCTGTCCGAGCGTCATTGCCATCCCCTCAAGCTCCGCTTGGCTGGTTGGGCCGGCGTCCACCGGTGGTGGACGGGCCTGAAAGGCAGTGGCGGCTCCCGGGGACTCTGGTCCCTGGGGCGGTGATGCATGGGTCTCTTCATCCACCGTCCCACGGGCCATGCCCCGGGAGTCGGTCGAACGATCGGTCTTCCCCTGTAGGTTGACCTCGGATCAGGTAGGGATACCCGCTGAACTTAAGCATATCAATAAGCGGAGGA
>OTU_157
AATGCGATAAGTAATGTGAATTGCAGAATTCAGTGAATCATCGAATCTTTGAACGCACATTGCGCCCCTTGGTATTCCGAGGGGCATGCCTGTTCGAGCGTCATTATAACCACTCAAGCCTAGCTTGGTATTGGGGTTCGCGGTCTCGCGGCTCCTAAAATCAGTGGCGGGTGCCGTCTGGCTCTAAGCGTAGTAATTTTCTCGCTATGGAGTCCGGGTGGTTGCTTGCTAAAAACCCTAACTTCTCACGGTTGACCTCGGATCAGGTAGGGATACCCGCTGAACTTAAGCATATCAATAAGCGGAGGATGAGACTGAAGGCACACAGGGGATAGG
>OTU_161
AATGCGATAAGTAATGTGAATTGCAGAATTCAGTGAATCATCGAATCTTTGAACGCACATTGCGCCCCTTGGTATTCCGAGGGGCATGCCTGTTCGAGCGTCATTACAACAACCCCTCAAGCAAATTGCTTGGTCTTGGGCCCCGTCACTCATCTGGCGGGCCTTAAAATCAGTGGCGGTGCCACCAGGCCCTGAGCGTAGTAAAACATCCTCGCTACAGGGTACTGGTAGACGCTGGCCAGCAACCCCCACCTCCTATGGTTGACCTCGGATCAGGTAGGGATACCCGCTGAACTTAAGCATATCAATAAGCGGAGGA
>OTU_163
AATGCGATAAGTAATGTGAATTGCAGAATTCAGTGAATCATCGAATCTTTGAACGCACCTTGCGCCCTTTGGCTATTCCGAAGGGCATGCCTGTTTGAGTATCATGAACACCTCAACTCTCATGGTTCGCCATGATGAGCTTGGACTTTGGAGGCTTTGCTGGCCTGTGGTCGGCTCCTCTCAAACAAATCAGCTTACCGGTGTACTGGTGGCATCACGGGTGTGATAACTATCTACGCTTGTGGTCGTCTGCCGAATTTTCTGGGGCTCATAAACGTCTCCCGAGTGAAGACAGCCTTCTGAACGTTTGATCTCAAATCAGGTAGGACTACCCGCTGAACTTAAGCATATCAATAAGCGGAGGACTGAGACTCCAAGGCACACAGGGGATAGG
>OTU_165
ATGCGATAAGTAATGTGAATTGCAGAATTCAGTGAATCATCGAATCTTTGAACGCACATTGCGCCCCTTGGTATTCCGAGGGGCATGCCTGTTCGAGCGTCATTGTACAATCTTCAAGCCTAGGCTTGGTGTTGGGTCTTCATCTCTTGCTCTCTCTCTCCCCTCTCTGCTTTTTGAGTAGGAGGAGGAGGACCTGGATGTACCTGAAAATTAGTTGGCGGTGCCTATGGTGGCCTCAAGCGTAGCAGACACTCTCTCGCTTTGGATGGCCTGTCATATAGCTTACCCAGCCCTACACACATCTTTAACCAAAGTTTGACCTCGGATCAGGTAGGGATACCCGCTGAACTTAAGCATATCAATAAGCGGAGGA
>OTU_167
AATGCGATAAGTAGTGTGAATTGCAGAATTCAGTGAATCATCGAATCTTTGAACGCACATTGCGCCCCTCGGTATCCCGAGGGGCATGCCTGTTCGAGCGTCATTTCACCACTCAAGCCTGGCTTGGTGTTGGGCGACGTCCCCTTCGAGGGACGCGCCTCGAAACGCTCGGCGGCGTGGCACCGGCTTTAAGCGTAGCAGAATCTTTCGCTTTGAAAGTCGGGGCCCGTCTGCCGGAAGACCTACTCGCAAGGTTGACCTCGGATCAGGCAGGGATACCCGCTGAACTTAAGCATATCAATAAGCGGAGGACTGAGACTCCAAGGCACACAGGGGATAGG
>OTU_169
AATGCGATAAGTAATGTGAATTGCAGAATTCAGTGAATCATCGAATCTTTGAACGCACCTTGCGCCCTTTGGCTATTCCGAAGGGCATGCCTGTTTGAGTATCATGAACACCTCAACTCTCACGGTTCGCCGTGACGAGCTTGGACTTTGGAGGCTTTGCTGGCCTGTGGGTCGGCTCCTCTCAAATGAATCAGCTTACCGGTGTATTGGTGGCGTCACAGGTGTGATAACTATCTACGCTTGCGGTCGCCCGCCAGACAACCTCTGCCATCGTCGGAGGTTTGCCGGAGGCTCACAAACGTCTCCCGAGTGGAGACAGCCTTCTGAACGTTTGATCTCAAATCAGGTAGGACTACCCGCTGAACTTAAGCATATCAATAAGCGGAGGACTGAGACGCAAGGCACACAGGGGATAGG
>OTU_171
GTGCGATATGTAGTGCGATTTGCATGAATCTGTGAGTCATCTAATCTTTGAACGCAACTTGCGCCTTTTACGAGGCATGTTTGTTTGAGTGCCGCAATCTTCTGCAGCGATGCGATTTGACTCTTGTCTTTGCTGACCGAGTTTAAAAGGAGCTAGAGGATGGTCAGTCTTGACTAGCCCGAGTGCTAAGCATTCTTGGGTCTAGCGCTGGATTGTTCATTACATGTATTTTCTATTTTGGCCTCAAATCAAGCAAGACTACCCGCTGAACTTAAGCATATCAATAAGCGGAGGA
>OTU_173
ATGCGAAACGTGATGCGATTTGCATGAATCTGTGAGTCATCTAATCTTTGAACGCGAATGGCACTGTTACGTAAGTAGCAGTATGTCTGTTTGAGAATCGCAAAACAAGATCAACTCTAGTTGAGAGTTGGGACTGGCCTCATATGCGGTGCGTGTATTTGGCTTGAATTGATCGAGTTGATGAGCTTCCCAGCGCGGCTCAATGTGTGCTAGCGAGACAGTCGTCCCGATCTCACATTATCGCTGCGCTGCAGGGTTCTGAGCACAGCTCGCTAAACCTCAGTATCAAATACGATCTCAAATCAGGCAAGATTACCCGCTGAACTTAAGCATATCAATAAGCGGAGGA
>OTU_175
AATGCGATAAGTAATGCGAATTGCAGAATTCAGTGAGTCATCGAATCTTTGAACGCACATTGCGCCCTGTGGTATTCCGCAGGGCATGCCTGTTCGAGCGTCATTTCAACCCTCAAGCCTGGCTTGGTGTTGGGCCTGGCCTATCCGGCCGGCCCTAACGACAGTGGCGGCGCCCCCTGGCCCTCAGCGTAGTACAGCTCTCGCTCTAGGGTCCTGCGGTAGCCTGCCAGAACCCCCAACTCTGTGGTTGACCTCGGATCAGGTAGGGATACCCGCTGAACTTAAGCATATCAATAAGCGGAGGACTGAGACTCCAAGGCACACAGGGGATAGG
>OTU_177
AATGCGATAAGTAATGTGAATTGCAGAATTCAGTGAATCATCGAATCTTTGAACGCACATTGCGCCCCTTGGTATTCCGGGGGGCATGCCTGTTCGAGCGTCATTACAACCCTCAAGCTCTGCTTGGTCTTGGGCGTCACCGGTCCCGGTGTGCCTTAAAATCAGTGGCGGCGCCATCTGGCTCTAAGCGTAGTACATACTCTCGCTACAGACGTCCGGTGGATGCTGGCCAGCAACCCCCAATTTATCAAGGTTGACCTCGGATCAGGTAGGGATACCCGCTGAACTTAAGCATATCAATAAGCGGAGGA
>OTU_179
AATGCGATAAGTAATGTGAATTGCAGAATTCAGTGAATCATCGAATCTTTGAACGCACCTTGCGCCCTTTGGCTATTCCGAAGGGCATGCCTGTTTGAGTATCATGAACACCTCAACTCTCATGGCTTGCCATGATGAGCTTGGACTTATGGGGGTCTTGCTGGCTTATGGTCGGCTCCTCTCAAATGAATCAGCTTGCCAGTGTTTGGTGGCGTCACAGGTGTGATAACTATCTACGCTTGTGGTTTCCCGCCAGGTAACCTTCAGCAATGGAGATTCGCTGGGGCTCATAAAAGTCTCTCCTCGGTGAGGACAGCTCTTTGAACGTTTGATCTCAAATCAGGTAGGACTACCCGCTGAACTTAAGCATATCAATAAGCGGAGGACTGAGACTCCAAGGCA
>OTU_181
GTGCGAAAAGTGTTGCGATTTGCACGAATCTGTGAGTCATCTAATTTTTGAACGCGAATGGCACTGTCACGCAAGTGGCAGTATGTCTGTTTGAGAATCGCAAAACACGATCAACTCTAGTTAAGAGTTGGCATTGACCTTGAGTGCAGTTTGCGCGCTTGGTTTGAATAAATCGAGTTGATGAGCTTCCCAACGCGGCTCAATGTGTGCTAGCGAGACAGTCGTCCCGATCTCACATTCCTGCTGCGTTGCAAAGCCCTAACCCACAACTCATCTTACAAATATCAATTACGATCTCAAATCAGGCAAGATTACCCGCTGAACTTAAGCATATCAATAAGCGGAGGA
>OTU_185
AATGCGATACGTAATGTGAATTGCAGAATTCAGTGAATCATCGAATCTTTGAACGCATCTTGCACCCCTTGGCATTCCGAGGGGTACACCCGTTTGAGTGTCGTGAATATCCTCAACCTTCTTGGTTTCTTGATCAAGAAGGCTTGGAATTTGGAGGCTTTTGCTGGCTTCCTTCAAAGCCAGCTCCTCTTAAATGAATTAGTAGGGTCCACTTTGCTGATCCTTGACGTGATAAGATACTTTCTACGTCTTGGGTTTTTGTCAAACCTGCTTCTAACTGTCTCGTCGGAGACTGAACTCATATATATTAAACTCTTGACCTCAAATCGGGTGAGACTACCCGCTGAACTTAAGCATATCAATAAGCGGAGGACTGAGACTCCAAGGCACACAGGGGATAGG
>OTU_191
ATTGCGATAAGTAATGTGAATTGCAGAATTCAGTGAATCATCGAATCTTTGAACGCACCTTGCACTCTCTGGTATTCCGGAGAGTATGCCTGTTCGAGTGTCGTGAAGTACTCAACTTGCAGCTTTGTTGCTTGCAAGCTTGGAATTGGGACCTGTCGGCGCAAGTCGACTGTCCTGAAATGCATTAGCCCTGAATGCGATCGTCGCAACTAAGCGTGATAAACTTTGTCTTCGCTGAAAGCGTTCGTTCGGACGGGCTCACAGAAACCCATACTTTTTCACCTTTGACCTCGAATCAGGTAGGATTACCCGCTGAACTTAAGCATATCAATAAGCGGAGGACTGAGACTCCAAGGCACACAGGGGATAGG
>OTU_193
AATGCGATACGTAATGTGAATTGCAGAATTCAGTGAATCATCGAATCTTTGAACGCACCTTGCGCCCTTTGGCATTCCGAAGGGCACACCCGTTTGAGTGTCGTGACATTCTCAAACCTTCTTGGTTTCTTGACTAAGAAGGCTTTGGACTTTGGAGGCTTTTGCTGGACCTTCCCTTGTTGAAGCCAGCTCCTCTTAAATGAATTAGTGGGGTCTGCTTTGCTGATCCTTGACGTGATAAGATGCTTCTACGTCTTGGGTTTTGCACTGTTTATTCTAGATCCTGCTTCTAATCGTCTTGTAGAAGACAAATGGTCGACTTGACCCACAAACCTTGACCTCAAATCGGGTGAGACTACCCGCTGAACTTAAGCATATCAATAAGCGGAGGACTGAGACTCAAGGCACACAGGGGATAGG
>OTU_195
AATGCGATAAGTAATGTGAATTGCAGAATTCAGTGAATCATCGAATCTTTGAACGCATATTGCGCCCTTTGGCATTCCGAAGGGCATACCTGTTCGAGCGTCATTACACCCCTCAAAGTTAACTCTTTGGCGTTGGGCAACGCCTAAAGGCATGCCTCAAAATCAGCGATGGTGATATTCAACCACAGGCGCACAAACGTCGTCTAGCTGGCGGGATGTTGTCAGTCAATTGATGAATTTCTAAATGTTGACCTCGGATCAGGTAGGAATACCCGCTGAACTTAAGCATATCAATAAGCGGAGGACTGAGACGCCAAGGCACACAGGGGAT
>OTU_197
AATGCGATAAGTAATGTGAATTGCAGAATTCAGTGAATCATCGAATCTTTGAACGCACATTGCGCCCCTTGGCATTCCGAGGGGCATGCCTGTTCGAGCGTCATTACAACCCTCAAGCACTGCTTGGTATTGGGCTCCGCTGGTTTCAGCGGGCCTTAAAATCAGTGGCAGCGCCGTCTGAGCTCTGAGCGTAGTAAATACCCTCGCTATAGAGACCAGGTGGCTCTCGTCATCAACCCCCAACTTTCTAAGTTTGACCTCGGATCAGGTAGGGATACCCGCTGAACTTAAGCATATCAATAAGCGGAGGACTGAAACTGCCAAGGCACACA
>OTU_199
AATGCGATAAGTAATGTGAATTGCAGAATTCAGTGAATCATCAAATCTTTGAACGCACATTGCGCTCCTTGGTATTCCAAGGAGCATACCTGTTCGAGCGTCATTACAACCCTCAAGCTCTGCTTGGTATTGGGCATCATCGGTGACGGTGTGCCTAAAAGTCAGTGGCGGTGCTGCCTAGCTCCAAGCGTAGTAGACTTCTCGCTATGGATGCCTGGGAGACGCTTGTCATAGCCTCTAAATCTTTAAGGTTGACCTCGGATCAGGTAGGGATACCCGCTGAACTTAAGCATATCAATAAGCGGAGGACTGAGACTCCAAGGCACACAGGGGATAGG
>OTU_203
AATGCGATAAGTAATGCGAATTGCAGAATTCAGTGAGTCATCAAATCTTTGAACGCACATTGCGCTCCCTGGTATTCCGGGGAGCATGCCTGTCTGAGCGTCATTACAACCTTTGCGCTCTGCGCAGTGTTGAGCGCAGCCTTCTGGGCTCGCTTCAAATCCAGTGGCAGCACCGCAGAGCCCCTACGCGCAGTGATCACCGCCGCCGGTGGAGCGCTGCGAGTGCTCGCCAGTCAACCCCCACTTTGCTAGGTTGACCTCAGATCAGGCAGAGATACCCGCTGAACTTAAGCATATCAATAAGCGGAGGACTGAGACTCCAAGGCACACAGGGGA
>OTU_205
AATGCGATACGTAATGTGAATTGCAGAATTCAGTGAATCATCGAATCTTTGAACGCACCTTGCGCCCCTTGGTATTCCGATGGGCACACCCGTTTGAGTGTCGTGAAAACCTCAACCTCCCTGGTTTCTTCTGGAGACCAAAGGAGGCTTGGACTTTGGAGGCCTTTGCTGGCGTCTCTGCCAGCTCCTCTCAAATGAATTAGTGGGGTCCTCTTTGCTGATCCTTGACATGTGATAAGATGCTTCCGTGTCTCGGTTTCTGGCTCTGTTGCTTTTGGGACCCGCTTCTAACCGTCTAGACCTCGCGTCGAGACAATGTTCGAGCACACGTCTCCCTTGTCGGGAAACGTTCTCGACCCCACGAACCCTTGACCTCAAATCGGGTGAGACTACCCGCTGAACTTAAGCATATCAATAAGCGGAGGACTGAGACTCCAAGGCACACAGGGGATAA
>OTU_207
AATGCGATAAGTAATGTGAATTGCAGAATTCAGTGAATCATCAAATCTTTGAACGCACATTGCGCTCCTTGGTATTCCAAGGAGCATACCTGTTCGAGCGTCATTACATCCCTCAAGCTCTGCTTGGTATTGGGCGTCATCGGTAACGGTGTGCCTAAAAGTCAGTGGCGGTGCTGCCTAGCTCTAAGCGTAGTAGACTTTTCGCTATAGACGCCCGGGAGACACTTGCTATAGCCTCTAAATCTTTAAGGTTGACCTCGGATCAGGTAGGGATACCCGCTGAACTTAAGCATATCAATAAGCGGAGGACTGAGACTCCAAGGCACACA
>OTU_211
AATGCGATAAGTAATGTGAATTGCAGAATTCAGTGAATCATCGAATCTTTGAACGCACCTTGCGCCCCTTGGCTATTCCGAGGGGCATGCCTGTTTGAGTATCTTGAACACCTCAACTCTCATGGTTTGCCATGATGAGCTTGGACCCTGGGGGTTTGCTGGCCTGTAGTCAGCTCCTCTCAAATGAATCAGCCTCCAAGTGTTTGGTGGCATCACGGGTGTGATAACTATCTACGCTCGCTGTTGTCTGCCAGGTAACCTTTGGTGACAAAGGTTCGCTGGAGCTCACAGATGTCTCTCCTCAGCGAGGACAGCTTTTTGAACGTTCGATCTCAAATCAGGTAGGACTACCCGCTGAACTTAAGCATATCAATAAGCGGAGGACTGAGACTCCAAGGCACACAGGGGATAGG
>OTU_213
AATGCGATAAGTAATGTGAATTGCAGAATTCAGTGAATCATCGAATCTTTGAACGCACCTTGCGCTCCTTGGTATTCCGAGGAGCATGCCTGTTTGAGTGTCTTGAAATCATCAACCCTCCCCTCCTTGTGGAAGGTGGGGGTTGGAGCTTGGGGGTCTGTGCTGCCGAGAAGGCGGCTCCCCTCAAATGTGTCGGTCAGGCCTGCGGGTCAAACTCGGACCGGGCGTCGTACCATCCTCGCTCTTCTGGGAACCGTGCCGCGACCAAGGCTGCCTGTGGAGTGGCTGCCAGCTTTCCGTTCTGAAATCTGACCTCAAATCAGGTAGGACTACCCGCTGAACTTAAGCATATCAATAAGCGGAGGA
>OTU_215
GCGCGAAATGTAGTGTGAATCGCAGAACATTGTGAATCATCGAATCTTTGAACGCACATTGCGCCTCCCTTAACCGGGGGGCATGCCTGTCTGAGCGTCATTTAAACCTATGGACCTGAATGGGTTCCGTGTTGGGCCTCGCCTCTCCGAGGGGCGTCGCCTTGAAGGCATCGGCTTTACAGAGCGGACGGGATCCTTATGGACTGACCGTTTCGTGGCCGGAGTTTGACTCTGATTTGACCTCAGATCAGGTAGGGATACCGCCTGAACTTAAGCATATCAATAAGCGGAGGA
>OTU_217
GTGCGATATGTAGTGCGATTTGCATGAATCTGTGAGTCATCTAATCTTTGAACGCAACTTGCGCCTTTTACGAGGCATGTTTGTTTGAGTGCCGCAATCCTCTGCAGCAATGCGATTTGACTCGTGTCTTTGTTGACCGAGTTTAAACAGAGCTAGAGGATGGTCAGTTTGGCCTAGTCCGAGTGCTAAGCATTCTTGGGTCTAGGTTGGATTGCTCATTAAATCTATCTTTTATTTGGCCTCAAATCAAGCAAGACTACCCGCTGAACTTAAGCATATCAATAAGCGGAGGACTGAGACTACCAAGGCACACAGGGGATAGG
>OTU_221
ATGCGATAAGTAATGTGAATTGCAGAATTCAGTGAATCATCGAATCTTTGAACGCACCTTGCGCCCTTTGGTATTCCGAAGGGCATGCCTGTTTGAGTGTCATTAAATTCTCAACCTTGCAAGCTTGCTTGCGAGGCTTGGATGTGAGGGTTTTTGCTGGCTTCCTTTAGTTGGATGGTCTGCTCCCTTTAAATTCATTAGTGGGATCCTTTGTGGATGGTCACTTGGTGTGATAAGTATCTACGCCGTCTGACTCTGAAACAAGACTTGTGGGGACCTGCTTATAACTGTCTTTTCGGAGACAATCTTGACAATTTGACCTCAAATCAGGTAGGACTACCCGCTGAACTTAAGCATATCAATAAGCGGAGGA
>OTU_223
AATGCGATAAGTAATGTGAATTGCAGAATTCAGTGAATCATCGAATCTTTGAACGCACATTGCGCCCCTTGGTATTCCGAGGGGCATGCCTGTTCGAGCGTCATTATAACCACTCAAGCCTCGGCTTGGTATTGGGGTTTCGCGGTCTCGCGGCCCTTAAAACCAGTGGCGGTGCCATCTGGCTCTAAGCGTAGTAATTCTCTCGCTACAGGGTCCAGGTGGTTACTTGCCAAAACCCCCTATTTTCTATGGTTGACCTCGGATCAGGTAGGGATACCCGCTGAACTTAAGCATATCAATAAGCGGAGGA
>OTU_227
AATGCGATAAGTAATGTGAATTGCAGAATTCAGTGAATCATCGAATCTTTGAACGCACCTTGCGCCCCTTGGCCATTCCGAGGGGCATGCCTGTTTGAGTATCATGAACACCTCAACTCTCCACGGTTTTCCCGTGGCGAGCTTGGACTTTGGAGGTTTGCTGGCCCCAGGGGTCTGCTCCTCTTAAATGAATCAGCTTGCCAGTGTTTGGTGGCGTCACAGGTGTGATAAATATCTACGCTTGCCGCCGTCCGCCATGCAACCTTCAGCGATGGAGGTTCGCTGGAGCTTAAAAACGTCTCTCCTCAGCGAAGACAGCTTTTTTAACGTTCGATCTCAAATCAGGTAGGACTACCCGCTGAACTTAAGCATATCAATAAGCGGAGGACTGAGACTCAAGGCACACAGGGGATA
>OTU_233
AATGCGATAAGTAATGTGAATTGCAGAATTCAGTGAATCATCGAATCTTTGAACGCACATGGCACCCTCTGGTATTCCGGGGGGTACGCCTGTCCGAGCGTCATTTCAAACCTCAAGCCCAGGCTTGCTGTTGGACCTGGTCCCGCGGGACCTGTCTGCAACCGGTCGACGGCACCGTTCGGTCCCAGGCGTAGCAATGTGACCGCTTAGGGGCTCCGGACGGGAGCCAGTCCAGCCAACCCATTCAGAAGTTTGACCTCGGATCAGGCGGGGATACCCGCTGAACTTAAGCATATCAATAAGCGGAGGA
>OTU_239
ATGCGATAAGTAATGTGAATTGCAGAATTCCGCGAATCATCGAATCTTTGAACGCACATTGCGCCCTTTGGTATTCCGAGGGGCATGCCTGTTCGAGCGTCATTTATACCCTCAAGCTCAGCTTGGTGTTGGAGGCCGCCCCGGTGGGGCGCCCCCGAAACTCAGCGGCGACGTAGCCGGACTCCCTGGCGTAGTGACACTTGCTGTCGCCCCGGAGTGGTCGGTCGTGCGTCAGCCGGACAACGCCCCATTTTCTGAAATCGACCTCGGATCAGGTAGGACTACCCGCTGAACTTAAGCATATCAATAAGCGGAGGA
>OTU_247
AATGCGATAAGTAATGCGAATTGCAGAATTCAGTGAGTCATCAAATCTTTGAACGCACATTGCGCTCTCTGGTATTCCGGAGAGCATGCCTGTCTGAGCGTCATTGCACCGTTTGCGCTTTGCGCAGTGTTGGGCGCAGCCTGTCCAGGCTCGCCTCAAATCCAGTGGCAGCACTTCAGAGCCCCTACGCGCAGTGATGACCGCCGCCGGCGGTGCCCTGTGGGTGCTAGCTAGTCCAACCCCCCAACCTGCTAGGTTGACCTCAGATCAGGCAGAGATACCCGCTGAACTTAAGCATATCAATAAGCGGAGGACTGAGACGCCAAGGCACACAGGGGATAGG
>OTU_269
AATGCGATAAGTAATGTGAATTGCAGAATTCAGTGAATCATCGAATCTTTGAACGCACATTGCGCCCTCCGGTATTCCGGAGGGCATGCCTGTTCGAGCGTCATTTCAACCCTCAAGCACTGCTTGGTGTTGGGGCACTGCTCCTCTCGCGGGGAGCAGGCCCTGAAATTCAGTGGCGAGCTCGCCAGGACCCCGAGCGCAGTAGTTAAACCCTCGCTCTGGAAGGCCCTGGCGGTGCCCTGCCGTTAAACCCCAACTCTTGAAAATTTGACCTCGGATCAGGTAGGAATACCCGCTGAACTTAAGCATATCAATAAGCGGAGGACTGAGATCCAnGGCACA
>OTU_273
ATGCGATAAGTAATGTGAATTGCAGAATTCAGTGAATCATCGAATCTTTGAACGCATCTTGCGCTCCTTGGTATTCCGAGGAGCATGCCTGTTTGAGTGTCATTAAGTATCTCAAAAAATATTGTGCCTTCAAGGCATAGGTTTTTTGGATGTTGGAAGTTGCCGGCTGCTAGCCAGTGGGCTCTTCTGAAAAGCATTAGTTGAGGAGCTTTGCACTCTATTGGTGTGATAGACTATCTATGCCATGAGATGCTTTATGGGAACCTCTGCTGTCTAACTGTCTTTTATCGGACAATGTGATGAACTTGACCTCAAATCAGGTAGGACTACCCGCTGAACTTAAGCATATCAATAAGCGGAGGA
>OTU_329
AATGCGATAAGTAATGTGAATTGCAGAATTCAGTGAATCATCGAATCTTTGAACGCACATTGCGCCCCTTGGTATTCCGGGGGGCATGCCTGTTCGAGCGTCATTACAACCCTCAAGCTCTGCTTGGTGTTGGGCGTCACCAGCCTTGGTGTGCCCTAAAATCAGTGGCGGCGCCGTCTGGCTCTAAGCGTAGTACATACTCTCGCTATGGACGCCTGGCGGATGCTTGCCAGCAAACCCCTAATTTATCAAGGTTGACCTCGGATCAGGTAGGGATACCCGCTGAACTTAAGCATATCAATAAGCGGAGGACTGAGACTCCAAGGCACACAGGGGATAGG
>OTU_331
AATGCGATAAGTAATGCGAATTGCAGAATTCCAGTGAGTCATCGAATCTTTGAACGCACATTGCGCCCTTTGGCATTCCGAAGGGCATGCCTGTTCGAGCGTCATTATCACCCTTCAAGCCCTGCGCTTGGTGTTGGACGGCTTGGTCGCATATCTCGTTCGACCCCTCCTAAAGACAATGACGGCGGCCTGTGGTTCCCCCGGTACACTGAGCTTTTTAACCGAGCACGTATCGGACAAGGGCGCCCGGGTCACGGTCCTCTCCCGTAACGGGAAACACTTTTTACTAAGGTTGACCTCGGATCAGGTAGGAATACGCGCTGAACTTAAGCATATCAATAAGCGGAGGACTGAGACGCCAAGGCACACAGGGGA
>OTU_333
AGTGCGAAAAGTAGTGCGATTTGCATGCTCTGTGAGTCATCGAGTCTTTGAACGCATATGGCGCCTCCAGGCCCTGCCCGGAGGCATGTCTGTTTGAGCATCATAACCCTTTTGTAATTGGGCTCACACCACTGTCTGCCCGGAAGCGCCGCGCTGTCGTGGAGTCACAATCAATGCGATAGCTCACACATCCGTGATCTCAAATCAGACAGGACTACCCGCCGAACTTAAGCATATCAATAAGCGGAGGA
>OTU_335
AATGCGATAAGTAATGTGAATTGCAGAATTCAGTGAATCATCGAATCTTTGAACGCACCTTGCACTCCTTGGTATTCCGAGGAGTATGCCTGTTTGAGTGTCATTAAATTCTCAAAACCTATTGTTCTTGAATGGTAGGCTTTGGATGTGAGGGCTTTGCTGGCCTTTGACGGGTTCAGCTCCCTTTGAATGCATTAGTGGTTGCTTATCCGCTTTTCAATTGGTGTGATAGTTATCTACGCCTTTTGAAGTGGGATCGCTTGCTTATCCGCTTCTAACCGTCTTGTTATATTGGACAAGTCTTGACCATTTGACCTCAAATCAGGTAGGACTACCCGCTGAACTTAAGCATATCAATAAGCGGAGGACTGAGACT
>OTU_341
AATGCGATAAGTAATGTGAATTGCAGAATTCAGTGAATCATCGAATCTTTGAACGCACCTTGCGCCCTTTGGCTATTCCGAGGGGCATGCCTGTTTGAGTATCATGAACACCTCAACTCTCATGGTTTGCCATGATGAGCTTGGACTTTGGGGGTTTTGCTGGCCTATGGTTGGCTCCTCTCAAATGAATCAGCTTGCCAGTGTTTGGTGGCATCACAGGTGTGATAACTATCTACGCTTGCGATTGCCCACTAGGTAACCTTCAGCAATGGAGGTTCGCTGGGGCTCATAGACGTCTCTCCTTAGCGAGGACAGCTTTTGAACGTTCGATCTCAAATCAGGTAGGACTACCCGCTGAACTTAAGCATATCAATAAGCGGAGGACTGAGACGCCAAGGCACACA
>OTU_343
AATGCGATAAGTAATGCGAATTGCAGAATTCAGTGAGTCATCGAATCTTTGAACGCACATTGCGCCCTGTGGTATTCCGCAGGGCATGCCTGTTCGAGCGTCATTTCAACCCTCAAGCACTGCTTGGTGTTGGGCCCTGCCCGTTGCGGCCGGCCCTAAAACCAGTGGCGGCGCCGTCTGGCTCTAAGCGTAGTACATCTCTCGCTCTAGGGTCCCGCGGTGGCTTGCCAGAACCCCTAATTCTTATGGTTGACCTCGGATCAGGTAGGGATACCCGCTGAACTTAAGCATATCAATAAGCGGAGGA
>OTU_345
AATGCGATAACTAGTGTGAATTGCAGACCTCATGAATCATCGAATCTTTGAACGCACATTGCGCCCGCCGGTATTCCGGCGGGCATGCCTGTCCGAGCGTCATTGACAACCCTCAGGCCCTGGTGCCTGGTGTTGGGGCACTACAGTATGCTGTAGGCCCTGAAATCCAGTGGCGGGACCGCTGTAAACCCGGGCGTAGTAACTTTACGTCGTCCAGGGTGTTCCGGCGCGCCCCAGCCGTTAAACCCACCATATTATCAATTTTGGCCTCGGATCAGGTAGGATTACCCGCTGAACTTAAGCATATCAATAAGCGGAGGA
>OTU_347
AATGCGATAAGTAATGTGAATTGCAGAATTCAGTGAATCATCGAATCTTTGAACGCACATTGCGCCCTTTGGTATTCCGAGGGGCACGCCTGTTCGAGCGTCATTTAAACCATCAAGCCCTGCTTGGTCTTGGACGCGGTCGAGTGACCCGTCCGTAACCCGTTGGCGGTGCAGTCCGGCTTCAAGCGTAGCAAGAATTTCGCTTCAGGAGTCCGCGGCGGCGTCTGCCAGGAAACACTACCCAAAGTTTGACCTCGGATCAGGTGAGGATACCCGCTGAACTTAAGCATATCAATAAGCGGAGGACTGAGACnCCAAGGCACACAGGGGATAGG
>OTU_349
AATGCGATACGTAATGTGAATTGCAGAATTCAGTGAATCATCGAATCTTTGAACGCACCTTGCGCCCCTTGGTATTCCGAGGGGCACACCCGTTTGAGTGTCGTGAATACTCTCAACCTTCTTGGTTTCTTTGACCAGGAAGGCTTGGACTTTGGAGGTTTTTCTTGCTGGCCTTCTTTTGAAGCCAGCTCCTCCTAAATGAATCGGTGGGGTCCGCTTTGCTGATCCTTGACGTGATAAGCATTTCTTCTACGTCAAGTCAGCTCGGAACCTGCTTTCTAACCTTTGAGTTACAGTGTAACTCGACCCTCATAAACCTTGACCTCAAATCGGGTGAGACTACCCGCTGAACTTAAGCATATCAATAAGCGGAGGACTGAGACTCCAAGGCACACAGGGGATAGG
>OTU_351
AATGCGATACGTAATGTGAATTGCAGAATTCAGTGAATCATCGAATCTTTGAACGCACCTTGCGCCCCTTGGTATTCCGAGGGGCACACCCGTTTGAGTGTCGTGAAAATCTCAACCTCCTTGGTTTCTTCTGGAGATCAAAGGAGGCTTGGACTTTGGAGGCCTTTGCTGGCATCTCTCTCCTTTGAAAGGTGGCCAGCTCCTCTTGAATGAATTAGCGGGGTCCTCTTTGCCGATCCTTGACATGTGATAAGATGTTTCCGTGTCTCGGTTTCTGGCTCTGTTGCTTTTGGGACCCGCTTCCAACCGTCTCAACATCGAGACAATGTTCGAGCCTGTTGCCCTTCTCGGGAAACGCTCTCGACCCCCACGAACCCTTGACCTCAAATCGGGTGAGACTACCCGCTGAACTTAAGCATATCAATAAGCGGAGGACTGAGACTCCAAGGCAC
>OTU_355
AATGCGATACGTAATGTGAATTGCAGAATTCAGTGAATCATCGAATCTTTGAACGCACCTTGCGCCCCTTGGCATTCCGAGGGGCACACCCGTTTGAGTGTCGTGAAATTCTCAAAATCCCTTTTCTTCTGGAAAAGGTTTTTTGGACTTGGAGGTTCAATGCTAGCCTTCACCTTTGAAGGTGAGCTCCTCTCAAATGAATTAGTGGGGTCTGCTCTGCCGGTCCTTGACGTGATAAAATGTTTCTACGTTTTGGATTTGGCACTGTCTCTTGGACACCTGCTCCTAACCGTCTCATGGACAAATGATGGTGCTTCGGTCACCGCCGTTGGCGGGAGGCTGGGCCCACGGAAAAACCCTTGACCTCAAATCGGGTGAGACTACCCGCTGAACTTAAGCATATCAATAAGCGGAGGA
>OTU_357
AATGTGATAAGTAATGTGAATTGCAGAATTCCGTGAATCATCGAATCTTTGAACGCATATTGCGCTCCCTGGCAGTCCAGAGAGCATGCCTGTCCGAGCGTCAGTGTCTGTATCTCCAGGCTTCCCCGGGAGGGGAGGGCCAGGGTGTTGGGCTGTGCCGTCCCCCCGTGTTGTCGGTGGGGGATGGGCCTCAAACAGAGTGGCAGTACCGCTTCCGGTCCTGAGAGCATGATGGGGCGTTGTCACCGGCTCTGGGGGACTGGATCCGGGTTGCTGGCCAGGCCGTCTTGATTCTATCCAGTTGACCTCGGATCAGGCAGGGATACCCGCTGAACTTAAGCATATCAATAAGCGGAGGACTGAGACTGAAGGCACACAGGGGATAGG
>OTU_361
ATGCGATAAGTAATGTGAATTGCAGAATTCAGTGAATCATCGAATCTTTGAACGCACATTGCGCCCCTTGGTATTCCGAGGGGCATGCCTGTTCGAGCGTCATTACAACCCTCAAGCACAGCTTGGTCTTGGGCTCCGCCGCTAACCCGGCGGGCTTTAAAATCAGTGGCGGTGCCGTCGAGGCCCTGAGCGTAGTAAACATCCTCGCTATAGGGACCCGATGGACACTAGCCATCAACCCCAACTTTCTAAGTTTGACCTCGGATCAGGTAGGGATACCCGCTGAACTTAAGCATATCAATAAGCGGAGGACTGAGACGCCAAGGCACACA
>OTU_363
ATGCGATAAGTAATGTGAATTGCAGAATTCAGTGAATCATCGAATCTTTGAACGCACCTTGCGCCCTTTGGCCATTCCGAAGGGCATGCCTGTTTGAGTATCATGAACACCTCAACTCTCATGGCTTGCCGTGATGAGCTTGGACTTTGGGGGTCTTGTTGGCCTGTGAGCCAGCTCCTCTTAAATAAATCAGCTTGCCGGTGTTCGGTGGCGTCACAGGTGTGATAACTATCTACGCTTGTGGTTTCCCATCGGGTAACCTTCAGCAATGAAGGTTCATCGGAGCTTATAAATGTCTCTCCTCGAGCGAGGACAGATTTTGACCATTTGATCTCAAATCAGGTAGGACTACCCGCTGAACTTAAGCATATCAATAAGCGGAGGACTGAGACTCCAAGGCACACAGGGGATAGG
>OTU_367
AATGCGATAAGTAATGTGAATTGCAGAATTCAGTGAATCATCGAATCTTTGAACGCACCTTGCGCCCCTTGGTTATTCCTCGGGGCATGCCTGTTTGAGTATCATGAGCACCTCAACTCTCGTGGTCTTCCACGATGAGCTTGGACTCTGGAGGTTTGCTGGCCCTGTGGCCGGCTCCTCTCAAATGAATCAGCTTTCCGACGTTCGGTGGCATCGCAAGCGTGATAACTATCTACGCTCGTGGTCGTCTGCCGGGTAACCCTCAGCAATGGAGGTTCGTTGGGGCTTATAAACGTCTCTCCTCGGCGAGGACAACTTTTGAATGTTCGATCTCAAATCAGGTAGGACTACCCGCTGAACTTAAGCATATCAATAAGCGGAGGACTGAGACTCAAGGCACACAGGGGATAGG
>OTU_369
AATGCGATACGTAATGTGAATTGCAGAATTCAGTGAATCATCGAATCTTTGAACGCACCTTGCGCCCCTTGGTATTCCGATGGGCACACCCGTTTGAGTGTCGTGAAAACCTCAACCTCCCTGGTTTCTTCTGGAGACCAAAGGAGGCTTGGACTTTGGAGGCCTTTGCTGGCGTCTCTGCCAGCTCCTCTCAAATGAATTAGTGGGGTCCTCTTTGCTGATCCTTGACATGTGATAAGATGCTTCCGTGTCTCGGTTTCTGGCTCTGTTGCTTTTGGGACCCGCTTCTAACCGTCGAGACAATGTTCGAGCACACGTCTCCCTTGTCGGGAAACGTTCTCGACCCCACGAACCCTTGACCTCAAATCGGGTGAGACTACCCGCTGAACTTAAGCATATCAATAAGCGGAGGACTG
>OTU_373
CTGCGATACGTGATGTGAATTGCAGAATTGTGAATCATCGAAACTTTGAACGCACATTGCGCCTGTTGGTACTCCGTCAGGCATGTCTGTTTGAGCGTTGTCAAACTCTCAGTTTTCTGGTTGTGGAGGAGGCAGCCGCCCCTCTGAAAGATCTCAGCATTGTGCAGCGGCGAAACGTGAAGCATTGCTGCACTACTCTTTACTCTCAACCTCAAATCAGACAGGAATACCCGCTGAACTTAAGCATATCAATAAGCGGAGGACTGAGACGCCAAGGCACACA
>OTU_375
AATGCGATAATTAATGTGAATTGCAGAATCCAGTGAATCATCGAGTTTTTGAACGCACATTGCGCCTTTTGGTATTCCGAGAGGCATGCTTGTTTGAGCGTCATTACAATGTCAAATGGAATTGGAGTTCCAGCGGAGCTCTTAAATGCAAGCACGTGAGCATTAAACTTTCTCACAATTGTGCTCTTACCAATTCTTTGACCTCAAATCAAGCAAGACTACCCGCTGAACTTAAGCATATCAATAAGCGGAGGACTGAGACTCCAAGGCACACAGGGGATAGG
>OTU_377
AATGCGATAAGTAATGTGAATTGCAGAATTCAGTGAATCATCGAATCTTTGAACGCACCTTGCGCTCCCTGGTATTCCGAGGAGCACGCCTGTTCGAGTGTCGCGAAATTTCTCAAGCTTGGATGGCTTTGTCTGTCCTTAGCCTTGGTTGTTGGGCTTTGCCGTATCCTTCATTTTGGGACGGCTGGCCTTAAAAGCATTAGCTGATCCTCCTGTGGCACTGGTTCTACTCAGCGTGATAATAGTCTGATCGCTGAGGACATCTTTTGGGATGGCCAGTTCTCATTTGGGTTGCTTCTAAACCTGGTTTTGCAGATTCTTCAATCTGTGTTCCACTTTTTCAGCTTTGACCTCGAATCAGGTGGGACTACCCGCTGAACTTAAGCATATCAATAAGCGGAGGA
>OTU_381
AATGCGATAGCTAGTGTGAATTGCAGATTTTAGTGAATCATCGAGTCTTTGAACGCACATTGCGCCCTTTGGTATTCCTCAGGGCATGTCTATTCGAGCGTCGTTTCGACCTCGAGCGTAGCTTGGTGTTGAGGGCTGTCGCCTCGGCGGCACTCTTTAAAAGCATTGGCGGCAGCGCAGCTCAATCGCAACAAAATGCGTGCAAAGCAGCCAACTGCCCGCCAAAACCCCCCTTTTATTCTAAGCTCGACCTCGAATTAGACAGGGATACCCGCTGAACTTAAGCATATCAATAAGCGGAGGACTGAGACGCCAAGGCACACA
>OTU_383
AATGCGATAAGTAATGCGAATTGCAGAATTCCGTGAGTCATCGAATCTTTGAACGCACATTGCGCCCGTTAGTATTCTAGCGGGCATGCCTGTTCGAGCGTCATTTCAACCCTCAAGCCCTGCTTGGTGTTGGGGCCCTATAGTTGATATAGGCCCTGAAAAACAGTGGCGGGCTCACTATAACTCCGAGCGTAGTACATTACCTCGCTTAGGGCGTTTTAGTGGGATCCAGCCTCCCTTTTAACTCCAAAGGTTGACCTCGAATCAGGTAGGAATACCCGCTGAACTTAAGCATATCAATAAGCGGAGGACTGAGACCCAAGGCACACAGGGGATAGG
>OTU_385
AATGCGATAAGTAATGTGAATTGCAGAATTCAGTGAATCATCGAATCTTTGAACGCACATTGCGCCCCTTGGTATTCCGGGGGGCATGCCTGTTCGAGCGTCATTTCAACCCTCAAGCAAAGCTTGGTCTTGGGCACTGCCGGTGACGGCTTGCCTTAAAATCAGTGGCGGTGCCATTCAAGCTCTACGCGTAGTAATTAATCCCTCGCGATTGGGTCTTGGTGGATGCTTGCCATCAACCCTCAATTTTTATGGTTGACCTCGGATCAGGTAGGGATACCCGCTGAACTTAAGCATATCAATAAGCGGAGGA
>OTU_387
AATGCGATAAGTAATGTGAATTGCAGAATTCAGTGAATCATCGAATCTTTGAACGCACATTGCGCCCCTTGGTATTCCGAGGGGCATGCCTGTTCGAGCGTCATTACAACCCTCAAGCACTGCTTGGTATTGGGCTCCGCTGGCTCCAGCGGGCCTTAAAATCAGTGGCGGCGCCGTTTGGGCTCTGAGCGTAGTAAATATCCTCGCTATAGAGACCAGGCGGTTCTTGTCATCAACCCCCAACTTTCTAAGTTTGACCTCGGATCAGGTAGGGATACCCGCTGAACTTAAGCATATCAATAAGCGGAGGACTGAGACTCCAAGGCACACAGGGGATAGG
>OTU_389
AATGCGATAAGTAATGCGAATTGCAGAATTCAGTGAGTCATCAAATCTTTGAACGCACATTGCGCTCCCTGGTATTCCGGAGAGCATGCCTGTCTGAGCGTCATTGCACCGCTTGCGCTCTGCGCAGTGTTGGGCGCAGCCTGTCTAGGCTCGCCTCAAATCTAGTGGCAGCACCTCAGAGCTCCTACGCGCAGTGATGACCGCGCCGGCGGCGCCCTGCAGGTGCTAGCTAGTCCAACCCCGAACCTCGTTAGGTTGACCTCAGATCAGGCAGAGATACCCGCTGAACTTAAGCATATCAATAAGCGGAGGACTGAG
>OTU_391
AGCGCGAAATGTAGTGTGAATCGCAGAACATTGTGAATCATCGAATCTTTGAACGCACATTGCGCCTCCCTTTGCGGGGAGGCATGCCTGTCTGAGCGTCATTTAACTCATACCTTCTTGGTGTGTTGGGCCTCGCCCCAGCGGCGTAGCCTCAAAGTCATTGGTCTAAAGGCGGACAAGATCCATTGGGACTAACCGTTTGGGACCATAAACCTCTGACTTGGCCTCAGATCAGGTAGGGCTACCGCCTGAACTTAAGCATATCAATAAGCGGAGGACTGAGACGnCAAGGCACACAGGGGATAGG
>OTU_393
AATGCGACAAGTAATGTGAATTGCAGAATTCCGTGAATCATCGAATCTTTGAACGCACATTGCGCCCTCTGGTATTCCGGAGGGCATGCCTGTCCGAGCGTCATTGCTATACCTCAAGCCCGGCTTGTATGTTGGGCCCACTGTCTTGTTGGACAGTAGCCCCAAAGGCAGAGGCAGGGTCATAGTCCGGTCTTTTCAATGCGTATGGGGCATTGTCACCCGCTTGAAGGCTGGCTGACCCTTTATGCCAATCGTGGATTTTATCCATCAATTTTTTCTGATGGACCTCGGATCAGGTAGGGATACCCGCTGAACTTAAGCATATCAATAAGCGGAGGACTGAGACTCCAAGGCACACAGGGGATAGG
>OTU_397
AATGCGATAAGTAATGTGAATTGCAGAATTCAGTGAATCATCGAATCTTTGAACGCACCTTGCGCTCCTTGGTATTCCGAGGAGCATGCCTGTTTGAGTGTCATTAATATAACCTCAAACCTTTCTTCTGTTGAAGGGTTTGGATGTGGGGGTTTTGCTGGGCCTCTTAAGAGGTTCAGCTCCTCTGAAATGCATTAGCAGAACAACAACCTTGCTCATTGGTGTGATAACTATCTACGCTTATGAATGTGAGGGGCAGTTCAGCTTTCTAACTGTCTTTGGACAACTCATCATTAATGTGACCTCAAATCAGGTAGGACTACCCGCTGAACTTAAGCATATCAATAAGCGGAGGA
>OTU_399
GTGCGATATGTACTGCGCTGTGCGCGAAATGCGCAGTCATTCTTCGAATACACATTGTCCTGTCTGGCGAATAGCCGGCAGGGCATCTGCTTCAGGGTTGTTGATTATTTTAGCGCAGCTTCGCTCAGCGTCGCACGCGTTCACCGAGGTGTCGCCGCCACGTGCGTCCCCTCCCAGTGTGTCCCGTTAGCTCATGCTTCTGTGGATTTGGGTGTCTAGCAGTCTGGTTCATTGCTTGCAGTGTTCCGCTTGTTGCTTCTCCCTTTTACCTATCTACCCGACCTGAAGTCAGGTGTGAGTACCCGCTGAACTTAAGCATATCAATAAGCGGAGGACTGAGACGCCAAGGCACACA
>OTU_401
ATGCGATAAGTAATGTGAATTGCAGAATTCAGTGAATCATCGAATCTTTGAACGCACATTGCGCCCGCTAGTATTCTGGCGGGCATGCCTGTTCGAGCGTCATTACAACCCTCAAGCGCAGCTTGGTGTTGGGGACCTATGGTTACCATAGGCCCTGGAAATCAGTGGCGGGCTCGCTAATACCCCGAGCGTAGTAGAATCTCTCGCTTAGGGCGTATAGCGGGTTCCAGCCGTTAAAACCCCACTGTTTACAAAAGGTTGACCTCGGATCAGGTAGGAATACCCGCTGAACTTAAGCATATCAATAAGCGGAGGA
>OTU_409
AATGCGATAAGTAATGTGAATTGCAGAATTCAGTGAATCATCGAATCTTTGAACGCACATTGCGCCCCTTGGTATTCCGAGGGGCATGCCTGTTCGAGCGTCATTATAACCACTCAAGCCTGGCTTGGTATTGGGGTTCGCGGGTTCGCGGCCCTTAAAATCAGTGGCGGTGCCGTCTGGCTCTAAGCGTAGTAAATCTCTCGCTATAGGGTCCTGGCGGTTGCTTGCCAAAACCCCCCGTATTTTCTCAGGTTGACCTCGGATCAGGTAGGGATACCCGCTGAACTTAAGCATATCAATAAGCGGAGGA
>OTU_411
AATGCGATAAGTAATGTGAATTGCAGAATTCAGTGAATCATCGAATCTTTGAACGCACCTTGCGCCCCTTGGCTATTCCGAGGGGCATGCCTGTTTGAGTATCATGAACACCTCAACTCTCACGGTTCGCCGCGATGAGCTTGGAGTCTGGAGGTTTTGCTGGTCTCTGGTCAGCTCCTCTCAAATGAATCAGCTTGCCGGTATCTGGTGGCATCATGGGTGTGATAACTATCTACGCTCAGGACCGTCTGCCAGGTAACCTCCAGCGATGGAGGTTTGCTGGGGCTCACAAACGTCTCTCTTCAGTGGGGACAGCTTTTGAACGTTCGATCTCAAATCAGGTAGGACTACCCGCTGAACTTAAGCATATCAATAAGCGGAGGACTGAGACTCCAAGGCACACAGGGGA
>OTU_413
AGCGCGAAATGTAGTGTGAATTGCAAAACATTGTGAATCATCGAATCTTTGAACGCACATTGCGCCCCCTGTTACAGGGGGCATGCCTGTCTGAGTGTCTTTGATACCCATAGACGGTTCCGTCTGTCTTGGGCGTCGCGGCCCGCGTCGCCTCGAATCCATTGCCGTGGAGCGGACGAGATCCTCTGGGACGAnGCCGCCTCCCCGGAAGCCATTCTAAGGCAGACCTCAGATCAGGTAGGACCACCGCCTGAACTTAAGCATATCAATAAGCGGAGGA
>OTU_417
AATGCGATAAGTAATGTGAATTGCAGAATTCAGTGAATCATCGAATCTTTGAACGCACCTTGCGCCCCTTGGTATTCCGAGGGGCATGCCTGTTTGAGTGTCTTGAAATCATCAAACCTAACCGGTCTTGTTGCCGGCGCGGTTTGGACTTGGGGGTTCATTGCTGCCGCTCGCGGTGGCTCCCCTTAAATGCATCGGTCGGGCTTTCGTGCGGCTCTGTCCCTTGGCGTTGTATTACCCTCGTCGCTGGATGGCTCGCGATTCTGTGCCCTTCCCTGACTTGCCTCTGGAGTGGCGGTCTTCAACATTTGTGATCTGACCTCAAATCAGGTAGGACTACCCGCTGAACTTAAGCATATCAATAAGCGGAGGA
>OTU_423
AATGCGATAAGTAATGTGAATTGCAGAATTCAGTGAATCATCGAATCTTTGAACGCACCTTGCGCCCTTTGGTATTCCGAGGGGCATGCCTGTTTGAGTGTCTTGAAAACATCAAACCCACTGGCTTTGCGGTCGGTGCGGTTTGGACTTGGGGGTTCTTTGCTGCCGCTTGCGGTGGCTCCCCTTAAATGAATCGGTCGGGCTTTCGTGTGGCTTGTCCCTTGGCGTTGTATTACCCTCGTCGCTGGACGGCCCGCGTGTTTGCGCCCCTCCTTGACTTGCCTTTGGAGTGGCGGTCAATTGCTTTGTGATCTGACCTCAAATCAGGTAGGACTACCCGCTGAACTTAAGCATATCAATAAGCGGAGGACTGAGAC
>OTU_425
AATGCGATAAGTAATGTGAATTGCAGAATTCAGTGAATCATCGAATTTTTGAACGCACCTTGCGCTCCCTGGTATTCCGGGGAGCACGCCTGTTCGAGTGTCGTGAAATTGTCAAACCGGGATGCTTTTTAGTTTCTCGGGTTGGTTGTTGGGCTTTGCAGTTCCTTTGATTGGGATGGCTGGCCTGAAAAGCATTAGCTGGCTTTTAATGTGGGATTGGTTCTACTCAGCGTGATAATGATTTGACCGCGGAGGACATCTGACGAGATGACCAATTCTGATTAGGGCTGCTTCTAATTTTGGTCGAGCGGATTGTGAATCTGGTTGACTTTTGGGCTTTTGACCTCGAATCAGGTGGGACTACCCGCTGAACTTAAGCATATCAATAAGCGGAGGACTGAGACTCAAGGCACACAGGGGATAGG
>OTU_427
AATGCGATACGTAATGTGAATTGCAGAATTCAGTGAATCATCGAATCTTTGAACGCACCTTGCGCCCCTTGGCATTCCGAGGGGCACACCCGTTTGAGTGTCGTGAAATTCTCAAACCTTCTTGGTTTTTTGACCAAGATGGCTTTGGACTTTGGAGGTTTTTTGCTGGCTTTGCAGAAAGTCGGCTCCTCTTAAATGCATTAGTGGGGTCCCCTTTGCGAATCCCTGGACGTGATAAGATGTTTTCTACGTCTTGGGATTTGCTCTGTTCATTGGGAACCTGCTTCCAACCGTCTCGTGAGAGACATCGTTCGAGCTTGCTCGGCACACGAACCTTGACCTCAAATCGGGTGAGACTACCCGCTGAACTTAAGCATATCAATAAGCGGAGGA
>OTU_431
AACGCGAAATGTGTTATGACATGCAATCTTTGTGAATGATGAATATTTGAACGCACCTTGTACCTATCGATGAGACAGGTATGCTTGTTTGAGAAAAATCAAAAAAAGAAATGAGGTTACAAACTGTTTCCTTGAAATACAAGAAAGATGTGTTGCAGTGCACTGTTTTGGGATAAAATGAACAAAACAATCTCTAACAACATATGCGAGAAGATGAACACGTTCAGATTCTCACACTTTCAACTCTTTCTCAAATCAAGCAAGATCACCCGCTGAACTTAAGCATATCAATAAGCGGAGGA
>OTU_435
ATTGCGATAAGTAATGTGAATTGCAGATTTTCAGTGAATCATCGAATCTTTGAACGCACCTTGCGCTCCTTGGTATTCCGAGGAGCATGCCTGTTTGAGTGTCATTGAATTCTCAACCATGTCTGGATTCACTTCTAGGCATGGCTTGGAGTTTGGGAGTTGCTGGCGTCAAGTCAGCTCTTCTGAAATATATTAGCGACGGACGAGCATGGTCCTGACGTGCACGGCCTTCCGACGTGATAATGATCGTCGTGGCTGGAGCGGGTTCGGGACGGGTTGCATCTTCATGGTCCATTTCGCTTCCAACTCCCCCGATAATCTGAACGCTTGACCTCAAATCAGGTAGGACTACCCGCTGAACTTAAGCATATCAATAAGCGGAGGACTGAGACTACCAAGGCACACAGGGGATAGG
>OTU_437
AATGCGATAAGTAATGTGAATTGCAGAATTCAGTGAATCATCGAATTTTTGAACGCACCTTGCGCTCCCTGGTATTCCGGGGAGCACGCCTGTTCGAGTGTCGTGAAATTCTCAAACCGGGATGTTTCTCGGTTTGGTGTTGGGCTTTGCAGTTCCTTTGATTGGGACGGCTGGCCTCAAAAGCATTAGCTGGCTTTTCAAGTGGCATTGGTTCTACTCAGCGTGATAATGATCTGACCGCCGAGGACATCTTTCGAGATGGCCAATTCTCATTTAGGCTGCTTCTAATTTTGGTTGAGCAGATTCTGATCAGATCTGCTCTACTTTTCAACTTTTGACCTCGAATCAGGTGGGACTACCCGCTGAACTTAAGCATATCAATAAGCGGAGGACTGAGACTCCAAGGCACACA
>OTU_439
AATGCGATACGTAATGTGAATTGCAGAATTCAGTGAATCATCGAATCTTTGAACGCACCTTGCGCCCCTTGGCATTCCGAGGGGCACACCCGTTTGAGTGTCGTGACATTCTCAAAGAACCTTTCTTTGGAAAGGCTTTTTGGACTTTGGAGGTTATTGCTGGTCCCCCTTTGATAGCCAGCTCCTCTTAAATGGATTAGTAGGGACCACTTTGCAGACCCTAGACGTGATAAGATGTTTCTGCGTCTTGGGTATTTGCTCTGTCGTTTGGAGACCTGCTTCTAACTGTCTTGTTAAAAGACAGCATTCGAGCCTTTCTCGTAAAGGCTTGACTCATGAACCTTGACCTCAAATCGGGTGAGACTACCCGCTGAACTTAAGCATATCAATAAGCGGAGGACTGAGACGCCAAGGCACA
>OTU_443
AATGCGATAAGTAATGTGAATTGCAGAATTCAGTGAATCATCGAATCTTTGAACGCACCTTGCACTCCTTGGTATTCCGAGGAGTATGCCTGTTTGAGTGTCATTAAATTCTCAAGCTTCAACCTTGTTGTAATGACCTGGTTGTGGTTTGGACTTGAGGGTTGCCGCGAGTTCTTGAACTTTTGAACGGCTCCCTTTAAATGCATTAGTGGTGACTTGGATCCACTATCAAATGTGTTGATAGTTATCTACACTTTGAAGTGACCGACTGTCTTTCCGCTTCTAACTGTCCTTTGGGACAATATCTTGAAATTTGACCTCAAATCAGGTAGGACTACCCGCTGAACTTAAGCATATCAATAAGCGGAGGA
>OTU_445
AATGCGATAAGTAATGTGAATTGCAGAATTTAGTGAATCATCGAATCTTTGAACGCACATTGCGCCCCTTGGTATTCCGAGGGGCATGCCTGTTCGAGCGTCATTACAACCCTCAAGCATTGCTTGGTATTGGGCTCCGCTGCTCACCCAGCCGGCCTTAAAATCAGTGGCGGTGCCGTTTGGGCCCTGAGCGTAGTAAATATCCTCGCTATAGAGACCAGGCGGTTCTTGTCATCAACCCCCAACTTTCTAAGTTTGACCTCGGATCAGGTAGGGATACCCGCTGAACTTAAGCATATCAATAAGCGGAGGACTGAGACTCCAAGGCACAC
>OTU_447
AATGCGATAAGTAATGTGAATTGCAGAATTCCAGTGAATCATCGAATCTTTGAACGCACATTGCGCCCATTAGTATTCTAATGGGCATGCCTGTTCGAGCGTCATTTCAGCCCTCAGGCCCTAACCGGCCTGATGTTGGGGCATCTGCGGCTGACCGTAGGCCCTAAAAGATAGTGGCGGTGTCCGCTAGCACTCCGGGCGCAGTAGATTTCCTTCTCGCCGAGGATGTCTTGCGGGCTGCCGGCCGTAAAACACCGTAATGATAGAAGGTTGACCTCGGATCAGGTAGGAATACCCGCTGAACTTAAGCATATCAATAAGCGGAGGACTGAGACGCCAAGGCAC
>OTU_449
AATGCGATAAGTAATGTGAATTGCAGAATTTAGTGAATCATCGAATCTTTGAACGCACATTGCGCCCCTTGGTATTCCGAGGGGCATGCCTGTTCGAGCGTCATTTAAACCAATCCAGCTTGCTGGGTTTTGGGCTTTCGCCTCTGGGCGGGCCTTAAAATCAGTGGCGGTGCTGCCAGGCTCTAAGCGTAGTAATTTTTCTCGCTATAGGGTCCTGGTGGAGGCTTGCCAATAACCCCAAATTTTCAAAGGTTGACCTCGGATCAGGTAGGGATACCCGCTGAACTTAAGCATATCAATAAGCGGAGGA
>OTU_453
AGCGCGAAATGTAGTGTGAATTGCAGAACATTGTGAATCATCGAATCTTTGAACGCACATTGCACCTCTCGCAGGGGAGGTATGCCTGTCTGAGCGTCATTGAAATCAATGAACCCCTTCTGGGTTTGTGCTGGGCTCTGCATGGAAGTGCACTGCCTCAAAGTCATGGTCTAACCTATGGACGAGCTCCTCTTGGACGTGCCATGGAACTGACCCCTCTCTCTGTATTTGACCTCAGATCAGGTAGGAAGACCGCCTGAACTTAAGCATATCAATAAGCGGAGGACTGAGACTCCAAGGCACACAGGGGATAGG
>OTU_455
AATGCGATACGTAATGTGAATTGCAGAATTCAGTGAATCATCGAATCTTTGAACGCACCTTGCGCCCCTTGGCATTCCGAGGGGCACACCTGTTTGAGTGTCGTGAAATTCTCAAAAACCTGTTCTTTAATAAGAAAAGGATTTTTGGACTTGGAGGTTTAATGCTGGCTTTTGTCTTGAAAGCAAGCTCCTCTGAAATAGATTAGTAGGGTCTGCTTTGCTGATTCTTAATGTGATAAGATGCTTCTACATTTTGGATTTGGCACTGTATTTTAGATGCCTGCTTCTAACTGTCTTATTAGACAATGATGGTGTCTCTGGTCACTGCTATTTATTTATATTGGCAGGAGGCTCGACCCACATAAAAGAAATAACCCTTGACCTCAAATCAGGTGAGACTACCTGCTGAACTTAAGCATATCAATAAGCGGAGGA
>OTU_457
AATGCGATAAGTAATGTGAATTGCAGAATTCAGTGAATCATCGAATCTTTGAACGCACCTTGCGCCCCATGGTTTTCCACGGGGCACGCCCGTTCGAGTGTCACGTTAACCCTCGCCAACCGGACAGTAATGTTCGGGGAAGCGGATTTGGACGTTTGCCGGTCGTGAGATCGGCTCGTCTCGAAATGCATTAGCAAAGTGAGACGCAAGCGCGACGTTGATAATTGTCTACGCCTCGTGAGTGTCGAGCCTCGCTCACAATCGCCGTGAGGCAATATTTCACAGTTTGACCTCGAATCGGGTGGGACTACCCGCTGAACTTAAGCATATCAATAAGCGGAGGA
>OTU_463
AATGCGATAAGTAATGTGAATTGCAGAATTCAGTGAATCATCGAATCTTTGAACGCACCTTGCGCCCTTTGGCTATTCCGAAGGGCATGCCTGTTTGAGTATCATGAACACCTCAACTCTCATGGCTTGCCGTGATGAGCTTGGACTTTGGGGGTCTTGCTGGCCTGTGGTCAGCTCCTCTCAAATGAATTAGCCTGCCGGTGTTTGGTGGGATCACAGGTGTGATAACTATCTACGCTTGTGGTTTTCCACCAGGTAACCCTCAGCAATGGAGGTTCACTGGAGCTTATAGACGTCTCTCCTCAGCGAGGACAGGTTTTGACCATTTGATCTCAAATCAGGTAGGACTACCCGCTGAACTTAAGCATATCAATAAGCGGAGGACTGAGACTCCAAGGCACACAGGGGATAGG
>OTU_465
AATGCGATAAGTAATGTGAATTGCAGAATTCAGTGAATCATCGAATCTTTGAACGCACCTTGCGCCCTTTGGACATTCCGAAGGGCATGCCTGTTTGAGTATCATGAACACCTCAACCCTCATGGCTTGCCATGATGGGCTTGGACTTTGGGGGTCTTGTTGGCCTGTGAGCCAGCTCCTCTTAAATGAATTAGCTTGCCAGTGTTTGGTGGCGTCACAGGTGTGATAACTATCTACGCTTGTGGTTTTCCACCAGGTAACCTTCAGCAATGGAGGCTCGCTGGAGCTCATAAACGTCTCTCCTCGGTGAGGACAGATTTTGACCATTTGATCTCAAATCAGGTAGGACTACCCGCTGAACTTAAGCATATCAATAAGCGGAGGA
>OTU_467
AATGCGATAAGTAATGTGAATTGCAGAATTCAGTGAATCATCGAATCTTTGAACGCACCTTGCGCCCCTTGGCTATTCCGAAGGGCATGCCTGTTTGAGTATCATGAACACCTCAACTCCCATGGCTTGCCATGGTGAGCTTGGACTCTGGGGGTTTTGCTGGCCTACGGTCGGCTCCTCTCAAATGAATTAGCCTGCCAGTGTTTGGTGGCATCACAGGTGTGATAAATATCTACGCTTGCGATCGCCCACCAGGTAACCTTCAGCAATGGGGGTTCACTGGGGCTCATAGACGTCTTCCCTCGGTGAGGACAATTCTTTAACGTTCGATCTCAAATCAGGTAGGACTACCCGCTGAACTTAAGCATATCAATAAGCGGAGGACTGAGACTCAAGGCACACAGGGGATAGG
>OTU_471
AATGCGATAAGTAATGCGAATTGCAGAATTCCGTGAGTCATCGAATCTTTGAACGCACATTGCGCCCGCCAGCATTCTGGCGGGCATGCCTGTTCGAGCGTCATTTCAACCCTCAGGCCCTGCCTGGCGTTGGAGGACTGCGCACGCAGCCTCCCAAAGCGAGCGGCGGCGGCGCCCCGAAACCGAACGCAGTAGTTACCTCTCGTTCTGGGTCCGGGTCGTTGTCCTGCCGGAAAACCCCCATCTCATCAATGGTTGACCTCGAATCAGGTAGGAATACCCGCTGAACTTAAGCATATCAATAAGCGGAGGA
>OTU_479
ATGCGCGAAATGTAGTGTGAATTGCAGAACATTGTGAATCATCGAATCTTTGAACGCACATTGCGCCTCTCGCGAGGGAGGCATGCCTGTCTGAGCGTCATCAAAAACTGATGAGTCTCCGGACTCGTGCTGGGCTCCGCATCCGATGCGTTGCCTCGAAGCCATGGTCTAACCTACGGACGACTCCAATCGGACCTGCCGTGGGTTTGGCTCGGACATCTGACTTTGACCTCAGATCAGGTAGGAAGACCGCCTGAACTTAAGCATATCAATAAGCGGAGGACTGAGACTCCAAGGCACACAGGGGATAGG
>OTU_481
AATGCGATAAGTAATGCGAATTGCAGAATTCCAGTGAGTCATCGAATCTTTGAACGCACATTGCGCCCTTTGGTATTCCGAAGGGCATGCCTGTTCGAGCGTCATTATCACCCCTCAAGCCCTGTGCTTGGTGTTGGACGGCTGGTCGAGCGATCGACCCCTCCTAAAGACAATGACGGCGGCCTGTGGTTCCCCCGGTACACTGAGCTTTTAACTGAGCACGTATCGGACAAGGGCACCCAGGACCCGGTCCTCTCCTTTAGCTAGGAAACTTCTAAGGTTGACCTCGGATCAGGTAGGAATACGCGCTGAACTTAAGCATATCAATAAGCGGAGGA
>OTU_483
TTGCGATAAGTAATGTGAATTGCAGATTTTCAGTGAATCATCGAATCTTTGAACGCACCTTGCGCTCCTCGGTATTCCGAGGAGCATGCCTGTTTGAGTGTCATTTTAATTCTCAACCATGTCTTGTAACTGAGGCTTGGCTTGGACTTGGGGGTTGCTGGCGGCCTAGGTCGGGTCGGCTCTCCTGAAACGCATTAGCAAAGGGCAGCAAGTCTGTGATGTGGCACGGCCTTTTCGACGTGATAATGATCGTCGTGGGCTGGAAGCGTCCGGACATGCATTCATTGTCTTGTTTGCTTCCAATCACCCCCCGTCCATCGGACTCGGGACTCGAGCTACGGTTGGCTTAGCTATTAGTTGGTCGTGAGGCCAACGAACGCAGGTCGGACTTGGCAAGGGTCGGCTTAGCTATTAGTCGGTCGTGAGGCCGGCGAACGCGGTCGACTTGGTAAAGGGTTGGCTTAGCTACTAGTCGGTCGTGAGGCCGATGAACGCGGTC
>OTU_485
AATGCGATAAGTAATGTGAATTGCAGAATTCAGTGAATCATCGAATCTTTGAACGCACATTGCGCCCCTTGGTATTCCGGGGGGCATGCCTGTTCGAGCGTCATTTCAACCCTCAAGCTCTGCTTGGTATTGAGTCTATGTCAGTAATGGCAGGCTCTAAAATCAGTGGCGGCGCCGCTGGGTCCTGAACGTAGTAATATCTCTCGTTACAGGTTCTCGGTGTGCTTCTGCCAAAACCCCAAATTTTCTATGGTTGACCTCGGATCAGGTAGGGATACCCGCTGAACTTAAGCATATCAATAAGCGGAGGA
>OTU_493
AATGCGATAAGTAATGTGAATTGCAGAATTCAGTGAATCATCGAATCTTTGAACGCACATTGCGCCCTTTGGTATTCCTTAGGGCATGCCTGTTCGAGCGTCACTAACAACAATTTCACAGGGAAATGTGGTGTTGGCCGATGTGTGTCCAGCACTTTGCTGTGCTGGTCTCACTCGGCTCAAATGGATAGGCCAGAGAAGGTACAACTTGGCAATAGACTCTCAGAGTATTCACAAATGCTAAACTAGTCTTGTCACATGTTGAAATCTGTGTCCAAGGACCCCCCATTCAGTCCGGACTGGAGATGTTGACCTCGGATCAGGTAGGGATACCCGCTGAACTTAAGCATATCAATAAGCGGAGGACTGAGACTCAAGGCACA
>OTU_495
AATGCGATAAGTAATGTGAATTGCAGAATTCAGTGAATCATCGAATCTTTGAACGCACCTTGCGCTCCTTGGTATTCCGAGGAGCATGCCTGTTTGAGTGTCTTGAAGTCATCAACCCCTCCCGTTTCGTGTGGGTGCGGGTTGGAGCTGGGGGCTTGCTGCCGAGAGGCGGCTCCCCTCAAATCCGTCGGTTGGGCCTTTGGGTCGGACTCGATTGGGCGTTGTACCATCCTCGCTCTAACGAGATGTTCCCCTTCCGTGCCCATCCTCGACCTGCCTTTTGGAGTGGCGGTCAAACCAAACTTTGAAATCTGACCTCAAATCAGGTAGGACTACCCGCTGAACTTAAGCATATCAATAAGCGGAGGA
>OTU_499
AATGCGATACGTAATGTGAATTGCAGAATTCAGTGAATCATCGAATCTTTGAACGCACCTTGCGCCCCTTGGCATTCCGAGGGGCACACCCGTTTGAGTGTCGTGACATCCTCAAACCTTCTTGGTTTCTTGACCGGGAAGGCTTTGGACTTTGGAGGCTTTTGCTGGCCTTATCTCGTTAAAGCCAGCTCCTCTGAAATGAATTAGTGGGGTCTACTTTGCTGATCCTTGACGTGATAAGATACTTCTACGTCTTGGGTTTTTGCACTGTTTACTATAGACCCTGCTTCTAACTGTCTCATAGAAGACAATAGTCGAGTGATTGCCACTCGACACACAACCCCTTGACCTCAAATCGGGTGAGACTACCCGCTGAACTTAAGCATATCAATAAGCGGAGGACTGAGACTCAAGGCACACAAGGGGATAGG
>OTU_503
AGCGCGAAATGTAGTGTGAATCGCAGAACCTTGTGAATCATCGAATCTTTGAACGCACATTGCGCCTCTCTCTCGAGAGGCATGCCTGTCTGAGCGTCATTTAAATCAATGAGATTAATCTCGTGTTGGGCATCGCCCTTGGGCGTAGCCTCGATGCCATCGGTCTAATGAGTGGGCGAGTTCCTCTAGGACGGACCACTCATGGCCTTACGACTTCTGACTTGACCTCAGATCAGGTAGGACTACCGCCTGAACTTAAGCATATCAATAAGCGGAGGACTGAGACTCCAAGGCACACA
>OTU_505
ATGCGATACGTAATGTGAATTGCAGAATTCAGTGAATCATCGAATCTTTGAACGCACATTGCGCCCCTTAGTATTCTAGGGGCCATGCCTGTTCGAGCGTCATTACAACCCTCAAGCTCTGCTTGGTATTGGGCCGTGCCGGTTAGGCAGGCCTCAAAATGAGCGGCAGGACTCGTATCAGACCTGAGCGTAGTAATTCTTTCTCGCTTTGGGGACGGTGCGGCCTCGCCAAACACCATATTTTTTACAGGTTGACCTCGGATCAGGTAGGGTTACCCGCTGAACTTAAGCATATCAATAAGCGGAGGA
>OTU_507
AATGCGATAAGTAATGTGAATTGCAGAATTCAGTGAATCATCGAATCTTTGAACGCACCTTGCGCCCCTTGGCTATTCCGAAGGGCATGCCTGTTTGAGTATCATGAACACCTCAACTCCCATGGCTTGCCATGGTGAGCTTGGACTTTGGGGGTTTTGCTGGCCTATGGTCGGCTCCTCTCAAATGAATCAGCCTACCAGTGTTTGGTGGCATCACAGGTGTGATAACTATCTACGCTTGCGATTGCCCACCAGGTAACCTTCAGCAACGGAGGTCCGCTGGGGCTCATAGATGTCTCTCCTTCAGCGAGGACAGCTTTTTGAAGTTCGATCTCAAATCAGGTAGGACTACCCGCTGAACTTAAGCATATCAATAAGCGGAGGA
>OTU_509
AATGCGATACGTAATGTGAATTGCAGAATTCAGTGAATCATCGAATCTTTGAACGCACCTTGCACCCCTTGGCATTCCGAGGGGTACACCCGTTTGAGTGTCGTGATATCTTCAACCTTCTTGGTTTCTTGATCAAGAAGGCTTGGAATTTGGAGGCTTTTGCTGGCTTTCCTCTCAAAGCCAGCTCCTCTTAAATGAATTAGTAGGGTCTACTTTGCTGATCCTTGACGTGATAAGATAACTTTCTACGTCTTGGGCTTTTGCAAACCTGCTTCTAACTGTCTCGTCAGAGACTGAACTATCATATATATAAACCCTTGACCTCAAATCGGGTGAGACTACCCGCTGAACTTAAGCATATCAATAAGCGGAGGA
>OTU_511
AATGCGATAGCTAGTGTGAATTGCAGATTTTAGTGAATCATCGAGTCTTTGAACGCACATTGCGCCCTTTGGTATTCCTCAGGGCATGTCTATTCGAGCGTCGTTTCGACCTCGAGCGTAGCTTGGTGTTGAGGGCTGTCGCCTCGGCGGCACTCTTTAAAAGCATTGGCGGCAGCGCAGCTCAATCGCAACAAAATGCGTGCAAAGCGGCCAACTGCCCGCCATAACTCTCCCGTCAGGGACTTTTTACCAGCTCGACCTCGAATTAGACAGGGATACCCGCTGAACTTAAGCATATCAATAAGCGGAGGA
>OTU_513
AGTGCGATATGTAGTGCGATTTGCATGAATCTGTGAGTCATCTAATCTTTGAACGCAACTTGCGCCTCTTACGAGGCATGTCTGTTTGAGTGCCGTAATCCTCTGCAGCAATGCGATTTGACTCTTGTCTTTGTTGACCGAGTTTAAAGGGAGCTAGAGGATGGTCAGTTTAGACTAGCCCGAGTGCTAAGCATTCTTGGGTCTAGCGCTGGATTGCTCATTTCATCTATCTTTATTTTGGCCTCAAATCAGGCAAGACTACCCGCTGAACTTAAGCATATCAATAAGCGGAGGACTGAGACTCCAAGGCACACAGGGGA
>OTU_515
AGCGCGAAATGTAGTGTGAATTGCAGAACATTGTGAATCATCGAATCTTTGAACGCACATTGCACCTCTCGTGAGGGAGGTATGCCTGTCTGAGCGTCATCAAAAACCAATGGACCTCTGGGTTCGTGTTGGGCTCCGCATCTGGTGCGTTGCCTCAAAGTCATGGTCTAACCTGTGGACGAGCTCCTTTCGGACCTGCCACCGGCGTGACTCTTGTCTCTGAATTTGACCTCAGATCAGGTAGGAAGACCGCCTGAACTTAAGCATATCAATAAGCGGAGGACTGAGACTCCAAGGCACACAGGGGATAGG
>OTU_517
AATGCGATAAGTAGTGTGAATTGCAGAATTCAGTGAATCATCGAATCTTTGAACGCACATTGCGCCCCTTGGTATCCCGAGGGGCATGCCTGTTCGAGCGTCATTTCACCACTCAAGCCTGGCTTGGTGTTGGGCGACGTTCCCTTTGGGGGCGCGCTTCGAAACGCTCGGCGGCGTGGCACCGGCTTTAAGCGTAGCAGAATCTTTCGCTTTGAAAGTCGGGGCACCGTCTGCCGGAAGACCTGCTCAAGGTTGACCTCGGATCAGGTAGGGATACCCGCTGAACTTAAGCATATCAATAAGCGGAGGACTGAGACTCCAAGGCACACAGGGGGATAGG
>OTU_519
AATGCGATAAGTAATGCGAATTGCAGAATTCCAGTGAGTCATCGAATCTTTGAACGCACATTGCGCCCTTTGGTATTCCGAAGGGCATGCCTGTTCGAGCGTCATTATCACCCCTCAAGCCCCGTGCTTGGTGTTGGACGGGTTGGTCGGGGCTTCCCCTCGACCCCTCCTAAAGACAATGACGGCGGCCTGTGGTTCCCCCGGTACACTGAGCTTCTTAACCGAGCACGTACCGGACGAGGGCGCCCGGGCCACGGTCCCCTCCTTTCACTAGGAATCTTTTATCTCAAGGTTGACCTCGGATCAGGTAGGAATACGCGCTGAACTTAAGCATATCAATAAGCGGAGGACTGAGACGTCAAGGCACACAGGGGATA
>OTU_523
ACTACGTTAATCAGTGTAAACTGCACAATAGCAGAACACTTGAACTTCGAACGCACATTGCGGCTAAAGGGTAACTCCTCTAGCCTTATCTGCGTGAGGGCTGTATAGCGATATTCAACTCATGTTCAGGGAGTGATCACTTTACCGTGAGACTCCGCAACGTGAACCTCGCTAGTGGTCTCTGACTGCTGACGTCTCAGGCAGGCAAGACCGCGGGTTAGCGAGACGTCGAAAGACACCACATCTCAACAGCCTCACGTCAGGTAAGAGTACCCGCTGAACTTAAGCATATCAATAAGCGGAGGACTGAGACTCCAAGGCACACAGGGGATAGG
>OTU_525
AATGCGATAAGTAATGTGAATTGCAGAATTCAGTGAATCATCGAATCTTTGAACGCACCTTGCGCCCCTTGGCTATTCCGAAGGGCATGCCTGTTTGAGTATCATGAACACCTCAACTCCCGTGGTTCGCCACGGTGAGCTTGGACTCTGGGGGTTTTGCTGGCCTGTGGTCGGCTCCTCTCAAATGAATTAGCCTGCCAGTGTTTGGTGGCGTCACGGGTGTGATAAATATCTACGCTTGCGATTGCCCACCAGGTAACCTTCAGCAATGGGGGTTCGCTGGGGCTCATAGACGTCTCTTTCAACGTTCGATCTCAAATCAGGTAGGACTACCCGCTGAACTTAAGCATATCAATAAGCGGAGGACTGAGACTCAAGGCACA
>OTU_527
AATGCGATAAGTAATGTGAATTGCAGAATTTAGTGAATCATCGAATCTTTGAACGCACATTGCGCCCCTTGGTATTCCGAGGGGCATGCCTGTTCGAGCGTCATTATCGACCATCCAGCTCGGCTGGGTCTTGGGCACCGCTCCTGAGCGGGCCTTAAAAGCAGTGGCAGTGCCGCCGGATTCCCAAGCGTAGTAAGTAATCCTCGCCACGGGAGTCTAGGCGTTAGCTAGCAACAAACCTCATTTTCATTCAGGTTGACCTCGGATCAGGTAGGGATACCCGCTGAACTTAAGCATATCAATAAGCGGAGGACTGAGACTCCAAGGCACACAGGGGATAGG
>OTU_535
AGCGCGAAATTTAATGTGAACTGCAGTGAATTGTGGATCATCCAGTCTTTGAACGCACATTGCGCCCCCTCGTGGAGGCATGCCTGTCTGAGCGTCAATCCAAACTTGGGCCTCTTCGGCTCGTGCTGGGCCTCGCCGACGCGTCGCCTCGAATCCAGCTTTGCCTCCGGGACGAGACCCTTTGGGCCGTCCGAAGGCGAAGGCTTTCTTCCGACGACCTCAGATCAGGCAGGGTTACCGCCTGAACTTAAGCATATCAATAAGCGGAGGACTGAGACGCCAAGGCACACAGGGGAT
>OTU_557
ATGCGATAAATAATGTGAATTGCAGAATTCCGTGAATCATCGAATCTTTGAACGCACATTGCGCCTACTAGTATTCTAGTAGGCATGCCTATTCGAGCGTTGTTTCCACCCTCAGCATCCTGCTGGTGCTGGAGGCTGGCGGTGGCCGGCCTCTGAAATGCAGTGGCTAGTGGCGCTCTGCCCCCTTTCGCACAGGAATCTTCTGCGTTGCAAGAGGCGGAGCGGCCTACGCCCAGCACAACTCTTCAAGTTGACCTCGAATTAGGTAGGAATACCCGCTGAACTTAAGCATATCAATAAGCGGAGGACTGAGACGCCAAGGCACA
>OTU_563
GTGCGAAAAGTAGTGCGATTTGCATGCTCTGTGAGTCATCGAGTCTTTGAACGCATATGGCACCTCCAGGCCCTGCCCGGAGGTATGTCTGTTTGAGAATCATAACCCTTTTGATTTGGGCTCACACCACTGTCTGCCCGAAAGAGCCGCGCTGTCGTGGGGTTACATATGCGCGACAGCTCATCTCTCGTGATCTCAAATCAGACAGGACTACCCGCCGAACTTAAGCATATCAATAAGCGGAGGA
>OTU_571
AATGCGATAGGTAATGTGAATTGCAGAATTCAGTGAATCATCGAATCTTTGAACGCACATTGCACCCTTTGGTATTCCTTAGGGCATGCCTGTTCGAGCGTCACTAGACACCTTATCACAACATTTGTGGTCTTGGCAGGAGTGAATTTGCTAGTCTATGAAAATATTCCAGCTGTCCACTGCGCTAAAAATTATGGGAAGGTTACCAGGCGTGAACAACAGACTTTATAAATGGTTGCAGGACCTGTATCAGTCACAAGTTATGTCTGGTCCTTACCTTAAGGACCCCCATCCAAGATGAACTATGGGTTGACCTCGAATCAGGTAGGGATACCCGCTGAACTTAAGCATATCAATAAGCGGAGGACTGAGACGCCAAGGCACACAGGGGAT
>OTU_577
ATGCGATAAGTAATGTGAATTGCAGAATTCAGTGAATCATCGAATCTTTGAACGCACATTGCGCCCCTTGGTATTCCGAGGGGCATGCCTGTTCGAGCGTCATTATAACCACTCAAGCCTCGGCTTGGTCTTGGGGTCCGCGGTCTCGCGGCTCCTAAATCCAGTGGCGGTGCCGTCTGGCTCTAAGCGTAGTAAATATCCTCGCTATAGAGACCAGGCGGTTCTTGTCATCAACCCCCAACTTTCTAAGTTTGACCTCGGATCAGGTAGGGATACCCGCTGAACTTAAGCATATCAATAAGCGGAGGA
>OTU_581
AATGCGATACGTAATGTGAATTGCAGAATTCAGTGAATCATCGAATCTTTGAACGCACCTTGCGCCCTTTGGTATTCCGAAGGGCACACCCGTTTGAGTGTCGTGACATCCTCAAACCTTCTTGGTTTTTTCGACCAGGAAGGCTTTGGACTCTGGAGGTTCTTGCTGGCCTTACTTTGTTGAAGCCAGCTCCTCTAAAATGAATTAGTGGGATCTGCTTTGCAGATACTTGACGTGATAAGATATTTCTACGTCTTGGATCTCGCACTGTTCGCTCTGGATCCTGCTTCTAACCGTCTCATAGAAGACAATGGGTCAAGTGATTGCCACTTGGCCCACAAACCTTGACCTCAAATCGGGTGAGACTACCCGCTGAACTTAAGCATATCAATAAGCGGAGGA
>OTU_593
ATGCGATAAGTAATGTGAATTGCAGAATTCAGTGAATCATCGAATCTTTGAACGCACCTTGCGCCCCTTGGCTATTCCGAAGGGCATGCCTGTTTGAGTATCATGAACACCTCAACCCTCGTGGTTTTCCACGATCGGCTTGGACTTTGGAGGTTTTGCTGGCTCCTGTGGTCGGCTCCTCTCAAATGAATCAGCTCGCCAGTGTTTGGTGGCGTCGCAGGTGTGATAACTATCTACGCTCGCGGCCGTCTGCCATGCAACCTTCAGCGATGAGGGTTCGCTGGGGCTCACAGATGTCTTTCCCGAGTGAAGACAGCTTTTTGATCGTTCGATCTCAAATCAGGTAGGACTACCCGCTGAACTTAAGCATATCAATAAGCGGAGGA
>OTU_601
AATGCGATACGTAATGTGAATTGCAGAATTCAGTGAATCATCGAATCTTTGAACGCACCTTGCGCCCCTTGGCATTCCGAGGGGCACACCCGTTTGAGTGTCGTGAAATCTTCAAAACCCCTTTTTCTTTGGTCCATTTTTGGTCGGGAAAAGGATTTTTGGACTTGGAGGTTCAATGCTTGCCTCGAAAGCGAGCTCCTCTTAAATGAATTAGTGGGGTCCGCTTTGCTGATCCTCGACGTGATAAGATGTTTCTACGTTTTGGGTTTAGCACTGTCCCTTGGATGCCTGCTCCTAACTGTCTCATGGACAATGATGGTGCTCTGGTCACCGCCGTCTACATCGGCGGAAGGCTGGACCCACAAAAGAAACCCTTGACCTCAAATCGGGTGAGACTACCCGCTGAACTTAAGCATATCAATAAGCGGAGGA
>OTU_617
ATGCGATAAGTAATGTGAATTGCAGAATTCAGTGAATCATCGAATCTTTGAACGCACCTTGCGCTCCTTGGTATTCCGAGGAGCATGCCTGTTTGAGTGTCATTAATATATATCAATCCCCTCTTTTTGAGTGGTTTGGATGTGGGGGTTTTGCTGGCCCTAGGGTTTCAGCTCCTCTGAAATGCATTAGCAGAACGACCCGTTCATTGGCGTGATAACTATCTGCGCTATTGAATGTAAGGGGCAGTTCAGCTTTCTAACAGTCTTCGGACAATTTATCATTAATGTGACCTCAAATCAGGTAGGACTACCCGCTGAACTTAAGCATATCAATAAGCGGAGGA
>OTU_623
AGCGCGAAATGTAATGTGAATTGCAGAACATTGTGAATCATCGAATCTTTGAACGCACATTGCGCCTCCCGTTAATGGGAGGCATGCCTGTCTGAGCGTCATTTAAAACCATGACCCTTTGGGTTGTATTGGGACTCGTCTTCCGACGTATCCTCAAAGTCATCGTGTCTGAAAGCGGACGAGATCCATTAGGACAGAACGTTTGAGGACCCTAAACTCTCTGACTTGACCTCAGATCAGGTAGGACTACCGCCTGAACTTAAGCATATCAATAAGCGGAGGACTGAGACTCCAAGGCACA
>OTU_633
AATGCGATAAGTAATGTGAATTGCAGAATTCAGTGAACCATCGAATCTTTGAACGCACATTGCGCCCGCCGGCATCCCGGCGGGCATGCCTGTCCGAGCGTCATTACAACCCTCAGGTCCTCGCGTCCTGGTGTTGGGGCCCTGCGCGGCAGGCCCCGAAAGACAGCGGCGGGTGCGTCCCGGAACCGAACGCAGTAGTTACTTCTCGTTCTGGCCCAGGGCGTGCTCCAGCCGTAAAAACCACTTATCTTCATAAGTTGACCTCGGATCAGGTAGGAATACCCGCTGAACTTAAGCATATCAATAAGCGGAGGA
>OTU_637
ATGCGATAAGTAATGTGAATTGCAGAATTCAGTGAATCATCGAATCTTTGAACGCACCTTGCGCCCTTTGGCTATTCCGAAGGGCATGCCTGTTTGAGTATCGTGAACACCTCAACTCTCATGGCTTGCCGTGATGAGCTTGGACTTTGGGGGTCTTGCTGGCCTGTGGGCCAGCTCCTCTCAAATGAATTAGCCTCCCAGTGTTTGGTGGCATCACAGGTGTGATAACTATCTACGCTTGTGGTTTTCCACCGGTAACCTTTGGCAGCAGAGGTTCGCTGGGGCTCATAAATGTCTCTCCTTGGCAGGGACAGGTTTTGACCATTTGATCTCAAATCAGGTAGGACTACCCGCTGAACTTAAGCATATCAATAAGCGGAGGA
>OTU_645
ATGCGATAGCTAGTGTGAATTGCAGATTTTAGTGAATCATCGAGTCTTTGAACGCACATTGCGCCCTTTGGTATTCCTCAGGGCATGTCTATTCGAGCGTCGTTTCGACCTCGAGCGTAGCTTGGTGTTGAGGGCTGTCGCCTCGGCGGCACCCTTTAAAAGCATTGGCGGCAGCGCAGCTCAATCGCAACAAAATGCGTGCAAAGCAGCCAACTGCCCGCCAAAACAAACCCCTCACAGGGTGACTTTACCAGCTCGACCTCGAATTAGACAGGGATACCCGCTGAACTTAAGCATATCAATAAGCGGAGGACTGAGACTCCAAGGCACACAGGGGAT
>OTU_647
AATGCGATAAGTAATGTGAATTGCAGAATTCAGTGAATCATCGAATCTTTGAACGCACCTTGCGCCCCTTGGCTATTCCGAAGGGCATGCCTGTTTGAGTATCATGAACACCTCAACTCCCGTGGTTCGCCACGGTGAGCTTGGACTCTGGGGGTTTTGCTGGCCnnTGGnCnGCTCCTCTCAAATGAATTGGCCTGCCAGTGTTTGGTGGCGTCACGGGTGTGATAAATATCTACGCTTGCGATTGCCCACCAnGTAACCTTCAGCAATGGGGGTTCGCTGGGGCTCATAGATGTCTCTCCCTAAGTGAGGACTAGTTTTTTAACGTTCGATCTCAAATCAGGTAGGACTACCCGCTGAACTTAAGCATATCAATAAGCGAGGA
>OTU_649
AATGCGATAGTTAATGTGAATTGCAGAGTCTAGTGAATCATCGAATCTTTGAACGCACATTGCGCCCGCCGTTCTGCGGCGGGCATGCCTGTCCGAGCGTCATTAGTCCACTCAGGCCCCGCCTGGTGTTAGGGCACGCCTGTCGGCGGCCCCTAAATCTAGTGGCAGAGTGCCCTGGCCTCCCAGCGTCGTAACTGTTCAGCGCTGAGGGTGGTCGGGGACCTCGGTCTCAACCATCTCTTTTCTGGTTGACCTCGGATCAGGTAGGAATACCCGCTGAACTTAAGCATATCAATAAGCGGAGGACTTAGACTGCCAAGGCACACAGGGGATAGG
>OTU_657
GTGCGAAACGTAGTGCGATTTGCATGCTCTGTGAGTCATCGAATCTTTGAACGCATATGGCGCCTGCCAGCCCTGCTGGAAGGTATGCCTGTCTGAGAATCACACAATCACTGATCCGGTGCATCCGTGCACGGTCGACATGGGCCTTCAGCGCTGATCGCCCCGAATTGCTCGCGATCGTCGTGGTAGTGGTGGCAGCGATGCCGTCGGCGTCGACGATCAACCCGTGCTCGTGATCTCAGATCAGGCAAGGCTACCCGCTGAACTTAAGCATATCAATAAGCGGAGGA
>OTU_663
AATGCGATATGTAATGTGAATTGCAGAATTCAGTGAATCATCGAATCTTTGAACGCACCTTGCGCCCCTTGGCATTCCGAGGGGCACACCCGTTTGAGTGTCGTGAAATCATCAAAACCTTTTCTTTGATCCTTTGGGTCGAGAAAAGGATTTTGGACTTGGAGGATCAATGCTCACTCTCACCTTTTTGAAAGTGGGCTCCTCTCAAATATATTAGTGGGGGTTTGCTTCGCCGATCCTTGACGTGATAAGTCGTTTCTACGTTTTGGATTTGGTGCTGTCTCTTTAGACACCTGCTCCTAACTGTCTTATGGACAATGATGGTGTTCTGGTCACCGCTGCCTGTGTTGGTGGTTGGGAGGGCTGGACCCACAAGATAACCCTTGACCTCAAATCGGGTGAGACTACCCGCTGAACTTAAGCATATCAATAAGCGGAGGA
>OTU_669
AATCGCGATAAGTAATGTGAATTGCAGATTTTCCGTGAATCATCGAATCTTTGAACGCACCTTGCGCTCCTTGGTATTCCGAGGAGCATGCCTGTTTGAGTGTCATCGAAACCTCGGATCGATGCTTCGACCCCGTCGAAGCTCGGTTCGGACTGTGGGAGTCTGCCGGCGAAGCGTGACTTCGTCGGCTCTCCTCAAAAGCATTAGCTGTGGGTGGCGAGCCTGGCATGGCACGGCCTGTTCGACGTCGTAGTGATCGTCGCGGGCTGGAAGTGTACGGCTCGACGTGACCCATGCTTCTCGAGTCTTGCGAGCCCGTCCCTCCGTGGGACGGCCGCGCCCCATCGAAGCTTGACCTCAAATCAGGTAGGACTACCCGCGAACTTAAGCATATCAATAAGCGGAGGACTGAGACTCCAAGGCA
>OTU_677
AATGCGATAAGTAATGTGAATTGCAGAATTCAGTGAATCATCGAATCTTTGAACGCACCTTGCGCTCCTTGGTATTCCGAGGAGCATGCCTGTTTGAGTGTCTTGAAGTCATCAACCCCTCCCGTTTTGTGCGGAGAGGTCGGTTGGACCTGGGGCTTGCTGCTGTTGGGCGGCTCCCCTCAAATGAGTCGGTTGGGCCTGCGGGTCGAACTCGGTTGGGCGTTGTACCATCCTCGCTCTGGTCCGAGATGTTCCCCATCTGTCGAGCCCTTCCAAGACTGCCGTGGAGTGGCGGTCAAGCTGAAACTTTGAAATCTGACCTCAAATCAGGTAGGACTACCCGCTGAACTTAAGCATATCAATAAGCGGAGGACTGCTTCTAATTTTGGTCGAGCGGATTGTGAATCTGGTTGACTTTTGGGCTTTTGACTCGAATCAGGTGGGACTACCCGCTGAACTTAAGCATATCAATAAGC
>OTU_691
GTGCGATAAGTAGTGTGAATTGCAGAATCCGTGAATCATCGAATCTTTGAACGCAAATTGCACTCTCTGGTACTCCGGGGAGTATGCCTGTTTGAGGGTCAGCTTTAAGTAAAATCAATGTGTTGCTTTTTGCGACACTTGGAATTGGGTTATCTTAACTTTAGGTTAAGAGGCTTGAAATTGATACTTTTTTCGCATCCTAGACGTGTATAAATTTATTTAACCGTTTTCGGATGATGATTTCTTATTAGGTATGGTCACGTAGTGAGACTTCATGCCTATAATTTTTCGTTGAATGACCTCAAATCAGGTAAGGTTACCCGCTGAACTTAAGCATATCAATAAGCGGAGGACTGAGACTCAA
>OTU_699
AATGCGATAAGTAATGTGAATTGCAGAATTCAGTGAATCATCGAATCTTTGAACGCACCTTGCGCTCCTTGGTATTCCGAGGAGCATGCCTGTTTGAGTGTCATGGTATTCTCAACCCACACATCCTTGTGATGCTTGTGAGGCTTGGACTTGGAGGCTTGCTGGCCCATCGCGGTCGGCTCCTCTTGAATGCATTAGCTTGGTTCCTTGCGGATCGGCTCTCAGTGTGATAATTGTCTACGCTGTGACCGTGAAGCGTTTGGCGAGCTTCTAACCGTCCTGCTAGGGACAACTTACTTGACATCTGACCTCAAATCAGGTAGGACTACCCGCTGAACTTAAGCATATCAATAAGCGGAGGACTGAGACGCAAGGCACACAGGGGA
>OTU_711
AATGCGATAAGTAGTGTGAATTGCAGAATTCAGTGAATCATCGAATCTTTGAACGCACATTGCGCCTTTCGGTATTCCGGAGGGCATGCCTGTTCGAGAGTCATTAACAACCGTCTCGAGTCCTTTTATATTTCATATTCAAGGGGGCTCGGTTGTGGTGGATGAGGCGACTTGTTATATATTTGATGAGCATCCTCCCCACCGAAATTGAGAGGCGGTCTATCCCCACGTGTTTGCGGCGTTGTAAAAGCTGCCCAGCACTTCTCGCTTGAACTGTGGGTGAACGGCCAGCCAATTGTGAAAACCCCCCATTTTATCAAAGGTTGACCTCGGATCAGGTAGGGATACCCGCTGAACTTAAGCATATCAATAAGCGGAGGA
>OTU_713
AATGCGATAAGTAGTGTGAATTGCAGAATTCAGTGAATCATCGAATCTTTGAACGCACATTGCGCCCTTCGGTATTCCGTAGGGCATGCCTGTTCGAGCGTCATTTAAACCTTCAAGCTATGCTTGGTGTTGGGTGTCTGTCTCGCCTCCGTGCGTGGACTCGCCTTAAAATCATTGGCAGCCGGTAGTTTGGCTTCGTGCGCAGCAGAATACGCGTGTGAGACTGGGCAATCGGTTTTCCATAAGCCTCTTTTTATTTTGACCTCGGATCAGGTAGGGATACCCGCTGAACTTAAGCATATCAATAAGCGGAGGA
>OTU_719
GGGCGAAAGCGATGTGAATTGCAGTGGATCATCGAGTTCTCGAACGCAGAATGCATTAGTGCGGTTCTTAGGGTGGAATGATATGTTGTGTTTTAGATGCAGTAAATGTATTTAGGATGACAATGGAATGGCAGAGCGGTAGCCTGCTGGAGTAAGAAGAGATGAAAAACAAGAACATCACCTGAGAGCCGTAGGGTTACGCGCTGAACTTAAGCATATCAATAAGCGGAGGACTGAGACTCCAAGGCACACAGGGGATAG
>OTU_725
ATGCGATAAGTAATGTGAATTGCAGAATTCCAGTGAATCATCGAATCTTTGAACGCACATTGCGCCCACTAGTATTCTAATGGGCATGCCTGTTCGAGCGTCATTTCAGCCCTCAGGCCCTAACCGGCCTGATGTTGGGGCATCTGCGGCTGACCGTAGGCCCTAAAAGATAGTGGCGGTGTCCGCTAGCACTCCGGGCGCAGTAGGTCTCTTTCTCGCCCAGGACGTCTTGCGGGCTGCCGGCCGTAAAACACCCATTTCTTTGGAAGGTTGACCTCGGATCAGGTAGGAATACCCGCTGAACTTAAGCATATCAATAAGCGGAGGA
>OTU_735
AATGCGATAAGTAATGTGAATTGCAGAATTCCAGTGAACCATCGAATCTTTGAACGCACATTGCGCCCATTAGCACTCTAATGGGCATGCCTGTTCGAGCGTCATTTCAACCCTCAGGCCCTGGCCGGCCTGGCGTTGGGGCGTCTGCGGTTGACCGCAGGCCCTGAAAGATAGTGGCGGTGTCCGCTAGCACTCCGGGCGCAGTAGGTCTCTTTCTCGCCCAGGACGTCTTGCGGGCTGCCGGCCGTAAAACACCCATTTCTTTGGAAGGTTGACCTCGGATCAGGTAGGAATACCCGCTGAACTTAAGCATATCAATAAGCGGAGGACTGAGACTCCAAGGCACACAGGGAnTA
>OTU_739
ATGCGATAAGTAATGTGAATTGCAGAATTCAGTGAATCATCGAATCTTTGAACGCACCTTGCGCTCCTTGGTATTCCGAGGAGCATGCCTGTTTGAGTGTCTTTGAATCATCAACCCCTCCCGTTTTGTGCGGAGAGAAGGTTGGAACTGGGGGTCTGCCGCCGTGAGGCGGCTCCCCTCAAATGTGTCGGTTGGGCCTGTGGGTCGAACTCGGTCGGGCGTTGTAACCATCCTCGCTCCAAGTCTGAGATGTTCCCCCTTTATTGAGCCCTTCCCAGGCTGCCTCTGGAGTGGCGGTCAAGTCAAACTTTGAATTCTGACCTCAAATCAGGTAGGACTACCCGCTGAACTTAAGCATATCAATAAGCGGAGGA
>OTU_757
AATGCGATAAGTAATGTGAATTGCAGAATTTAGTGAATCATCGAATCTTTGAACGCACATTGCGCCCCTTGGTATTCCGAGGGGCATGCCTGTTCGAGCGTCATTACAACCCTCAAGCATTGCTTGGTATTGGGCTCCGCTGCTCACCCAGCCGGCCTTAAAATCAGTGGCGGTGCCGTTGGGCCCTGAGCGTAGTAAATATCCTCGCTATAGGGACCCCGTAGACACTAGCCATCAACCCCCATTTTCCAAGTTTGACCTCGGATCAGGTAGGGATACCCGCTGAACTTAAGCATATCAATAAGCGGAGGACTGAGACTCCAAGGCACACAGGGGATAGG
>OTU_763
ATGCGATAAGTAATGTGAATTGCAGAATTCAGTGAATCATCGAATCTTTGAACGCACATTGCGCCCCTTGGTATTCCGGGGGGCATGCCTGTTCGAGCGTCATTTCAACCCTCAAGCTTTGCTTGGTCTTGGGCTCTGCCGGCAACGGCTTGCCTTAAACTCAGTGGCGGTGCCATTCGAGCTCTACGCGTAGTAATTATCACGCCGCGATTGAGTCTTGGTGGATGCTAGCCAGCAACCCTTTATTTTTCTATGGTTGACCTCGGATCAGGTAGGGATACCCGCTGAACTTAAGCATATCAATAAGCGGAGGACTGAGACTGCCAAGGCACAACAGGGGGAT
>OTU_765
AATGCGATAAGTAATGTGAATTGCAGAATTCAGTGAATCATCGAATCTTTGAACGCACATTGCGCCCCTTGGTATTCCGAGGGGCATGCCTGTTTGAGTGTCATTAAATTCTCAACCTCACCAGTTTTGTAACGAGACAGGTGAAGGCTTGGATGTGGGGGTTTTGCAGGCTGCCTCAGTGCTGGTCTGCTCTCCTGAAATGCATTAGCGAGCTCATATTGAGCTTCCGTCTATTGGTGTGATAATTATCTATGCCGTGGATTGGACTCATGCTTGCTTCTAACCGTCCGCAAGGACAATTTACTTGACCAATTTGACCTCAAATCAGGTAGGACTACCCGCTGAACTTAAGCATATCAATAAGCGGAGGACTGAGATCAAGGCACACAGGGGATAGG
>OTU_769
AATGCGATAAGTAATGTGAATTGCAGAATTCCAGTGAATCATCGAATCTTTGAACGCACATTGCGCCCATTAGCATTCTAACGGGCATGCCTGTTCGAGCGTCATTTCAACCCTCAGGCCCTAGCTGGCCTGGCGTTGGGGCATCTGCGGGTGACCGCAGGCCCTGAAAGATAGTGGCGGTGTCCGCTAGCACTCCGGGCGCAGTAGGTGTCTTTCTCGCCGAGGACTGTCTTGCGGGCTGCCGGCCGTAAAACACCCCTAAATGATGGAAGGTTGACCTCGGATCAGGTAGGAATACCCGCTGAACTTAAGCATATCAATAAGCGGAGGACTGAGACTCCAAGGCACACA
>OTU_775
AATGCGATAAGTAATGCGAATTGCAGAATCCCAGTGAATCATCGAATCTTTGAACGCACATTGCGCCCATTAGCATTCTGATGGGCATGCCTGTTCGAGCGTCATTTCAACCCTCAGGCTCTTAGCTGGCCCGGCGTTGGGGCATCTGCGACGATCGCAGGCCCTGAAAGACAGTGGCGGTACCCGCTAGCACTCCGGGCGTAGTAGATTTATTTCTCGCCTAGGACGTCTAGCGGGCTTGCCGGCCGTAAAACGCTCTAATCTTCGGAAGGTTGACCTCGGATCAGGTAGGAATACCCGCTGAACTTAAGCATATCAATAAGCGGAGGAACT
>OTU_777
AGTGCGAAAAGTAGTGCGATTTGCATGCTCTGTGAGTCATCGAGTCTTTGAACGCATATGGCACCTCCAGGCGCTGCCCGGAGGTATGTCTGTTTGAGAATCATACCATCATCTGTTTGGGCTCACACCACTGTCTGCCCGGAAGCAACGCGCCGCGCAGTGTTACAATACAAGCGTCTGCGACAGCCCATGCCACGTGATCTCAAATCAGACAGGACTACCCGCCGAACTTAAGCATATCAATAAGCGGAGGACTGAGACTCCAAGGCACA
>OTU_779
AAATGCGATATGTAATGTGAATTGCAGAATTCAGTGAATCATCGAATCTTTGAACGCACCTTGCGCCCCTTGGCATTCCGAGGGGCACACCCGTTTGAGTGTCGTGAAATCATCAAAACCTTTTTTTCAATGATCTTTTTGGTCGAGAAAAGGATTTTGGACTTGGAGGATCAATGCTCACTCTCACTTTTCGAAAGTGAGCTCCTCTCAAATAAATTAGTGGGGGTTTGCTTCGCCAATCCTTGACGTGATAAGTTGTTTCTACGTTTCGGATTTGGCGCTGTCCCTTGGACACCCGCTTCTAACCGTCTTATGGACGATGATGGTGTTCCGGTCACTGCTGCCTGTGTCGGTGGGAGGCTGGACCCACAAGAAAACCCTTGACCTCAAATCGGGTGAGACTACCCGCTGAACTTAAGCATATCAATAAGCGGAGGACTGAGACTCCAAGGCACA
>OTU_785
ATGCGATAAGTAATGTGAATTGCAGAATTCAGTGAATCATCGAATCTTTGAACGCACCTTGCGCTCCTTGGTATTCCGAGGAGCATGCCTGTTTGAGTGTCATTAAATTCTCAACCTTCCAACTTTTATTAGCTTGGTTAGGCTTGGATGTGGGGGTTGTGGGCTTCATTAATGAGGTCGGCTCTCCTTAAATGCATTAGCGGAACTTTTGTGGACCGTCTATTGGTGTGATAATTATCTACGCCGTGGATGTGAAGCAGCTTTATGAAGTTCTGCTTCTAACCGTCCATTGACTTGGACAATTTTGACAATTTGACCTCAAATCAGGTAGGACTACCCGCTGAACTTAAGCATATCAATAAGCGGAGGACTGAGACT
>OTU_787
ATGCGATAAGTAATGTGAATTGCAGAATTCAGTGAATCATCGAATCTTTGAACGCACCTTGCGCCCTTTGGCTATTCTGAAGGGCATGCCTGTTTGAGTATCGTGAACACCTCAACTCTCATGGTCTGCCATGATGAGCTTGGACTTTGGGGGTCTTGCTGGCCTACGTCAGCTCCTCTAAAATGAATCAGCTTGCCAGTGTTTGGTGGCACCACGGGTGTGATAACTATCTACGCTTGTGGTTTTCTGCCAGGTAACCTCCAGCGATGGAGGTTCGCTGGAGCTCACAAATGTCTCTCCTCAGTGAGGACAGCTTTTTGAACGTTTGATCTCAAATCAGGTAGGACTACCCGCTGAACTTAAGCATATCAATAAGCGGAGGACTGAGACGCCAAGGCA
>OTU_791
ATGCGATAAGTAATGTGAATTGCAGAATTCAGTGAATCATCGAATCTTTGAACGCACATTGCGCCCCTTGGTATTCCGAGGGGCATGCCTGTTCGAGCGTCATGATCAAATCTCAAGCCTAGCTTGGAATTGGGCTTTCGTCTCCTGCCAATGCAGCTAGTTGAGACGTGCCTAAAAAGAAATGGCGATGCCTCAATGGACTCTAGCGTAGCAGACTGACTTGCGCTTGGAGGGCTGCTGTAGGTTTTTGCTAATAAATAATCAAGTTGGACCTCGGATCAGGTAGGGATACCCGCTGAACTTAAGCATATCAATAAGCGGAGGA
>OTU_795
AATCGCGATAAGTAATGTGAATTGCAGATTTTCCGTGAATCATCGAATCTTTGAACGCACCTTGCGCTCCTTGGTATTCCGAGGAGCATGCCTGTTTGAGTGTCATCGAAACCTCAGACCGACCCTTCGACCCCGTCGGAGCTCGGTCTGGACTTGTGGGAGTCTGCGGGCGAAGCGTGACTTCGTCGGCTCTCCTCAAAAGCATTAGCCGTGGGTGGCGAGCCTGGCATGGCACGGCCTCCTCGACGTCGTAATGATCGTCGTGGGCTGGAAGTGTACGGCTCGACGGACCCATGCTTCGCAAGCCTTGCGAGCCCGTCCCTCGCGGACGGCCGCGCCCCATCGAAGCTTGACCTCAAATCAGGTAGGACTACCCGCTGAACTTAAGCATATCAATAAGCGGAGGA
>OTU_801
AATGCGATAAGTAATGTGAATTGCAGAATTCAGTGAATCATCGAATCTTTGAACGCACATTGCGCCCCTTGGTATTCCGGGGGGCATGCCTGTTCGAGCGTCATTTCAACCCTCAAGCTTTGCTTGGTCTTGGGCACTGCCGGAAACGGCTTGCCTTAAAATCAGTGGCGGTGCCATTCGAGCTCTACGCGTAGTAATAAACCCCTCGCGATTGAGTCTTGGTGGATGCTTGCCAGCAACCCTCAATTTTTTTATGGTTGACCTCGGATCAGGTAGGGATACCCGCTGAACTTAAGCATATCAATAAGCGGAGGACTGAGACGCCAAGGCACACAGGGGATAGG
>OTU_803
AATGCGATAAGTAATGTGAATCGCAGAATTCAGTGAATCATCGAATCTTTGAACGCACATTGCACCCTCTGGATTCCAGGGGGTATGCCTGTCCGAGCGTCGTCACAAAAGATCCCTCGAGATTCCCAGGAGCTTGACGGACGTTGGGTGTGGCCCCGATCACTGGGGCCCTCCCAAAAGCCAGTGGCGGCGGTGGCCCGGCCCCGAGCGCAGTAGACTTCTCTCGCCCGGGGGCCTGGGCGGCGTGCCGGCCAGCAAGACCCTAGCCACACCAAAGGTTGACCTCGGATCAGGTAGGAGCACCCGCTGAACTTAAGCATATCAATAAGCGGAGGACTGAGACTCCAAGGCACACA
>OTU_817
ATGCGATAAGTAATGTGAATTGCAGAATTCAGTGAATCATCGAATCTTTGAACGCACCTTGCACCCCTTGGTATTCCGAGGGGTATGCCTGTTTGAGCGTCATTAAATTCTCAACTCTTCAAATTGTTGTAATGACGACTTGAAGACGTTGGATGTGGAGGTTTTTGCTGGCCTTTTATTAAGTCAGCTCCTCTTAAATGCATTAGTGGTTACTGTTCTTTTCCACTTTGGTGTGATAGTCTATCTACGCCTATAAGTGAAAGATGTTAAGTGTAGCTGCTTTCAAACCGTCTGGnCTTTACTGGACAATTTGAACTGTTTGACCTCAAATCAGGTAGGATTACCCGCTGAACTTAAGCATATCAATAAGCGGAGGA
>OTU_823
AATGCGATAAGTAATGTGAATTGCAGAATTCAGTGAATCATCGAATCTTTGAACGCACCTTGCGCCCCTTGGCTATTCCGAAGGGCATGCCTGTTTGAGTATCATGAACACCTCAACTCCCATGGTTCGCCATGGTGAGCTTGGACTTTGGGGGTTTTGCTGGCCTATGGTCAGCTCCTCTCAAATGAATTAGCCTGCCAGTGTTTGGTGGCATCACAGGTGTGATAAATATCTACGCTTGCGATTGCCCACCAGGTAACCTTCAGCAATGGGGGTTCGCTGGGGCTCATAGACGTCTCTCCCTCAGCGAGGACAGTTTTTTAACGTTCGATCTCAAATCAGGTAGGACTACCCGCTGAACTTAAGCATATCAATAAGCGGAGGACTGAGACTCCAAGGCACACAGGGGA
>OTU_833
CTGCGATACGTGATGTGAATTGCAGAATTGTGAATCATCGAACTTTTGAACGCACATTGCGCCTGTTGGTATCCCAATGGGCACGTCTGTTTGAGCGTTGTCAAATCTCGGATGGAATTGGGAGATGCGACGCACTCTTGAAAAATCTCGGCATTGTGCCACGGCGAAACGTGAAGCATTGCTGTTTTATTATTATTTATCTACCAACCTCAGACAGATGAGAATACCCGCTGAACTTAAGCATATCAATAAGCGGAGGA
>OTU_839
CTACGTTAATCAGTGTAAACTGCACAATAGCAGAACACTTGAACTTCGAACGCACATTGCGGCTAAAGGGTAACTCCTCTAGCCTTATCTGCGTGAGGGCTGTATAGCGATACTCAATCCATGTTTAGGGAGTGATCACTTTACCGTGAGACTCCGCAACGTGAACCTCGCTAGTGGTCTCTGACTGCTGACGTCTCAGGCAGGCAAGACCGCGGGTTAGCGAGACAAGAGTCGAGAGACTCTCCCATCTCAACAGCCTCACGTCAGGTAAGAGTACCCGCTGAACTTAAGCATATCAATAAGCGGAGGA
>OTU_841
ATGCGATAAGTAATGTGAATTGCAGAATTCAGTGAATCATCGAATCTTTGAACGCACCTTGCGCTCCTTGGTATTCCGAGGAGCATGCCTGTTTGAGTGTCACGTGAAACCCTCACCCCTGCGATGTCAAAGTCGTGGACGGTGGATTTGGACGCTGCCGTTGTTGGCTCGTCTCGAAATGCATTAGCCGTGCGCGTCGCGCCAGCGCCTCTCGGTGTGATAATTATCTACGCCGTTCAGAGTGCCAGTGCCCAAGACCGTGGCTCATAGCCGTCTTCGGACAATTCACTTTAACGCTCTGGCCTCAAATCAGGTAGGACTACCCGCTGAACTTAAGCATATCAATAAGCGGAGGACTGAGACTCCAAGGCACA
>OTU_845
AATGCGATAAGTAGTGTGAATTGCAGAATTCAGTGAATCATCGAATCTTTGAACGCACATTGCGCCCTTCGGTATTCCGTTGGGCATGCCTGTTCGAGCGTCATTTGACCCTTCAAGCTCTGCTTGGTGTTGGGCGTTTGTTCCGCCTCCGCGCGTGGACTCGCCTCAAATTCATTGGCAGCCGGCAAGTTGGCTTCGTGCGCAGCACATTGCGTCACGGCTCCAGCCTGCCTCCGTCCAGAAAGGCTCCTCATCACTTTGACCTCGGATCAGGTAGGGATACCCGCTGAACTTAAGCATATCAATAAGCGGAGGACTGAGACTCCAAGGCACA
>OTU_859
ATGCGATAAGTAATGTGAATTGCAGAATTCAGTGAATCATCGAATCTTTGAACGCACATTGCGCCCCTTGGTATTCCGGGGGGCATGCCTGTTCGAGCGTCATTTCAACCCTCAAGCTTAGCTTGGTCTTGGGCTCTGCCGGCAACGGCTGGCCTTAAAATCAGTGGCGGTGCCATCGAGCTCTACGCGTAGTAATTAAACCCTCGCGTGTGAGTCTTGGTGGATGCTTGCCAGCAACCCCCAATTTTCTATGGTTGACCTCGGATCAGGTAGGGATACCCGCTGAACTTAAGCATATCAATAAGCGGAGGACTGAGACGCC
>OTU_867
AATGCGATAAGTAATGTGAATTGCAGAATTCAGTGAATCATCGAATCTTTGAACGCACATTGCGCCCGCTGGTATTCCGGCGGGCATGCCTGTCCGAGCGTCATTATGACCAATCAAGCTCTGCTTGGCCTTGGGGCCTGCTATACCGGCGGTCCTTAAAACCAGTGGCGGTGCCGTCTGGCCCTAAGCGTAGTAATTCTCCTCGCTATAGAGCTCTAGACGTCTACCCGCCAGAACCCCCAACTTCTCAAGGTTGACCTCGGATCAGGTAGGGATACCCGCTGAACTTAAGCATATCAATAAGCGGAGGACTGAGACTCCAAGGCACACA
>OTU_869
AATGCGATAATTAATGTGAATTGCAGAATCCAGTGAATCATCGAGTTTTTGAACGCACATTGCACCTCGTGGTATTCCGTGAGGTATGCCTGTTTGAGCGTCATTACACTATCAAAAGGTGTTGAAGTTCCGGTGGAGCTTTGAAAGACAGCCAGCATTGAGCAATAACCTTTCTCAACTGCTCTCTCTCTCCATTTGACCTCAAATCAGGCAAGACTACCCGCTGAACTTAAGCATATCAATAAGCGGAGGACTGAGACTCCAAGGCA
>OTU_879
ATGCGATACGTAATGTGAATTGCAGAATTCAGTGAATCATCGAATCTTTGAACGCACCTTGCACCCCTTGGTATTCCGAGGGGTGCACCCGTTTGAGTGTCGTGAACACCCTCAACCTCCTCGGTTTTATCGACCAAGGAAGGCTTGGACTTTGGATGTTGCTGGCCTAGCCAGCTCCTCCTAAATGAATTAGTGGGGTCCGTTGTGCCGATCCTCGACGTGATAAGTACGCTTCTACGTCTCGGCGTTGGCCCGGAATCCTGCTTCCAATCGTCTTTGAATGGAGACAAACGGTTCGAGTTTGTGACTCGAGCCTTATATAAACCTTGACCTCAAATCGGGTGAGACTACCCGCCGAACTTAAGCATATCAATAAGCGGAGGA
>OTU_891
AATGCGATAAGTAATGTGAATTGCAGAATTCAGTGAATCATCGAATCTTTGAACGCACATTGCGCCCGCTGGTATTCCGGCGGGCATGCCTGTTCGAGCGTCATTATGACCAATCAAGCTCTGCTTGGCCTTGGGGCCCGCTGTACCGGCGGCCCTTAAAATCAGTGGCGGTGCCGTCTGGCTCTAAGCGTAGTAATACTTCTCGCTACAGGGTCCAGCCGTCCACCCGCCAGAACCCCTAATTTTCTTAGGTTGACCTCGGATCAGGTAGGGATACCCGCTGAACTTAAGCATATCAATAAGCGGAGGACTGAGACTCCAAGGCACACAGGGGAT
>OTU_897
GCGCGAAATGTAGTGTGAATTGCAGAACATTGTGAATCATCGAATCTTTGAACGCACATTGCACCTCCCGTGAGGGAGGTATGCCTGTCTGAGCGTCATGAAAACCAATAAATCTCAGGATTTGTGTTGGGCTCCGCATCCCGTGCGTTGCCTCAAAGCCATGGTCTAACCTGCGGACGAGCTCCTTTTGGACCTGCCGTGGTGTGGACTCTCTCTGAATTTGACCTCAGATCAGGTAGGAAGACCGCCTGAACTTAAGCATATCAATAAGCGGAGGA
>OTU_913
ATGCGATAAGTAATGCGAATTGCAGAATTCAGTGAGTCATCGAATCTTTGAACGCATATTGCGCCCTTTGGCATTCCGAAGGGCATGCCTGTTCGAGCGTCATTATCAACCATCAAGCCTGGCTTGTCGTTGGACCTCTTTTACCGCTGAAATATGTGGTAGGTCCGAAAGATAATGACGGCGTCGTGTTTGACCCTAGATGCAACGAGCTTTTTATAGCACGCATTGAAGTGGTCGGCCGACCCGGTCTTTAACCATTATTTTCTAAGGTTGACCTCGGATCAGGTAGGAATACCCGCTGAACTTAAGCATATCAATAAGCGGAGGACTGAGACTCCAAGGCACAC
>OTU_921
ATGCGATAAGTAATGTGAATTGCAGAGTTCAGTGAATCATCGAATCTTTGAACGCACATTGCGCCCGTTAGTATTCTGACGGGCATGCCTGTTCGAGCGTCATTTCAACCCTCAAGCACCGCTTGGCGTTGGCGGCCTACTTTGCGTCTGTCTCAGGCGCTGTAGCCGCCCAAATACATTGGCGGTCCCGCCGTGGCTCCCCTTGCGTAGTAACTCACCTCGCACCGGGTCCAGGCGGCGGCCTGCCGTAAAATAAAACTTCTATCAAAAGGTTGACCTCGGATCAGGTAGGAATACCCGCTGAACTTAAGCATATCAATAAGCGGAGGA
>OTU_935
AATGCGATAAGTAATGTGAATTGCAGAATTCAGTGAATCATCGAATCTTTGAACGCACCTTGCGCCCTTTGGTATTCCGAAGGGCATGCCTGTTTGAGTGTCATTAAATTCTCAACCTTGCTCGCTTTTACTAGCTTGAGTTTGGCTTGGATGTGAGGGCTTTGCTGGCTTCCTTCAGTGGATGGTCTGCTCCCTTTAAATGCATTAGTGGGATCTCTTGTGGACCGTCACTTGGTGTGATAATTATCTATGCCTTGGGACTTTGAAGCAAACTAATGGGAACCTGCTTATAACCGTCTTCGGACAATCTCTGACATTTTGACCTCAAATCAGGTAGGACTACCCGCTGAACTTAAGCATATCAATAAGCGGAGGACTGAGACTTCCAAGGCACACAGGGGATA
>OTU_945
ATGCGATACGTAATGTGAATTGCAGAATTCAGTGAATCATCGAATCTTTGAACGCACCTTGCGCCCCTTGGCATTCCGAGGGGCACACCCGTTTGAGTGTCGTGAAATTATCAAAAACCTTTTTCTGCTTTTGCTGAAAAAGGATTTTTGGATTTGGAGGTTCAATGCTTGCCTTTCATCTTGGAAAGTGAGCTCCTCTTAAATGAATTAGTGGGGGTCTGCTTTGCTGGTCCTTGACGTGATAAGATGTTTCTACGTTTTGGATTTAGCACTGTCCCTTTGGATGCCTGCTCCTAACTGTCCCATGGACAACGATGGTGCTCTGGTCTTTGCCGTCTACTTTGGCGGGAGAGGCTGGTCCCACAAAGAAACCCTTGACCTCAAATCGGGTGAGACTACCCGCTGAACTTAAGCATATCAATAAGCGGAGGA
>OTU_947
ATGCGATAAGTAATGTGAATTGCAGAATTCAGTGAATCATCGAATCTTTGAACGCACCTTGCGCTCCTTGGTATTCCGAGGAGCATGCCTGTTTGAGTGTCATTAAATTCTCAACCTTCCAGCTTTTTTTTATTAGCTTGGTTTGGCTTGGATGTGGGTGTTGCAGGCTTCATTAATGAGGTCAGCTCTCCTTAAATGCATTAGCGGAACTTTTGTGGACCGTCTATTGGTGTGATAATTATCTACGCCGTGGATGTGAAGCAGCTATATATGAAGTTCAGCTTCTAACCGTCCATTGACTTGGACAATTTTTTGACAATTTGACCTCAAATCAGGTAGGACTACCCGCTGAACTTAAGCATATCAATAAGCGGAGGACTGAGACTCCAAGGCACACAGGGGATA
>OTU_957
AATGCGATAAGTAATGCGAATTGCAGAATTCAGTGAGTCATCGAATCTTTGAACGCACATTGCGCCCTGTGGTATTCCGCAGGGCATGCCTGTTCGAGCGTCATTTCAACCCTCAAGCTCTGCTTGGTATTGGGCCCTGCCCGCTATGGCCGGCCCTAAAGATAGTGGCGGCGCCGCCTGGCCCTCAGCGTAGTACAGCTCTCGCTCCAGGGTCCGGTAGTAGCCTGCCAGAACCCCCAACTCTATGGTTGACCTCGGATCAGGTAGGGATACCCGCTGAACTTAAGCATATCAATAAGCGGAGGACTGAGACTGAAGGCACACAGGGGATAGG
>OTU_965
GCGCGAAATGTAGTGTGAATTGCAGAACATTGTGAATCATCGAATCTTTGAACGCACATTGCACCTCTCGTGAGGGAGGTATGCCTGTCTGAGCGTCATCAAAAACCAATGGACCTCTGGGTTCGTGTTGGGCTCCGCATCTGGTGCGTTGCCTCAAAGTCATGGTCTAACCTATGGACGAGCTCCTCTTGGACGTGCCATGGAACTGACCCCTCTCTCTGTATTTGACCTCAGATCAGGTAGGAAGACCGCCTGAACTTAAGCATATCAATAAGCGGAGGA
>OTU_967
GGCGCGAAATGTAGTGTGAATCGCAGAACATTGTGAATCATCGAATCTTTGAACGCACATTGCGCCTCTAGTAACTTGGAGGCATGCCTGTCTGAGCGTCATTTAAAACCATAGGCCCATACGGGTTTGTATTGGGCATCGCCTCCTGGCGTAGCCTCAAAGACATTGGTCTTATACGCGGACGAGCTCCATTAGGACGGACCGTGTCGGGACTCTAAAACATCTGACTTGACCTCAGATCAGGTAGGACTACCGCCTGAACTTAAGCATATCAATAAGCGGAGGACTGAGACTCCAAGGCACACAGGGGGATAGG
>OTU_975
GCGCGAAATGTAGTGTGAATTGCAGAACATTGTGAATCATCGAATCTTTGAACGCACATTGCACCTCTCGCAGGGGAGGTATGCCTGTCTGAGCGTCATTGAAACCAATAAACCCCTTCTGGGTTTGTCATGGGCTTCACATGAAAGTGTGTTGCCTCAAAGACATGGTCTAACCTGCGGATGAGCTCCTCTTGGACCAGCTGTGGACTTGACCCTTCTATCTGTGTTTGACCTCAGATCAGGTAGGAAGACCGCCTGAACTTAAGCATATCAATAAGCGGAGGA
>OTU_979
ATGCGATAAGTAATGCGAATTGCAGAATTCAGTGAGTCATCGAATCTTTGAACGCACATTGCGCCCTGTGGTATTCCGCAGGGCATGCCTGTTCGAGCGTCATTTCAACCCTCAAGCCTCGCTTGGTGTTGGGCCCTGCCCGCCGCGGCCGGCCCTAAAGATAGTGGCGGCGCCGCCTGGCCCTCAGCGTAGTACAGCTCTCGCTCCAGGGTCCGGCGGCAGCCTGCCAGAACCCCCAACTCTGTGGTTGACCTCGGATCAGGTAGGGATACCCGCTGAACTTAAGCATATCAATAAGCGGAGGA
>OTU_993
AATGCGATAAGTAATGTGAATTGCAGAATTCAGTGAATCATCGAATCTTTGAACGCACCTTGCACTCCTTGGTATTCCGAGGAGTATGCCTGTTTGAGTGTCATTAAATTCTCAAAACCTATTGTTCTTCTTGAATGGTAGGCTTTGGATGTGAGGGCTTTTGCTGGCCTTTGTCAGGTTCCAGCTCCCTTCAAATGCATTAGTGGTTGCTGATCCGCTTTCAATTGGTGTGATAGTTATCTACGCCCTTGAAGTGGAATCGCTTGCTTATCCGCTTCTAACCGTCTTTTGGACAATTCTTGACCATTTGACCTCAAATCAGGTAGGACTACCCGCTGAACTTAAGCATATCAATAAGCGGAGGA
>OTU_1003
AATGCGATAAGTAATGTGAATTGCAGAATTCAGTGAATCATCGAATCTTTGAACGCACATTGCACCCTCTGGTATTCTGGAGGGTATGCCTGTTCGAGCGTCATTGCAACCCTCAAGCACTGCTTGGTATTGGATGCTACCCTAACGAGTACATCCTAAAAACATTGGCGGTAGCACTTGGCTTCTAGCGTAGTACAATTCTCGCTTTGGAGTGTCAGGTGTGAGCCTGCCAGAACCCCAATTTTATCAATGGTTGACCTCGGATCAGGTAGGGATACCCGCTGAACTTAAGCATATCAATAAGCGGAGGAA
>OTU_1011
AATGCGATACGTAATGTGAATTGCAGAATTCAGTGAATCATCGAATCTTTGAACGCACCTTGCGCCCTTTGGTATTCCGAGGGGCACACCCGTTTGAGTGTCGTGACATTCTCAAACCTTCTCGGTTTCTCGACCGGGGAAGGCTTTGGACTTTGGAGGCTTTTGCTGACCTTCCTTTGTTGGAACCAGCTCCTCTGAAATGAATTAGTAGGGTCTACTTTGCCGATCCTTGACGTGATAAAATGTTTTCTACGTCTCGGGTTTCGCACTGTTTTGTCCTGGATCCTGCTTCTAACCGTCTCTCAGAAGACAGATGGTCGAGCGATCGTCGCTCGACCCACGAACCTTGACCTCAAATCGGGTGAGACTACCCGCTGAACTTAAGCATATCAATAAGCGGAGGA
>OTU_1017
ATGCGATAAGTAATGTGAATTGCAGAATTCAGTGAATCATCGAATCTTTGAACGCACATTGCGCCCTTTGGCATTCCTTAGGGCATGCCTGTTCGAGCGTCACTAAAACCATCTCACAGATAATGTGGTATTGGTAGAAGTGGGTAGTACTTAACAGTACTTTGTCCTACTCTACTGAAATGGATAGGCCAGAAAAGTGAACCATGGTAATAGACTCTCAGAGTGTTTTAGAATGCTAAACTAGTCTTATCCTGGTTGGAATCTGAGCTACTGGACCCCCCATTTAGTCCAAAACACAGAGAGGTTGACCTCGGATCAGGTAGGGATACCCGCTGAACTTAAGCATATCAATAAGCGGAGGA
>OTU_1023
AATGCGATAAGTAATGTGAATTGCAGAATTCAGTGAATCATCGAATCTTTGAACGCACATTGCGCCCGCCAGTATTCTGGCGGGCATGCCTGTTCGAGCGTCATTTCAACCCTCAAGCCCGGCTTGGTGTTGGAGTTCTGTTTGTTTAAAACAGGCTCTGAAATACAGTGGCGAGCTCACCTGGACTCCGAGCGTAGTAGTTAACGTCGCTCAGGGCGTCCGGCGGGTTTCTGCCGTAAAATCCCCTATTTTACAGAAAGGTTGACCTCGGATCAGGTAGGAATACCCGCTGAACTTAAGCATATCAATAAGCGGAGGACTGAGACTCCAAGGCACACA
>OTU_1027
ATTGCGATAAGTAATGTGAATTGCAGATTTTCAGTGAATCATCGAATCTTTGAACGCACCTTGCGCTCCTTGGTATTCCGAGGAGCATGCCTGTTTGAGTGTCAGTGAATTCATCAACCATGTCGTCGACATATGCAACATGGCTTGGACTTGGGAGCTCTGCCGGTCAGTCACGATCGGCTCTCCTGAAATACATTAGTGGAGGGATGGAGACTAGCGTTTCTTTGGCCTTGGACGTGTTAAACCCTCGCCCTGGCTGGAGTGTCGCTACGTTCTCGAACCGGTCTGCTTCGAACACTATATATCGAGATCAGTTACTACCAGCACGGACGAACGCGGCTCGAACTTCAAACGTCGAGCTTAGCTATTAGTCTGAATGGGAACGCGGTCTCAATTCGTTTGGAAACTTGACCTCAAATCAGGTAGGACTACCCGCTGAACTTAAGCATATCAATAAGCGGAGGACTGAACT
>OTU_1041
AATGCGATAAGTAATGTGAATTGCAGAATTCAGTGAATCATCGAATCTTTGAACGCACATTGCGCCCTTCGGTATTCCGTTGGGCATGCCTGTTCGAGCGTCATTTAAACCTTCAAGCTTTGCTTGGTGTTGGGTGTTTGTTCCGCCTTAGTGTGTGGACTCGCCTTAAATTCATTGGCAGCCGGTATGTTGGTTTCGTGCGCAGCACATTGCGTCACGCCTAGCAGACCTCCTCCCATTAAGCCTCTTTTTTACTTTGACCTCGGATCAGGTAGGGATACCCGCTGAACTTAAGCATATCAATAAGCGGAGGA
>OTU_1045
AGCGCGAAATGTAGTGTGAATTGCAGAACATTGTGAATCATCGAATCTTTGAACGCACATTGCACCTCTCGAAGGGGAGGTATGCCTGTCTGAGCGTCATTGAAACCAATAAACCCCTCTGTGGGTTTGTACTGGGCTCCGCATGTATGTGCGATGCCTCAAAGTCATGGTCTAACCTATGGACGAGCTCCTCTAGGACCTGCCATGGGTTGGCCCCCCTCTGAATAATTTGACCTCAGATCAGGTAGGAAGACCGCCTGAACTTAAGCATATCAATAAGCGGAGGACTGAGACGCCAA
>OTU_1049
AATGCGATACGTAATGTGAATTGCAGAATTCAGTGAATCATCGAATCTTTGAACGCACCTTGCGCCCCTTGGCATTCCGAGGGGCACACCCGTTTGAGTGTCGTGAAATCCTCAAAACCCTTTTCTTTCATCGGAACGGGGGATTTTGGACTTGGAGGCTCAATGCTTGCTTTCGCTTTCGAAAGCGAGCTCCTCTTAAATGAATCAGTGGGGTCCGCTTTGCCGATCCTTGACGTGATAAGATGTTTCTACGTTTTGGACATGGCACTGTTTTCTCCGCTCCTAACTGTCCCACGGACAACGATGGTGCTCCGGTCCCCTGCCATCTGGCGCGTGGCTGGACCCACAAAAAACCCTTGACCTCAAATCGGGTGAGACTACCCGCTGAACTTAAGCATATCAATAAGCGGAGGA
>OTU_1055
ATGCGATAAGTAATGTGAATTGCAGAATTCAGTGAATCATCGAATCTTTGAACGCACCTTGCACCTTTTGGTATTCCGAAAGGTATGCCTGTTTGAGTGTCTGAAATTAATCGTGTGCATTAGCGCCGGATTTGGGCAGTGCAATTAGGTTGCTCGCCTTAAATAGATTAGTCGGAATTTTCCCAAGTAATCAAGCGTAATAAGTTTCGCTGCGTGAAAGGGATTAAAGCTGGCTTCTAATCGCCGTCTGGCAATTTTTTTAGATTTTGACCTCAAATCAGGTAGGACTACCCGCTGAACTTAAGCATATCAATAAGCGGAGGACTGAGACTCCAAGGCACACA
>OTU_1057
AATGCGATAAGTAATGTGAATTGCAGAATTCAGTGAATCATCGAATCTTTGAACGCACCTTGCGCTCCTTGGTATTCCGAGGAGCATGCCTGTTTGAGTGTCATTAAATTCTCAACCTTATCAGTTTATTTCTGATAGTGGCTTGGATGTGGGGGTTTCTCTTGCTGGCTCAGGTCAGCTCCCCTTAAATGCATTAGCTGGTGCCCCGTGTGGACTGTCTATTGGTGTGATAATTATCTACGCCATGCATGGATGTCTGCTTAGCACTGCTTCTAACCGTCTTGGACAATATATGACAATTTGACCTCAAATCAGGTAGGACTACCCGCTGAACTTAAGCATATCAATAAGCGGAGGACTGAGACTCnAGGCACACAGGGGA
>OTU_1063
AATGCGATAAGTAATGTGAATTGCAGAATTCAGTGAATCATCGAATCTTTGAACGCACCTTGCGCCCTTTGGCCATTCCGAAGGGCATGCCTGTTTGAGTATCGTGAACACCTCAACTCTCATGGTTTTTCCGTGATGAGCTTGGACTTTGGGGGTCTTGCCGGCCTGCCGTCGGCTCCTCTCAAATGAATCAGCTTGCCAGTGTCTGGTGGCGTCACGGGTGTGATAACTATCTACGCTTGTGGCTATCCACCGGGTAACCTTCGGTCTGAAGGTTCACTGGAGCTCATAGAGGCCCTTTGTGTGGGCAGCTTCTCGAACGTTTGATCTCAAATCAGGTAGGACTACCCGCTGAACTTAAGCATATCAATAAGCGGAGGACTGAGACTGCAAGGCACACAGGGGA
>OTU_1067
AATGCGATAAGTAATGTGAATTGCAGAATTCAGTGAATCATCGAATCTTTGAACGCACCTTGCGCCCCTTGGCTATTCCGAAGGGCATGCCTGTTTGAGTATCATGAACACCCTCAACCTTTGTGGTTTGTCACAATTGGGTTGGACTTTGGAGGTTTTGCTGGCCCTGAAGTTGGCTCCTCTCAAATGAATTAGCTTACCAGTGTTTGGTGGCGCCGCAGGTGTGATAGTTATCTACGCTTGCGGCCGTCTGCCATGCAACCTTCAGTGATGAGGGTTCGCTGGGGCTCACAGATGTCTCTCCCGAGTGAAGACAGCTTTTGATCGTTCGATCTCAAATCAGGTAGGACTACCCGCTGAACTTAAGCATATCAATAAGCGGAGGACTGAGACTGAAGGCACACGAGGGGATA
>OTU_1075
ATGCGATAAGTAATGTGAATTGCAGAATTCAGTGAATCATCGAATCTTTGAACGCACCTTGCGCCCTTTGGCTATTCCGAAGGGCATGCCTGTTTGAGTATCATGAACACCTCAACTCTCATGGTTTGCCATGATGAGCTTGGACTTTGGGAGACTTGCTGGCCTATAGTCGGCTCCCCTCAAATGAATCAGCTCTCCAGTGTTTGGTGGTGTCACGAGTGTGATAAATATCTACGCTCGCGGTTTTCTGCCAGGTAACCTTCAGCGATGGGGGTTTGCTGGGGCTCATAAATGTCTCTCCTTCAGTGAAGACAGCTCTGTGAATGTTTGATCTCAAATCAGGTAGGACTACCCGCTGAACTTAAGCATATCAATAAGCGGAGGA
>OTU_1083
AATGCGATAAGTAATGTGAATTGCAGAATTCAGTGAATCATCGAATCTTTGAACGCACCTTGCGCTCCTTGGTATTCCGAGGAGCATGCCTGTTTGAGTGTCATTAATATATATCAGCCTCTCATTCTTGAGTGGTTTGGATGTGGGGGGTTTGCTGGCCTGTTCAGCTCCTCTGAAATGCATTAGCAGAAACAACCTGTTCATTGGTGTGATAACTATCTACGCTATTGAATGTGAGGTGTGATTCAGCTTTCTAACGGTCCTTGGACAATTTATCATTAATGTGACCTCAAATCAGGTAGGACTACCCGCTGAACTTAAGCATATCAATAAGCGGAGGA
>OTU_1089
AATGCGATACGTAATGTGAATTGCAGAATTCAGTGAATCATCGAATCTTTGAACGCACCTTGCGCCCCTTGGTATTCCGAGGGGCACACCCGTTTGAGTGTCGTGAAAATCTCAACCTCCTTGGTTTCTTCTAGAGACCGATGGGGGCTTGGACATTGGAGGCCTTTGCTGGTGTCTCTCTTGAAGGCCCAGCTCCTCTTAAATGAATTAGCAGGGTCCTCTTTGCCGATCCTCGACATGTGATAAGATGTTTCCGTGTCTTGGTCTCTGGCTCTGTTGCTTTTGGGACCCGCTTCTAATCGTCTCAACCTTGCATCGAGACAAACGTCTGAGCGTGGCTCCCTTACCTGGGAAACTCTCTCGACCTCATGAACCCTTGACCTCAAATCGGGTGAGACTACCCGCTGAACTTAAGCATATCAATAAGCGGAGGACTGAGACTTCCAAGGCCACCACCAGGGGATTAGG
>OTU_1103
AATGCGATAAGTAGTGTGAATTGCAGAATTCAGTGAATCATCGAATCTTTGAACGCACATTGCGCCTTCTGGTATTCCGGGAGGCATGCCTGCTCGAGCGTCATGATGACCATATAACAAGCTCTTTTTTGCTTGGTTCTGAAGGTTGAGTGTTGCATTCACCTTTGAAATTTACTGGCGGACGGCTTCGTGTTCCTTTTGGCGTTATAGGATAACTCTTTCGCTTGAACTCGTTGGCCTGTCCTGCCCTCGAACCCCCAACTATTTAAGGGTTGACCTCGGCTTGGTAGGGATACCCGCTGAACTTAAGCATATCAATAAGCGGAGGA
>OTU_1105
ATGCGATAAGTAATGTGAATTGCAGAATTCAGTGAATCATCGAATCTTTGAACGCACCTTGCGCCCTTTGGCTATTCTGAAGGGCATGCCTGTTTGAGTATCATGAACACCTCAACTCTCACGGTTTGCCGTGATGAGCTTGGACTTTGGGGGTCTTGCTGGCCTATGGTCAGCTCCTCTCAAATGGATCAGCTTGCCAGTGTTTGGTGGCATCGCAGGTGTGATAACTATCTACGCTTGTGGTCTCCCACCAGGTAACCCTCAGCAATGGGGGTTCGCTGGAGCTCATAAATGTCTCTCCTCAGTGAGGACAGTTTTTGAACGTTTGATCTCAAATCAGGTAGGACTACCCGCTGAACTTAAGCATATCAATAAGCGGAGGA
>OTU_1109
GTGCGAAATGTAATGCGATTTGCAACTTCTGTGAGTCATCGAGTCTTTGAACGCATATTGCACCAAGTGCGCAAGCATCTGGTATGCCTGTTTGAGAATCATTTACAAACCAAGTGTCCTTGTGACCAGTTGTGCCCACAGCAATGGGGCGCCAAGTTCAGTGTTGATGTGTTAAGCATATCCATCTCTGCCCTTCCACACTATGATCTCAAATCAGGCAAGACTACCCGCTGAACTTAAGCATATCAATAAGCGGAGGA
>OTU_1111
ATGCGATAAGTAATGTGAATTGCAGAATTCAGTGAATCATCGAATCTTTGAACGCACCTTGCGCCCTTTGGTATTCCGAAGGGCATGCCTGTTTGAGTGTCATTAAATTATCAACCTTGCTCGCTTTTACTAGCTTGAGTTAGGCTTGGATGTGAGGGTTTTGCAGGCTTTTGTGGTCTGCTCCCTTTAAATGCATTAGTGGGATCTATTGTGGACCGTCACTTGGTGTGATAATTATCTATGCCTTGAGACTTTGAAACAAACTTATTAGAACCTGCTCATAACCGTCCTTCACGGGACAACTTTTGACAATTTGACCTCAAATCAGGTAGGACTACCCGCTGAACTTAAGCATATCAATAAGCGGAGGA
>OTU_1113
ATGCGATAAGTAATGTGAATTGCAGAATTCAGTGAATCATCGAATCTTTGAACGCACCTTGCGCTCCTTGGTATTCCGAGGAGCATGCCTGTTTGAGTGTCATTAATATATCAACTTCTTCAGCTTTTGTGTCTGTTGAGTGTTGGATTGTGGGGGTTTTGCTGGCCTTTCAAAAGGTCTAGCTCTCCTGAAATGTATTAGCGGAACAATTTGTTGAATCGTTCATTGGTGTGATAACTATCTACGCTATTGATCGTGAAGCAAGTTCAGCTTCTAACAGTCCATTGACTTGGATAAATTTATTAATGTGACCTCAAATCAGGTAGGACTACCCGCTGAACTTAAGCATATCAATAAGCGGAGGA
>OTU_1129
ATCGCGATAAGTAATGTGAATTGCAGATTTTCCGTGAATCATCGAATCTTTGAACGCACCTTGCGCTCCTCGGTATTCCGAGGAGCATGCCTGTTTGAGTGTCATCGAAACCTCGAAACCGAGCATCGACCTAGTCGGAGCCCGGTTCGGACTATGGGAGTCTGCGGGCGAACCACGTCCGCTCTCCTCAAAAGCATTAGCCGTGGGCAAGGGCCTCGCATGGCACGGCCTCTTCGACGTCGTAATGATCGTCGTGGGCTGGAAGTGCGTCGCTCTAAGGACCCGTGCTTCCCTAGACTTGCGAGCCCGTTCGTAGGAACGGCCGCGCCGCATCGACGCTTGACCTCAAATCAGGTAGGACTACCCGCCGAACTTAAGCATATCAATAAGCGGAGGACTGAGACGCCAAGGCACA
>OTU_1135
AATGCGATACGTAATGTGAATTGCAGAATTCAGTGAATCATCGAATCTTTGAACGCACCTTGCGCCCCTTGGCATTCCGAGGGGCACACCCGTTTGAGTGTCGTGAAATCATCAAAAACCTTTTTCTTTTGACCTTCTTTGGTCGGGAAACGGATTTTTGGACTTGGAGGTTCCATGCTTGCTTTCAAGCCTTTGAAAGCGAGCTCCTCTCAAATGAATTAGTGGGGTCCGCTTTGCTGATCCTTGACGTGATAAAGATGCTTCTACGTTTTGGATTTAGCACTGTCCCTTTGGACGCCTGCTCCCAACTGTCCCTTGGACGATGATGGTGCTCCGGTCGCCGCCATTTACATTGGCGTAGAGGCTGGACCCACGAGAAAAAACCCTTGACCTCAAATCGGGTGAGACTACCCGCTGAACTTAAGCATATCAATAAGCGGAGGACTGAGACTCC
>OTU_1151
AATGCGATAAGTAATGTGAATTGCAGAATTCAGTGAATCATCGAATCTTTGAACGCACCTTGCACTCCTTGGTATTCCGAGGAGTATGCCTGTTTGAGTGTCATTAAAACCTCAACTTCATAGTTTTGTTACTATTACTTTTGAAGCTTGGATTTGGAAGTTGCTGGCTCATTAGTAGTCGGCTCTTCTTAAATGTATTAGCTGCTTGTCCGTGAGTTGGCTCAGAGTGTGATAAGTATCTACACTTGGTGGCTGCTTGCTTTGGATGTGGCTTCTAATTGTCCTTAGGGACACTTTCTTACCCATCTGACCTCAAATCAGGTAGGACTACCCGCTGAACTTAAGCATATCAATAAGCGGAGGACTGAGA
>OTU_1153
ATGCGATAAGTAATGTGAATTGCAGAATTCCAGTGAATCATCGAATCTTTGAACGCACATTGCGCCCATTAGCACTCTAATGGGCATGCCTGTTCGAGCGTCATTTCAACCCTCAGGCCCTGGCCGGCCTGGCGTTGGGGCGTCTGCGGTTGACCGCAGGCCCTGAAAGATAGTGGCGGTGTCCGCTAGCACTCCGGGCGCAGTAGATTTCCTTCTCGCCGAGGATGTCTTGCGGGCTGCCGGCCGTAAAACACCGTAATGATAGAAGGTTGACCTCGGATCAGGTAGGAATACCCGCTGAACTTAAGCATATCAATAAGCGGAGGA
>OTU_1155
AGTGCGATAAGTAGTGTGAATTGCAGAATCCGTGAATCATCGAATCTTTGAACGCAAATTGCACTCTCTGGTACTCCGGGGAGTATGCCTGTTTGAGGGTCAGCTTTAAGTAAATCAATGTGTTGCTTTTTGTGACACTTGGATACCCGCTGAACTTAAGCATATCAATAAGCGGAGGA
>OTU_1157
AATGCGATACGTAATGTGAATTGCAGAATTCAGTGAATCATCGAATCTTTGAACGCACCTTGCGCCCCTTGGTATTCCGAGGGGCACACCCGTTTGAGTGTCGTGAACATCCTCAACCTTTCTTTGGTTTCTTGACCAAGGGAAGGCTTGGACTTTGGAGGTTTTTATTTTTGCTGGCTTCCTCAGAAGTCAGCTCCTCCTAAATGAATTAGTAGGGTCTGCTTTGCAGATCCTTGATGTGATAAGGTATTTCTACATCTTGGATCATGCACAAGTCAGTTTTGGATTCTGCTTCTAACTGTCTTTGCAAAAGACAATGTTGCGAACCTTGACCTCAAATCGGGTGAGACTACCCGCTGAACTTAAGCATATCAATAAGCGGAGGACTGAGACTCCAAGGCACACAGGGGATAGG
>OTU_1161
AATGCGATAAGTAATGTGAATTGCAGAATTCAGTGAATCATCGAATCTTTGAACGCATCTTGCGCTCCTTGGTATTCCGAGGAGCATGCCTGTTTGAGTGTCATTAAAACTTCTCAAAACCCATAATCAAGATTGAATCTTGATGTGGCTTTTGGATGATGGGGGTTTTTGCAGGCTTTGAAAGAAAGTCAGCTCTCCTGAAATGTATTTTAGTGGTATCTGAGGGGCTACTTTGGGCATGATAAATTTGTTTATGTCTTTTTTTGAATAGTCTCAATATGAACCCGCTTGTGTTGGCAACTTTTTTGACTTGACTTGACCTCAAATCAGGTAGGACTACCCGCTGAACTTAAGCATATCAATAAGCGGAGGA
>OTU_1167
ATGCGATACGTAATGTGAATTGCAGAATTCAGTGAATCATCGAATCTTTGAACGCACCTTGCGCCCCTTGGCATTCCGAGGGGCACACCCGTTTGAGTGTCGTGAAATCTTCAAAACCCTCTTTCTTTGATCCATTTTGGTCGGGAAAAGGGATTTTTGGACTTGGAGGTTCAATGCTCGCCTTTTCTTTCGAAAGTGAGCTCCTCTTAAACAAATTAGTGGGGTTCGCTTTGCTGATCCTTGACGTGATAAGATGTTTCTACGTTTTGGGTTTAGCATCGTCCCTTGGATGCCCGCTCCTAACTGTCCCACGGACAACGATGGTGCTCTGGTCACCGCCGGTCCACATCGGCGGAAGGCTGGACCCACAAAAGAAACATTGACCTCAAATCGGGTGAGACTACCCGCTGAACTTAAGCATATCAATAAGCGGAGGA
>OTU_1169
ATGCGATAAGTAATGTGAATTGCAGAATTCAGTGAATCATCGAATCTTTGAACGCACATTGCGCCCATTAGTATTCTAGTGGGCATGCCTGTTCGAGCGTCATTACAACCCTCAAGCGCTGTAGTGCTTGGTGTTGGGGCTTCTGCTGCTTGCAGCAGGCCCTGAAAGATAGTGGCGAGGTCGCCGTGACCCTGAGCGTAGTAGTTTACACCTCGCTTCTGTGGCTCGCGGCGGGTTCTCAGCCGTGAAACCCCCAATTTTCACAAGGTTGACCTCGGATCAGGTAGGAATACCCGCTGAACTTAAGCATATCAATAAGCGGAGGA
>OTU_1171
ATGCGATACGTAATGTGAATTGCAGAATTCAGTGAATCATCGAATCTTTGAACGCACCTTGCGCCCCTTGGTATTCCGAAGGGCACACCCGTTTGAGTGTCGTGAAATCTTCAAAACCCCTTTGTGGGATTTTGGACTTGGAGGTCTAATGCTTGCCTTTGATTTCAAAAGCGAGCTCCTCTCAAATAAATTAGTGAGGTCTGCTTTGCTGGTCCTTGACGTGATAAGATGTTTCTACGTTTTGGATTTGGCACCGTCGCTCGCTTCTAACCGTCTCATGGACGACCGATGGCGCTCCGGTCACCGCCATCAACGTTGGCGGGAGGCTTGGCCCACGAAAGAAACCTTGACCTCAAATCGGGTGAGACTACCCGCTGAACTTAAGCATATCAATAAGCGGAGGACAGAGACTCAAGGCACA
>OTU_1199
GTGCGATAAGTAATGTGAATTGCAGAATTCCGTGAGTCATCGAATCTTTGAACGCAAATTGCACTCCCTGGTATTCCGGGGAGTATGCCTGTTTGAGGGTCAGTTTAAATAAACATCGAGGTGTTGCTTTTTCGTGACGCTTCGGAATTGGGAAGTCTTGATCCTTGGATCAAGTGACCTGAAATTGACACGTTTCTGTGCATCTCGGACGTACATAAGGAATGAGTTTCTAATACGTCAGGGTTTGCCAGGCTCTATTAGGTATGACCATGTTTGCTCGTGGAGTCCGTACCCATAACGTAACTCATGATTTGACCTCAAATCAGGTAGGAATACCCGCTGAACTTAAGCATATCAATAAGCGGAGGA
>OTU_1201
AATGCGATAAGTAGTGTGAATTGCAGAATTCAGTGAATCATCGAATCTTTGAACGCACATTGCGCCCTTTGGTATTCCTTAGGGCATGCCTGTTCGAGCGTCATCTAAACCCTCAAGCTCTGCTTGGTGTTGGGCGCCTGTCCCGCCTCGGGCGCGGACTCGCCTCAAAAGCATTGGCGGCCTGTGTATTGGCTTCGAGCGCAGCAGACTCGCGCCTCGCAACCCTCTGGCACGGGCGTCCATCAAGACGCACCCCCAAAGTTTGACCTCGGATCAGGTAGGGATACCCGCTGAACTTAAGCATATCAATAAGCGGAGGACTGAGACGCCAAGGCAC
>OTU_1209
ATGCGATAAGTAATGTGAATTGCAGAATTCAGTGAATCATCGAATCTTTGAACGCACCTTGCGCCCCTTGGTATTCCGAGGGGCATGCCTGTTTGAGTGTCTTGAAATCATCAAGCCCCTCGGCGCTCGTCGCCGGAGGGCTTGGACTTGGGGGTCTTGCTGACGCTTCGGCGCCGGCTCCCCTTAAATGAATCGGTCGGGCTTATCGTGTGCCGGTCCACGGGCGTTGTATCACCCTCGTCCTGGGATGGCGCTCGACTCGAAGGCCCCTCCTCGACCTGCCTATGGAGCGGCGGTCAAAGGCGCTTTGCCACTTTGTGATCTGACCTCAAATCAGGTAGGACTACCCGCTGAACTTAAGCATATCAATAAGCGGAGGA
>OTU_1215
ATGCGATAAGTAATGTGAATTGCAGAATTCAGTGAATCATCGAATCTTTGAACGCACCTTGCACCCTTTGGAATTCCGAAGGGTATGCTCGTTTGAGTGTCATTGTACTCTCACACTCTCTGATCCTTTCAAGGGGTTCGGAGAGCGGTGGACTTGGGTGTTTGCTGCCTTTCCCGGTGGCTCACCTCAAATGCGTCAGTGCACCTCTTGGTTGGACATAGTACGGCGTGATAAGTGTCTTCGCCGGCACCTCGCAAGAGGGTGGCCGATCGGGAGCTCTGTGCTCTCCAACCGTCCGTCTTTGGACAAATTATCTGACAACTTGACCTCAAATCGAGTAGGACTACCCGCTGAACTTAAGCATATCAATAAGCGGAGGA
>OTU_1233
GTGCGAAAAGTGATGCGATTTGCATGCTCTGTGAGTCATCGAATCTTTGAACGCATATGGCGCCTGCTGGTTCCACCGGGAGGCATGCCTGTTTGAGAATCGTCTTTCTTTATCCTCTTGGTATCCACGAGGGACATGGGCGTTCACCAGTGATTGCCTGGAATGCGGCGTGGTTGTGCCGTGATAAGCGGATCGGCCAATCGAACAGTGTCAGCGATCTCAAATCAGGCAGGATGACCCGCTGAACTTAAGCATATCAATAAGCGGAGGA
>OTU_1257
AATGCGATAAGTAATGTGAATTGCAGAATTCAGTGAATCATCGAATCTTTGAACGCACCTTGCGCCCTTTGGCTATTCCGAAGGGCATGCCTGTTTGAGTATCATGAACACCTCAACTCTCACGGTCCGCCGTGATGAGCTTGGACTTTGGGGGTCTTGCTGGCCTAGCGTCGGCTCCTCTCAAATGGATCAGCCTGCCAGTGTTTGGTGGGATCACAGGTGTGATAACTATCTACGCTTGTGGTTTCCTGCCATGTAACCTTCAGCAATGGGGGTTCGCTGGAGCTCACAGATGTCCCTTCCTTCGTGAGGACAGCTTTTTGAACGTTTGATCTCAAATCAGGTAGGACTACCCGCTGAACTTAAGCATATCAATAAGCGGAGGACTGAGACTCCAAGGCACACAGGGGA
>OTU_1259
ACTACGTTAAACGGTGTGAATTGCAGAACACGCAGAACACTGGAACTTTGAACGCACATGGCAGGTTAGTGTTATAACTAACCTTTGTCTGTGTGAGGGTTGTAATCAGAGAATGAAGGATACTTTTTGAAAAGCGGGGAGGTTGCCTGTTAAATGTGTGACATGCCCGCTGATCGCAGTAAAAACACACTTGTGTTGCGCCTCTGGCCAGCGTCGGAGGTTAACAGCAACTGGACGAGTGTCAAGCAACTCTTTCTCACAACCTCACATCAGGCAAGATCACCCGCTTAATTTAAGCATATCAATAAGCGGAGGACTGAGACTCCAAGGCACACAGGGGATAGG
>OTU_1261
AGTGCGATAACTGATGTGAATTGCATTACTTTGTGAGTCATCTAGTCTTTGAACGCAGCTTGTGGCCGCAAGGCCATGTCCGGCTGAGTGTGGGTACAGTCCCTCTTCACTCCTAGTGAGTGGGGAGGGGCGTGCATGGCGAGTACGCGACCATCGTGTGTGGGGGTCTCGCTTGAACGCAGGGCGCTGTGGCAACTGGTGGTGTAGCGAAAGCTGTGTTGTTGTTGTTGCTGCTGGCGAGCGCGGGTGTGTGTTGGTGGAGTGAGCGAGTGTGTGTGTGTGAGTGCTGGAGGATGAGGGTAGTCGCCAACTGGTGGTCGCTTTCATTTCCTGTCCACCCATCCACTCACTGTCCACCCAACTACCACCCTCAAACCTTCTCACTCAGGCGGGCAAGAGCACCCGCTGAACTTAAGCATATCAATAAGCGGAGGACTGAGACTCCAAGGCACACAGGGGA
>OTU_1267
ATGCGATACGTAATGTGAATTGCAGAATTCAGTGAATCATCGAATCTTTGAACGCACCTTGCGCCCCTTGGTATTCCGAGGGGCACACCCGTTTGAGTGTCGTGAACACCCTCAACCTTCTTGGTTTCTTGACTAGGAAGGCTTGGACTCTGGAGGTTTTCCTTGCTGGCCTCTTTTTGAAGCCAGCTCCTCCTAAATGAATTAGTGGGGTTCGCTTTGCCGATCCTTGACGTGATAAGTATGCTTCTACGTCTTGGGTTTTGCACTGTCCCACTTCCAATGGTCTTTGAATGAAGACAATGTAAGAGTTGCATTGCGATTCTTACTCAGCGACCTTGACCTCAAATCGGGTGAGACTACCCGCTGAACTTAAGCATATCAATAAGCGGAGGA
>OTU_1269
AATGCGATAAGTAATGTGAATTGCAGAATTCAGTGAATCATCGAATCTTTGAACGCATCTTGCGCTCCTTGGTATTCCGAGGAGCATGCCTGTTTGAGTGTCATTAAATATCTCAAAAAAAGCTTGTGCTTTTGCATAGGATTTCTTTTTGGACATTGGGAGTTGCTGGCTACTGTTAAAGTGGTTGGCTCTTCTGAAATGTATTAGTTGAGGAGCTTTGCACTCTATTGGTGTGATAGACTATCTATGCCATGAGATGCTTTTTAATGATCCTCTGCCTTCTAACCGTCTTTAATTGGACAACATGATAAACTTGACCTCAAATCAGGTAGGACTACCCGCTGAACTTAAGCATATCAATAAGCGGAGGA
>OTU_1271
ATGCGATAAGTAATGTGAATTGCAGAATTCAGTGAATCATCGAATCTTTGAACGCACCTTGCGCTCTCTGGTATTCCGGGGAGCACACCTGTTCGAGTGTCATTGAAACTCTCAAATAGAGGTAGTTTTTACGGCTGTCTCTGTTTGGATTTGGACTCTGCTGCATTAATGTGGCTAGTCTTAAATGTATTAGCTGGTCCTCATTGAGGTTTGGTTCTACTCGGCGTGATAATTATCTAACGTTGAGGACAGTCTTCAGGACTGGCCATGGCTCTCTGTCTGGATTGCTTCTAAATTGTCCTGGGGACAATTCATTCAATTTCTGACCTCGAATCAGGTGGGACTACCCGCTGAACTTAAGCATATCAATAAGCGGAGGA
>OTU_1285
AGTGCGAAAAGTAGTGCGATTTGCATGCTCTGTGAGTCATCGAGTCTTTGAACGCATATGGCGCCTCCAGGCCCTGCCCGGAGGCATGTCTGTTTGAGCATCATAACTCTTGGATTTACCAAATAATTGGGCTCACACCACTGTCTGCCCGGAAGCGCCGCGCTGTCGTGGAGTCACAATCAATGCGATAGCTCACACCCGTGATCTCAAATCAGACAGGACTACCCGCCGAACTTAAGCATATCAATAAGCGGAGGA
>OTU_1307
CTGCGATAAGTAATGCGAATTGCAGAATTCTACGAGTCATCGAATCTTTGAACGCACATTGCACCTGCCAGTATTCTGGCAGGTATGCCTGTTCGAGCGTCATTTCAACTCCTCAAGCCCTGGCTGCTTGGTGTTGGGGCTTAATCTGCAGCGCCTTTACGGCGGCTGCAGGCCCCTAATTACAGTGGCGGACCCGCCGAGGCCCCGAGCGCAGTAGTGTATCTCCTCGCTCCAGGGCGCCGCGGCGGGCTCTCCTGCCGTAAAACCCCCACTATTTTTCAAGGTTGACCTCGGATCAGGTAGGACTACCCGCTGAACTTAAGCATATCAATAAGCGGAGGA
>OTU_1317
AATGCGATAAGTAATGTGAATTGCAGAATTCAGTGAATCATCGAATCTTTGAACGCACCTTGCGCTCCCTGGTATTCCGGGGAGCACGCCTGTTCGAGTGTCACGAAATTTCTCAAGCTTGGATAGCCTTCTCCAGCTGTCCATTAGCCTTGGTTGTTGGGCTTTGCCGTGTCCTTCATTGGAACGGCTGGCCTTAAATGCATTAGCTGATCCTTGTGCGGCACTGGTTTGACTCAGCGTGATAATGGATCTGATCGCTGAGGACATCCTTTTGGGATGGCCAGTCCTCATTTGGGTTGCTTCTAAATCTGGTCTTGCAGGTTCTTGAATCTGCTGTTCCACTTTTCAGCTTTGACCTCGAATCAGGTGGGACTACCCGCTGAACTTAAGCATATCAATAAGCGGAGGA
>OTU_1319
ATGCGATACGTAATGTGAATTGCAGAATTCAGTGAATCATCGAATCTTTGAACGCACCTTGCGCCCCTTGGCATTCCGAGGGGCACACCCGTTTGAGTGTCGTGAAATCTTCAAAACCCTTTTTCTTCTTTGATCCATTTTTTTGGTCGGGGAAAAGGATTTTTGGACTTGGAGGTTTAATGCTTGCCCTCTCTTTTGAAAGTGAGCTCCTCTCAAATGAATCAGTGGGGTCCGCTTTGCTGATCCTTGACGTGATAAGAATGTTTCTACGTTTTGGGTTTAGCGCTGTCCCTCGGACATCTGCTTCTAACTGTCTCATTGATGACACGAAAGAAAACCCTTGACCTCAAATCGGGTGAGACTACCCGCTGAACTTAAGCATATCAATAAGCGGAGGA
>OTU_1335
ATGCGATAAGTAATGTGAATTGCAGAATTCAGTGAATCATCGAATCTTTGAACGCACCTTGCACTCCTTGGCATTCCGAGGAGTATGCCTGTTTGAGTGTCATGAAATCATCAACCTCATAGTTTTATTACTTTTGAGGCTTGGATTTGGAAGTTGCTGGCTAATGTCGGCTCTTCTTAAATGTATTAGCTGCTTGTCCGTGAGTTGGCTCAGAGTGTGATAAGTATCTACACTTGGTGGCTGCTTGCATTGGATGTGGCTTCTAATCGTCTTAGGACAACTTTTTAAGATCTGACCTCAAATCAGGTAGGACTACCCGCTGAACTTAAGCATATCAATAAGCGGAGGA
>OTU_1349
AATGCGATAAGTAATGTGAATTGCAGAATTCAGTGAATCATCGAATCTTTGAACGCACATTGCGCCCCTTGGTATTCCTTGGGGCATGCCTGTTCGAGCGTCACTGCAAACCCACTCATAAATATTATGGTATTGATGGAAGTGAACTGAGTCAAACAATGTACTTGGGTCACCCCATTGAAATGCATAGGCAGGACAATAAACCTCTGCAATGAACTTAGTAACTGTCTGAAAGACACAAACCAGTTCCTTGTTGGGTGCAGACCTTGCTTCCATGGACCTCCATCCAAGACGAATTCTGGGTTGACCTCGGATCAGGTAGGGATACCCGCTGAACTTAAGCATATCAATAAGCGGAGGA
>OTU_1357
ATGCGATAAGTAATGTGAATTGCAGAATTCAGTGAATCATCGAATCTTTGAACGCACATTGCGCCCTTTGGTATTCCGAAGGGCATGCCTGTTCGAGCGTCATTTCAACCCTCAAGCTCTGCTTGGTATTGGGCCCTGCCGCGATGGCAGGCCTTAAAATCAGTGGCGGTGCCGTCTTGGTTCCAAGCGTAGTACATCTCTCGCTCTGGAGGCCTGGTGGCGTCTTGCCAGACAACCCCAATTACTTCTATGGTTGACCTCGGATCAGGTAGGGATACCCGCTGAACTTAAGCATATCAATAAGCGGAGGA
>OTU_1361
ATGCGATAAGTAGTGTGAATTGCAGAATTCAGTGAATCATCGAATCTTTGAACGCACATTGCGCCCTTCGGTATTCCGTTGGGCATGCCTGTTCGAGCGTCATTTGACCCTTCAAGCTCTGCTTGGTGTTGGGCGTTTGTTCCGCCTCCGCGCGTGGACTCGCCTCAAATTCATTGGCAGCCGGTATGTTGGTTTCGTGCGCAGCACATTGCGTCACGCCTAGCAGACCTCCTCCCATTAAGCCTCTTTTTTAACTnTGACCTCGGATCAGGTAGGGATACCCGCTGAACTTAAGCATATCAATAAGCGGAGGACTGAGACTTCCAAGGCACAC
>OTU_1373
AATGCGATAAGTAGTGTGAATTGCAGAATTCAGTGAATCATCGAATCTTTGAACGCACATTGCGCCTTCTGGTATTCCGGGAGGCATGCCTGCTCGAGCGTCATGACGACAATGTTTCAAGCTCTTTTTTGCTTGGTTTTGAAGGTTGAGTGTTGCATTCACCCTTGAAATTTACCGGCGGACTGCTTCGTGTTCCTTTTGGCGTTATAGGATAACTCTTTCGCTTGAACTCGTTGGCCTGTCCTGCCCTCAAACCCCCCGAACTATTTTTGGTTGACCTCGGCTTGGTAGGGATACCCGCTGAACTTAAGCATATCAATAAGCGGAGGACTGAGCTG
>OTU_1389
AATGCGATAAGTAATGTGAATTGCAGAATTCAGTGAATCATCGAATCTTTGAACGCACCTTGCACTCCTTGGTATTCCGAGGAGTATGCCTGTTTGAGTGTCATTAAATTCTCAAACCTCAATGGCTTTATTGACATTTGAGGCTTTGGATGTGGGGGTTGCTGGACTCGTCAAGAGATCAGCTCTCCTTAAATGTATTAGTGGTTACTGTTTTCCACTCTCCGGTGTGATAATATCTACGCCTGGTGGAAATGTTAAGTGTAGCTGCTTTCGAACCGTCCATGAAATGTGGACAACTTGAAACATTTGACCTCAAATCAGGTAGGACTACCCGCTGAACTTAAGCATATCAATAAGCGGAGGA
>OTU_1397
ATGCGATAAGTAATGTGAATTGCAGAATTCAGTGAATCATCGAATCTTTGAACGCACATTGCGCCCGCCGGCATCCCGGCGGGCATGCCTGTTCGAGCGTCATTTCAACCCTCAGGCTCCGCCTGGCGTTGGGGACCTGCGCACCGCAGCCCCCGAAAGACAGCGGCGGGTGCGCCCTGGAATCGAACGCAGTAGTTTCTTCTCGTTCTGGTTCGGGGCGTCCTCTTGCCGTAAAACCCCCCCGATCACAAGGTTGACCTCGGATCAGGTAGGAATACCCGCTGAACTTAAGCATATCAATAAGCGGAGGA
>OTU_1401
ATGCGATACGTAATGTGAATTGCAGAATTCAGTGAATCATCGAATCTTTGAACGCACCTTGCGCCCCTTGGCATTCCGAGGGGCACACCCGTTTGAGTGTCGTGATATTCTCAAAAGCCTTTTTCTGCTCTTGCTGAAAAGGGTTTTTTGGACTTGGAGGTTCAATGCTTGCTTTTCACTTTTGAAAAGTAAGCTCCTCTCAAATGAATCAGTGGGGTCCGCTTTGCTGATCCTTGACGTGATAAGATGTTTCTACGTTTTGGATTTGGCACTGTCTTTTTTTGGATGCCTGCTTCTAACCGTCCCACGGACAATGGTGGTGCTCTTGTCGCCGCTGCCTACACCTGGCAGAGGAGGTTGGACCCACAAAAGAAAACCCTTGACCTCAAATCGGGTGAGACTACCCGCTGAACTTAAGCATATCAATAAGCGGAGGA
>OTU_1403
ACTACGTTAATCAGTGTAAACTGCACAATAGCAGAACACTTGAACTTCGAACGCACATTGCGGCTAAAGGGTAACTCCTCTAGCCTTATCTGCGTGAGGGCTGTATAGCGATATTCAACTCATGTTCAGGGAGTGATCACTTTACCGTGAGACTCCGCAACGTGAACCTCGCTAGTGGTCTCTGACTGCTGACGTCTCAGGCAGGCAAGACCGCGGGTTAGCGAGACGAGTCTCTCTCGACTCACCTCATCTCAACAGCCTCACGTCAGGTAAGAGTACCCGCTGAACTTAAGCATATCAATAAGCGGAGGACTGAGACTGAAGGCACACAGGGGAT
>OTU_1407
ATGCGATAAGTAATGTGAATTGCAGAATTCAGTGAATCATCGAATCTTTGAACGCACATTGCGCCCCTTGGTATTCCGAGGGGCATGCCTGTTCGAGCGTCATTACAACCCTCAAGCATTGCTTGATATTAGGCTCCGCTGCTCACCCAGCGGGCCTTAAAATCAGTGGCGGGTGCCGTCTGGCTCTAAGCGTAGTACATACTCTCGCTACAGACGTCCGGTGGATGCTGGCCAGCAACCCCCAATTTATCAAGGTTGACCTCGGATCAGGTAGGGATACCCGCTGAACTTAAGCATATTAATAAGCGGAGGA
>OTU_1411
ATGCGATAAGTAATGTGAATTGCAGAATTCAGTGAATCATCGAATCTTTGAACGCACCTTGCGCTCCTTGGTATTCCGAGGAGCATGCCTGTTTGAGTGTCATTAAATTCTCAACCTTTCCAGCTTTTATTAGTTTGGTCAGGCTTGGATGTGGGGGTTGCAGGCTTCATTTAGTCTGCTCTCCTTAAATGCATTAGCGGAACTTTTGTGGACCGTCTATTGGTGTGATAATTATCTACACCGTGGATGTAAAGCAGTTTTTATAAAAGTTCAGCTCCTAACTGTCCATTGACTTGGACAATTTTGACAATTTGACCTCAAATCAGGTAGGACTACCGCTGAACTTAAGCATATCAATAAGCGGAGGA
>OTU_1415
ATGCGATACGTAATGTGAATTGCAGAATTCAGTGAATCATCGAATCTTTGAACGCACCTTGCGCCCCTTGGCATTCCGAGGGGCACACCCGTTTGAGTGTCGTGAAATTCTCAAACCTTCTTGGTTTTTGGACCAAAGATGGCTTTGGACTTTGGAGGCGTTTTGCTGGCTTTGTGAAAAGCCAGCTCCTCTCAAATGCATTAGTGGGGTCCACTTTGCCGATCCCCAGGCGTGATAAGATGCTTTCTACGTCTTGGGATTTGCTCTGTTCCTCGGGAACCTGCTTTCAAACCGTCTCGTGAGAGACACCGTTCGAGTTTGCTCGGCGCACGAACCTTGACCTCAAATCGGGTGAGACTACCCGCTGAACTTAAGCATATCAATAAGCGGAGGAC
>OTU_1421
ATGCGATAAGTAATGTGAATTGCAGAATTCAGTGAATCATCGAATCTTTGAACGCACCTTGCGCCCTTTGGATATTCCGAAGGGCATGCCTGTTTGAGTATCATGAACACCTCAACTCTCATGGCTTGCCATGATGAGCTTGGACTTTGGGGGTCTTGTTGGCCTGTGAGCCAGCTCCTCTTAAATGAATCAGCTTGCCAGTGTTTGGTGGCATCACGGGTGTGATAACTATCTACGCTTGTGATTTCCCACCAGGTAACCTTCAGCTATGGAGGTTCGCTGGAGCTTATAAATGTCTCTCCTCGGCGAAGACACATTTTGACCATTTGATCTCAAATCAGGTAGGACTACCCGCTGAACTTAAGCATATCAATAAGCGGAGGA
>OTU_1431
ATGCGATAAGTAATGTGAATTGCAGAATTCAGTGAATCATCGAATCTTTGAACGCACATTGCGCCCCTTGGTATTCCGAGGGGCATGCCTGTTCGAGCGTCATGATCATATCTCAAGCTTTGCTTGGTATTGGGTTTTCGTCTCCCTCGTATTTTGTACGGGTATATTGACGTGCCTGAAAATCAATGGCGGTGTCCCAACAATAGACTCAAGCGTAGCAGACTGACTCGCTTTAGAGAACTTTTGTAGGTACTGTCAATAAATAACAAGTTGGACCTCGGATCAGGTAGGGATACCCGCTGAACTTAAGCATATCAATAAGCGGAGGA
>OTU_1445
TATGCGATAAGTAATGTGAATTGCAGAATTCAGTGAATCATCGAATCTTTGAACGCACCTTGCGCCCTCTGGTATTCCGGAGGGCATGCCTGTTTGAGTGTCATGTAGACTCAATCCCTCGGGTTTCCGAGGAGATTGGACTTGGGTGTTGCCGCTCTGCCGGCTCGCCTTAAAAGACTTAGCGGGATAGCACCGTAGTCGGCGTAATAAGTTTCGTCGGTGAAGGTTGTGATGACTGCTTACAATCGCCCTCGGGCAATTTTTGACTCTGACCTCAAATCAGGTAGGACTACCCGCTGAACTTAAGCATATCAATAAGCGGAGGACTGAGACTCCAAGGCACAC
>OTU_1453
AATGCGATACGTAATGTGAATTGCAGAATTCAGTGAATCATCGAATCTTTGAACGCACCTTGCGCCCCTTGGTATTCCGAGGGGCACACCCGTTTGAGTGTCGTGAAAACCTCAACCTCCTTGGTTTCTTCTGGAGACCGAAGCAGGCTTGGAATTTGGAGGCCTTTGCTGGCACCTCTGCCAGCTCCTCTCAAACAAATTAGCAGGGTCCTCTTTGCCGATCCTTGACGTGTGATAAGATGTTTCCATGTCTTGGTTTCTGGCTCTGTCACTTTTGGGACCTGCTTCTAACCGTCTGGACCTTGTGTCGAGACAAAGTTTCGAGCATGTGCAACCCCTTCTCGGGGAAGCTCTCCTCGACCCCACGAACCCTTGACCTCAAATCGGGTGAGACTACCCGCTGAACTTAAGCATATCAATAAGCGGAGGA
>OTU_1465
ATGCGATACGTAATGTGAATTGCAGAATTCAGTGAATCATCGAATCTTTGAACGCACCTTGCGCCCTTTGGCATTCCGAAGGGCACACCCGTTTGAGTGTCGTGATATTCTCAAACCTTCTTGGTTTCTTGACTAAGGAGGCTTTGGACTTTGGAGGCTTTTGCTGGACCTTCCCTTGTTGAAGCCAGCTCCTCTTAAATGAATTAGCTTGCCAGTGTTTGGTGGCGTCACAGGTGTGATAACTATCTACGCTTGTGTTTTCCACCAGGTAACCTTCAGCAATGGAGGCTCGCTGGAGCTCATAAATGTCTCTCCTTAGCGAGGACAGCTTTTTGAACGTTTGATCTCAAATCAGGTAGGACTACCCGCTGAACTTAAGCATATCAATAAGCGGAGGA
>OTU_1475
ATGCGATAAGTAATGTGAATTGCAGAATTCAGTGAATCATCGAATCTTTGAACGCACCTTGCACTCCTTGGTATTCCGAGGAGTATGCCTGTTTGAGTGTCATTAAATTCTCAAACCTTCATTGGTTTTGTAAACTTTTGAAGGCTTTGGATGTGGGGGCTGCTGGAATCTAACGAATTCAGCTCTCCTTAAATGCATTAGTGGTTACTGTTCCCCACTTTGATGTGATAATTATCTACATCTTGTAAGTCGGGGATGTTAAGTGTAGCTGCTTTCTAACCGTCCGAGTTGCTTTGGACAATTTGAACCATTTGACCTCAAATCAGGTAGGACTACCCGCTGAACTTAAGCATATCAATAAGCGGAGGA
>OTU_1477
AATGCGACAAGTAATGTGAATTGCAGAATTCCGTGAATCATCGAATCTTTGAACGCACATTGCGCCCTCTGGTATTCCGGAGGGCATGCCTGTCCGAGCGTCATTGCTATACCTCAAGCCCGGCTTGTATGTTGGGCTTACTGTCTTGTTGGACAGTAGCCCCAAAGGCAGTGGCAGGGTCGTAGTCCGGTCTTTTCAATGCGTATGGGGCATTGTCACCCGCTTGAAGGCTGGCCGACCTTTTATGCCTATTGTGGATTTTATCCACTATTAATTTTTTCTGATGGACCTCGGATCAGGTAGGGATACCCGCTGAACTTAAGCATATCAATAAGCGGAGGACTGAGACTC
>OTU_1487
AATGCGATAAGTAATGTGAATTGCAGAATTCAGTGAATCATCGAATCTTTGAACGCACATTGCGCCCCTTGGTATTCCGGGGGGCATGCCTGTTCGAGCGTCATTTCACCACTCAAGCCTCGCTTGGTATTGGGCAACGCGGTCCGCCGCGTGCCTCAAATCGACCGGCTGGGTCTTCTGTCCCCTAAGCGTTGTGGAAACTATTCGCTAAAGGGTGCTCGGGAGGCTACGCCGTAAAACAAACCCATTTCTAAGGTTGACCTCGGATCAGGTAGGGATACCCGCTGAACTTAAGCATATCAATAAGCGGAGGA
>OTU_1491
ATGCGATAAGTAATGTGAATTGCAGAATTCAGTGAATCATCGAATCTTTGAACGCACCTTGCGCCCCTTGGTATTCCGAGGGGCATGCCTGTTTGAGTGTCTTGAAATCATCAGGCCTGCCGGGTTCTTGCAATCCGTCGGGCTTGGAGTTGGGGGTCTTGCTGCCTCGCGGCGGCTCCCCTTGAATGCATCGGCTGGGCCTCTGGGGTTCCTGCTCTCGGGCGTTGTATCAACCTCGCTTGCGGCAGACCCTGGCTTTGCGCGTCCGGCTTTGACCTGCCTCTGGAGCGGCGGTCAACCATTGAAATCTGACCTCAAATCAGGTAGGACTACCCGCTGAACTTAAGCATATCAATAAGCGGAGGACTGAGAC
>OTU_1493
TCGCGAAATGTATTGTGAATTGCAGAATTCCGTGAACCATCGAATCTTTGAACGCACATTGCACTCTGTTTGCGCAGAGTACGTCTGTTTGAGTGTTGCAACACACACACACACCTGAGCACTGCAACACCTGCTTGCTTCAAATGGCACCTGGGTACACCGTGCAACCATACTGACCAGTTGGCGCACCACCCCCGACCACCAACCTCAAATCAGACGAGACGACCCGCTGGACTTAAGCATATCAATAAGCGGAGGA
>OTU_1497
ATGCGATAAGTAATGTGAATTGCAGAATTCAGTGAATCATCGAATCTTTGAACGCATCTTGCGCTCCTTGGTATTCTGAGGAGCATGCCTGTTTGAGTGTCATCAAGTTCTCAACCCGCATCCATTTGAAAAAAGGGTGTGGGATTTGGATTATGGAGTTTGCAGGCTTTCGAATTGAGGTCTGCTTCTCTGAAATGTATTAGTGGCAATGTGGAAAAGCTACTGTGGGTGTGATAACTATCTATGCCTATCCAGTGCTCTGCTGTGCCGCTTGCAGGGGATTTTTGATTTTGACAGACTTGACCTCAAATCAGGTAGGACTACCCGCTGAACTTAAGCATATCAATAAGCGGAGGA
>OTU_1541
ATGCGATAAGTAATGTGAATTGCAGAATTCCAGTGAATCATCGAATCTTTGAACGCACATTGCGCCCATTAGCATTCTAATGGGCATGCCTGTTCGAGCGTCATTTCAACCCTCAGGCCCTAAGCGGCCTGCTGTTGGGGCATCTGCGTCTGACCGCAGGCCCTGAAAGATAGTGGCGGTGTCCGCTAGCACTCCGGGCGCAGTAGAACTCTTTCTCGCCGAGGATGTCTTGCGGGCTGCCGGCCGTAAAACACCCAACGATAGAAGGTTGACCTCGGATCAGGTAGGAATACCCGCTGAACTTAAGCATATCAATAAGCGGAGGACTGAGACTCCAAGGCACA
>OTU_1547
CTACGTTAATCAGTGTAAACTGCACAATAGCAGAACACTTGAACTTCGAACGCACATTGCGGCTAAAGGGTAACTCCTTTAGCCTTATCTGCGTGAGGGCTGTATAGCGATACTCAACTCATGTTTAGGGAGTGATCACTTTACCGTGAGACTCCGAAGAGAGAACCTCGCTAGTGGTCTCTGACTGCTGACGTCTCAGGCAGGCAAGACCACGGGTTAGCGAGACTCATACACGAGAGTGTGTTCACAACAGCCTCACGTCAGGTAAGATCACCCGCTGAACTTAAGCATATCAATAAGCGGAGGA
>OTU_1557
ATGCGATAAGTAATGTGAATTGCAGAATTCAGTGAATCATCGAATCTTTGAACGCACCTTGCGCCCTTTGGTATTCCGAAGGGCATGCCTGTTTGAGTGTCATTAAATTATCAACCTTGCTCGCTTTTACCGGCTTGAGTTAGGCTTGGATGTGAGGGCTTGCTGGCTTCCTTCAGTGGATGGTCTGCTCCCTTTAAATGCATTAGTGGGATCTCTTGTGGACCGTCACTTGGTGTGATAATTATCTATGCCATCTTGACTTTGAAGCAAAATCTATGGGAACCCGCTCATAACCGTCTTCGGACAATCTTTGACATTTTGACCTCAAATCAGGTAGGACTACCCGCTGAACTTAAGCATATCAATAAGCGGAGGA
>OTU_1561
GTGCGAAACGTAnTGCGATTTGCATGTCCTGTGAGTCATCGAGTTTTTGAACGCATATGGCGCCTCTTGGCTATGCTGGGAGGCATGCCTGTTTGAGAATCATTTACCATTCCTTTCCGATGGACATTTGTTCGTTGGAAGACATGGGCTGTCATCGCTGACTGCCTCTAATTGTGCATGTGGTTGTGTCGTGCTAGTGTATTTCATTGTCGACTAACCATTTCCCAGTTTTTGATCTCAAATCAGGCAGGATGACCCGCTGAACTTAAGCATATCAATAAGCGGAGGA
>OTU_1583
AGCGCGAAATGTAGTGTGAATTGCAGAACATTGTGAATCATCGAATCTTTGAACGCACATTGCGCCTCTCTTTACAGAGAGGCATGCCTGTCTGAGCGTCATCAAAAACCATAAACGTTTGTTTGTGTTGGGCCCTGCAGCCTCTGCATCGCCTTAAAGTAATTGGTCTTGTTTGTGGACGAGCTCCTCTGGACTTACCATGACTGACCCCTTGAACCCTTGACCTCAGATCAGGTAGGAAGACCGCCTGAACTTAAGCATATCAATAAGCGGAGGACTGAGACTGCCAAGGC
>OTU_1597
AATGCGATACGTAATGTGAATTGCAGAATTCAGTGAATCATCGAATCTTTGAACGCACCTTGCGCCCCTTGGCATTCCGAGGGGCACACCCGTTTGAGTGTCGTGAACACATCCTCAACCTTCTTTTGGTCTTTTGACCAGGGAAGGCTTGGACTTTGGAGGTCTTTCATTGCTGGTATCCTTTTAAAGCCAGCTCCTCCTAAATGAATCAGTGGGATCCGCTTTGGTGATCCTCGACGTGATAAGCATTATTCTACGTCTTGGGTTTTCACAGCAACCTGCTTCCAACTGTCTTTTAAACAAAGACAATGTTCGGGTTTCGACTCGACCCACAAAACCTTGACCTCAAATCGGGTGAGACTACCCGCTGAACTTAAGCATATCAATAAGCGGAGGACTGAGACGCCAAGGCACAC
>OTU_1601
AATGCGATACGTAATGTGAATTGCAGAATTCAGTGAATCATCGAATCTTTGAACGCACCTTGCGCCCCTTGGTATTCCGAGGGGCACACCCGTTTGAGTGTCGTGAATACTCTCAACCTTCTTGGTTTCTTTGACCACGAAGGCTTGGACTTTGGAGGTTTTTCTTGCTGGCCTCTTTTGAAGCCAGCTCCTCCTAAATGAATGGGTGGGGTCCGCTTTGCTGATCCTCGACGTGATAAGCATTTCTTCTACGTCTCAGTGTCAGCTCGGAACCCGCTTTCCAACCGTCTTTGGACAAAGACAATGTTCGAGTTGTGACTCGACCTTACAAACCTTGACCTCAAATCGGGTGAGACTACCCGCTGAACTTAAGCATATCAATAAGCGGAGGACTGAGACTCCAAGGCACA
>OTU_1607
ATGCGATAAGTAATGTGAATTGCAGAATTCAGTGAATCATCGAATCTTTGAACGCAACTTGCGCTCTCTGGTATTCCGGAGAGCATGCCTGTTTGAGTGTCATGAAATCTCAACCATTAGGGTTTCTTAATGGCTTGGATTTGGGTGTTGCCAGTCTCTGGCTCGCCTTAAAGGAGTTAGCGAGTTTAACAATGTCGTCTGGCGTAATAAGTTTCGCTGGTAAGACTTGTGAAGTTTGCTTCTAATCGTCTTCGGACAATTACTTTGACTCTGGCCTCAAATCAGGTAGGACTACCCGCTGAACTTAAGCATATCAATAAGCGGAGGACTGGGAC
>OTU_1611
ATGCGATAAGTAATGTGAATTGCAGAATTCAGTGAATCATCGAATCTTTGAACGCACATTGCGCCCCTTGGTATTCCGGGGGGCATGCCTGTTCGAGCGTCATTACAACCCTCAAGCCTGGCTTGGTATTGGGTCTCGCCGTTTGGCGGGCCTTAAAATCAGTAACAGTGTCGTTGGAGGCCCTGAGCGTAGTATATATTCTCGCTATAGGAACTTCCACGGCCATTAACCCTCACTTTCTAAGTTTGACCTCGGATCAGGTAGGGATACCCGCTGAACTTAAGCATATCAATAAGCGGAGGA
>OTU_1629
ATGCGATAAGTAATGTGAATTGCAGAATTCAGTGAATCATCGAATCTTTGAACGCACCTTGCGCCCTTTGGCTATTCTGAAGGGCATGCCTGTTTGAGTATCATGAACACCTCAACTCTCATGGTCTGCCATGATGAGCTTGGACTTTGGGGGTCTTGCCGGCCTATCACCGGCTCCTCTCAAATGAATCAGCTTGCCAGTGTTTGGTGGCATCACGGGTGTGATAACTATCTACGCTTGTGGTTTCCCACCAGGTAACCTCCAGTGATGGGGGTTCGCTGAAGCTCACAATTGTCTCTCCTTGGTGGAGACAGCTTTTGAACGTTTGATCTCAAATCAGGTAGGACTACCCGCTGAACTTAAGCATATCAATAAGCGGAGGA
>OTU_1633
ATGCGATAAGTAATGTGAATTGCAGAATTCAGTGAATCATCGAATCTTTGAACGCACCTTGCACTCCTTGGTATTCCGAGGAGTATGCCTGTTTGAGTGTCATTAAATTCTCAAAACCTATTGTTCTTGAATGGTAGGCTTTGGATGTGAGGGGCTTTGCTGGCCTTTTGATAGGTTCAGCTCCCTTCAAATGCATTAGTGGTTGCTGATCCGCTTTCAATTGGTGTGATAGTTATCTACGTCTTTTGAAGTGGAATCGCTTGCTTATCCGCTTCTAACCGTCTTGATATGTTGGACAACTCTTGACCATTTGACCTCAAATCAGGTAGGACTACCCGCTGAACTTAAGCATATCAATAAGCGGAGGACTGAGACTCCAAGGCACACAGGGGATA
>OTU_1635
AATGCGATACGTAATGTGAATTGCAGAATTCAGTGAATCATCGAATCTTTGAACGCACCTTGCGCCCCTTGGTATTCCGAGGGGCACACCCGTTTGAGTGTCGTGAAAATCTCAACCTCCTTGGTTTCTTCTGGAGACCAAAGGAGGCTTGGACTTTGGAGGCATTTGCTGGCATCTTCTCTCCTTTGAAGGTCAGCTCCTCTTAAATGAATTAGCGGGCTCCTCTTTGCCAATCCTTGACATGTGATAAGATGCTTCCATGCCTTGGTTTCTGGCTCTGTTGCTTCTGGGACCCGCTTCTAACCGTCTTGACCTTGCATCGAGACAATGTTCGAGCTCGTCTCCCTTCTCTGGGGAGACACTCTCGACCCCACAAACCCTTGACCTCAAATCGGGTGAGACTACCCGCTGAACTTAAGCATATCAATAAGCGGAGGA
>OTU_1639
CTGCGATACGTnATGTGAATTGCAGAATTAGTGAATCATCGAAnCTTTGAACGCACATTGCGCCTGTTGGTACTCCGTCAGGCATGTCTGTTTGAGCGTTGTCAAACTCTCAGTTTACTGGTTGTGGAGGAGGCAGCGCGCCCCTCTGAAAAGTCTCAGCATTGTGCAACGGCGAAACGTGAAGCATTGCTGCGTCGCAACTTTACTCTCAACCTCAAATCAGACAAGAATACCCGCTGAACTTAAGCATATCAATAAGCGGAGGA
>OTU_1641
ATGCGATAAGTAATGTGAATTGCAGAATCCAGTGAATCATCGAATCTTTGAACGCATCTTGCGCTCCTTGGCATTCCGAGGAGCATGCCTGTTTGAGTGTCATTAAATTATCAAAACACTTATTTTGTTGAGGTGTTTTGGACTTTGGGAGTGCTGGTCTCTTTTTTCGAGCCGGCTCTCCTCAAAAGCATTGCTTTGGAGACCATCAGCGTGATAATTTTTTTTGTTATGCCGCTGGCTCCTCCTTCTGTCCCTTTTGACCTCAAATCAGGTAGGACTACCCGCTGAACTTAAGCATATCAATAAGCGGAGGA
>OTU_1643
AATGCGATAAGTAATGTGAATTGCAGAATTCAGTGAATCATCGAATCTTTGAACGCACATTGCGCCCTGTGGTATTCCGCAGGGCATGCCTGTTCGAGCGTCATTATAGCCAATTAAGCCTAGCTTAGTGTTGGGGTTCGCAGTCCTGCGGCCTCTAAAACCAGTGGCGGTGCCTGTCGGCTCTGAGCGTAGTAAAACTCCTCGCTATAGAGTCCTGCAGGTCCCCTGCCAAAACCCCCATATTTTTATAGGTTGACCTCGGATCAGGTAGGGATACCCGCTGAACTTAAGCATATCAATAAGCGGAGGA
>OTU_1647
AGCGCGAAATGTAATGTGAATTGCAGAACTTTGTGAATCATCGAATCTTTGAACGCATATTGCGCCCCTTGTTACAGAGGGGCATACCTGTCTGAGTGTCTTTTAAACCATAGACTTTGTCTGTTTTGGAGGTCGCTTTTGGCGTCTCCTCGAAGTAATTGCTGTCGAGCGGATGAGTTCCATTAGGACAAGGCCGTTTGACGTTCAAAACTTTCTCTGACGGACCTCAGATCAGGCAAGATTACCGCCTGAACTTAAGCATATCAATAAGCGGAGGA
>OTU_1651
AATGCGATACGTAATGTGAATTGCAGAATTCAGTGAATCATCGAATCTTTGAACGCACCTTGCGCCCCTTGGTATTCCGAGGGGCACACCCGTTTGAGTGTCGTGAACACACCCTCAACCTTCTTTTGGTTTTCTTGACCGGAGGAAGGCTTGGACTTTGGAGGTCTTTCATTGCTGGTATCCTTTCGGAGCCAGCTCCTCCTAAATGAATTAGTGGGATTCGCTTTGGTGATCCTCGACGTGATAAGCATTATTCTACGTCTCGGGTTTTCGAAGTGCCTTGCTTCTAACCGTCTTTAAACAAAGACAATGACCACAAAACCTTGACCTCAAATCGGGTGAGACTACCCGCTGAACTTAAGCATATCAATAAGCGGAGGACTGA
>OTU_1655
AATGCGATAAGTAATGTGAATTGCAGAATTCAGTGAATCATCGAATCTTTGAACGCACCTTGCACCCTTTGGCATTCCGAAGGGTATGCTCGTTTGAGTGTCATTGTACTCTCACACTTCCAATTCTTTGGATTGGGAGCGGTGGACTTGGGCGCTGCTGCTTTACTGTGGCTCACCTGAAATGCATTAGTGCAACCCTTGGTTAGACATAGTACGGCGTGATAAGTGTCTTCGCTGGCGCCTCACTTAGAGGGTGGCTGATCAGGGGCTCTGTGCTTCAAACCGTCTTTGGACAATGTCTGACAACTTGACCTCAAATCGAGTAGGACTACCCGCTGAACTTAAGCATATCAATAAGCGGAGGACTGAGACTCCAAGGCAC
>OTU_1665
AATGCGATAAGTAATGTGAATTGCAGAATTCAGTGAATCATCGAATCTTTGAACGCACATTGCGCCCTCTGGTATTCCGGGGGGCATGCCTGTTCGAGCGTCATTACAACCCTCAAGCTCTGCTTGGTATTAAGCTTCACCTGAAAAGGCGGGCTCTAAAATCAGTGGCGGTGCCATTCGGCTTCAAGCGTAGTAATTTTTCTCGCTTTGGATGTCCGGCTGCGTGCCTGCCATAACCCAAATTTTATCAAAGGTTGACCTCGGATCAGGTAGGGATACCCGCTGAACTTAAGCATATCAATAAGCGGAGGACTGAG
>OTU_1671
AATGCGATACGTAATGTGAATTGCAGAATTCAGTGAATCATCGAATCTTTGAACGCACCTTGCGCCCCTTGGCATTCCGAGGGGCACACCCGTTTGAGTGTCGTGAAATTCTCAAACCTTCTTGGTTTCTCGACCAAGATGGCTTTGGACTTTGGAGGTGTTTTGCTGGCTTTGCACAAGGTCGGCTCCTCTTAAATGCATTAGTGGGGTCCCCTTTGCCAATCCCCAGGCGTGATAAGATGCTTTCTATGTCTTGGGATTTGCTCTGTTCATTGGGAACCCGCTTCCAACCGTCTCGTGAGAGACATCGTTCGAGCTTGCTCGGCGCACGAATCTTGACCTCAAATCGGGTGAGACTACCCGCTGAACTTAAGCATATCAATAAGCGGAGGACTGAGACTCCAAGGCACACAGGGGATA
>OTU_1691
ATGCGATAnGTAATGTGAATTGCAGAATTCAGTGAATCATCGAATCTTTGAACGCACCTTGCGCCCCTTGGTATTCCGAGGGGCACACCCGTTTGAGTGTCGTGAACACATCCTCAACCTTCTTTTGGTTTTCTTGACCGGAGGAAGGCTTGGACTTTGGAGGCCTTTCATTGCTGGTATCCTTTTGGAGCCAGCTCCTCCTAAATGTATTAGTGAGGTTTGCTTTGGTGATCCTCGACGTGATAAGTATTATnCTACGTCTCGGGTTTTCGAAGAGCCTGCTTCTAACCGTCTTTAAACAAAGACAACGACCACAAAACCTTGACCTCAAATCGGGTGAGACTACCCGCTGAACTTAAGCATATCAATAAGCGGAGGACTGAGACGCCAAGGCACA
>OTU_1695
AATGCGATAAGTAATGTGAATTGCAGAATTCAGTGAATCATCGAATCTTTGAACGCACCTTGCGCTCCTTGGTATTCCGAGGAGCATGCCTGTTTGAGTGTCATTAAATTCTCAACCTCTCCAGCTTTTTGGCTGGGTGAGGATTGGATGTGGGGGTGTGCTGGCTTCCTCAAAGAGGTCGGCTCCCCTTAAATGCATTAGCGGGAACGTCTTGCGGACCGTCACTTGGTGTGATAATTATCTACGCCTTATGACTGCGATGCTCTTGTTCTGCTTCTAACCGTCCATTGACTTGGACAAGCTTTTTGACAATTTGACCTCAAATCAGGTAGGACTACCCGCTGAACTTAAGCATATCAATAAGCGGAGGA
>OTU_1713
AATGCGATAAGTAATGTGAATTGCAGAATTCAGTGAATCATCGAATCTTTGAACGCACCTTGCGCCCTTTGGCTATTCCGAAGGGCATGCCTGTTTGAGTATCATGAATACCTCAACCCTTATGGCTTGCCATGATGGGCTTGGACTTTGGGGGTCTTGTTGGCCTGTGAGCCAGCTCCTCTTAAATGAATTAGCTTGCCAGTGTTTGGTGGCGTCACAGGTGTGATAACTATCTACGCTTGTGGTTTCCCATCAGGTAACTTTCAGCAATGGAGGTTCGCTGGAGCTTATAAATGTCTCTCCTCAGCGAGGACAGATTTTGACCATTTGATCTCAAATCAGGTAGGACTACCCGCTGAACTTAAGCATATCAATAAGCGGAGGATGAGACTCCAAGGCA
>OTU_1725
AATGCGATAAGTAATGTGAATTGCAGAATTCAGTGAATCATCGAATCTTTGAACGCACCTTGCGCCCTTTGGTATTCCGATGGGCATGCCTGTTTGAGTGTCTCGATATCATCAATCCCGTCGGGTTTGCGCCCGCATGGGGTTGGACCTGGGGGCCCTGCTGCCTTTTGGCGGCTCCCCTTAAATGCATCGGTTTGGCCCGATCAGCGTTGGCCCGCTCCCAAGGCGTTGTATCAACCTCGCCTCCGTGGTCCGGATCCGCCCTCGCCGTGCCGACCTCGACCTGCCCGTGGGGTGGCGGTCTGCTCAATCTTGACAAATCTGACCTCAAATCAGGTAGGACTACCCGCTGAACTTAAGCATATCAATAAGCGGAGGA
>OTU_1727
ATGCGATAAGTAATGTGAATTGCAGAATTCAGTGAATCATCGAATCTTTGAACGCACATTGCGCCCCTTGGTATTCCGAGGGGCATGCCTGTTCGAGCGTCATTATAACCACTCAAGCCTCGGCTTGGTATTGGGGTTTCGCGGTCTCGCGGCCCTTAAAACCAGTGGCGGTGCCATCTGGCTCTAAGCGTAGTAATAAACCCCTCGCGATTGAGTCTTGGTGGATGCTTGCCAGCAACCCTCAATTTTTTTATGGTTGACCTCGGATCAGGTAGGGATACCCGCTGAACTTAAGCATATCAATAAGCGGAGGA
>OTU_1749
AATGCGATACGTAATGTGAATTGCAGAATTCAGTGAATCATCGAATCTTTGAACGCACCTTGCGCCCCTTGGCATTCCGAGGGGCACACCCGTTTGAGTGTCGTGAAATCCTCAAAACCTTTTTTCTTTGACGAGAAAAGGAGTTTTGGACTTGGAGGTTCAATGCTCGCCTTCGGTTCCGAAAGCGAGCTCCTCTTAAATGAATCAGTGGGGTCCGCTTTGCTGGTCCTTGACGTGATAAGATGTTTCTACGTTTTGGATCTGGCACTGTCCCTTGGGATGCCCGCTTCTAACCGTCTCATAGACAGTGATGGTGCTCCGGTCACCGCCATCCACATTGGCGGGAGGCTTGACCCACGACAAAAAACCCTTGACCTCAAATCGGGTGAGACTACCCGCTGAACTTAAGCATATCAATAAGCGGAGGA
>OTU_1751
ATGCGATAAGTAATGTGAATTGCAGAATTCAGTGAATCATCGAATCTTTGAACGCACCTTGCGCTCCTTGGTATTCCGAGGAGCATGCCTGTTTGAGTGTCATTAATATATCAACCTCTTCAGCTTTTTGCATGTTGAATGTTGGATGTGGGGGTATCTTTTGCTGGACTCTATAAAATGAGGTCAGCTCCCCTAAAATGCATCAGCGAAACAATTTGTTTACCGCTCATTGGTGTGATAACTATCTACGCTATTGACGGTGACGCATGTTTAGCTTCTAATAGTCCATTAACTTGGACAATCTCTTATTAATGTGACCTCAAATCAGGTAGGACTACCCGCTGAACTTAAGCATATCAATAAGCGGAGGA
>OTU_1753
ATGCGATAAGTAGTGTGAATTGCAGATTTCAGTGAATCATCGAATCTTTGAACGCACATTGCGCCCTTTGGTATTCCGAAGGGCATGCCTGTCTGAGCGTCAATAAATCAATCAAACCTTGGTTTGGTATTGGGAGAAGTGGCATTGCCTCTCTCCTGTAAGCTATTGGCGGCGCTGCTTCAGCTTGTAAGACGTAGTAAGTAATTCCTCGTCAAAGCGACTGTGTAGCTGCCTGCCAACTAAACGATTTATTTAACAGCTTGACCTCAGATCAGGTAGGGATACCCCCTGAACTTAAGCATATCAATAAGCGGAGGA
>OTU_1783
AATGCGATACGTAATGTGAATTGCAGAATTCAGTGAATCATCGAATCTTTGAACGCACCTTGCGCCCCTTGGCATTCCGAGGGGCACACCCGTTTGAGTGTCGTGAAATCCTCAAAGCCCCTCTTTCTTTGACGAGAAGAGGAGTTTTGGACTTGGAGGCTCAATGCTCGCTTTCTATTCCGGAGGCGAGCTCCTCTCAAATGAATCAGTGGGGGTCCGCTTTGCTGGTCCTTGACGTGATAATGTGTTTCTACGTTTTGGATCTGGCACTGTCCCTTGGATGCCCGCTTCTAATCGTCGCATAGACAATGATGGTGCTCCGGTCGCCGCCACCTACACCGGCGGGAGGCTTGACCCACGACAAAAAACCCTTGACCTCAAATCGGGTGAGACTACCCGCTGAACTTAAGCATATCAATAAGCGGAGGA
>OTU_1793
AGCGCGAAATGTAGTGTGAATTGCAGAACATTGTGAATCATCGAATCTTTGAACGCACATTGCACCTCCTGTGAGGGAGGTATGCCTGTCTGAGCGTCATCAAACCCAATAAATCTCTGGATTTGTGTTGGGCTCCGCACCTGTGCGTTGCCTCAAAGCCATGGTCTAAACTGCGGACGAGCTCCTCTCGGACCTGCCGCGGCGAGACATCAATCTCTGAATTTGACCTCAGATCAGGTAGGAAGACCGCCTGAACTTAAGCATATCAATAAGCGGAGGACTGAGACGCCAAGGCACACAGGGGATAGG
>OTU_1795
ATGCGATACGTAATGTGAATTGCAGAATTCAGTGAATCATCGAATCTTTGAACGCACCTTGCGCCCCTTGGCATTCCGAGGGGCACACCCGTTTGAGTGTCGTGAAATTCTCAAAAACCATTTCTTTTGGTCGTTTTCGACCATGGAAAGGATTTTGGACTTGGAGGCCTTTTGCTGGTTTCACCTTGAAGCGAGCTCCTCCCAAATGTATTAGTGGGGTCTGCATTGTCGGTCCTTGGCGTGATAAGTTGCTTCTACGTCTTGGATTTTTGGCGCTGTACACCTGCTTCTAACCGTCTTATTGACAACGATGGTGTTCCGGTCTCAGCCGATTTTATCGGTGCGAGGCTTGACCCACGAAATGAACCCTTGACCTCAAATCGGGTGAGACTACCCGCTGAACTTAAGCATATCAATAAGCGGAGGA
>OTU_1797
AGTGCGAAAAGTAGTGCGATTTGCATGCTCTGTGAGTCATCGAGTCTTTGAACGCATATGGCGCCTCCGGGTGCTGCCCGGAGGCATGTCTGTTTGAGAATCGCATCGCCTTGCTCCTTGTTGAGCGACTTGGGCCCACACCAGTGTCTGCCCGGAAGCAGCCGCGCAGTCGTGGGGTTACACTCATATCACTATCATCACTATCTGCGATACAGCACCGTGATCTCAAATCAGACAGGACTACCCGCCGAACTTAAGCATATCAATAAGCGGAGGA
>OTU_1801
ATGCGATAAGTAGTGTGAATTGCAGAATTCAGTGAATCATCGAATCTTTGAACGCACATTGCGCCCTTTGGTATTCCTTAGGGCATGCCTGTTCGAGCGTCATTTACACCCTCAAGCACAGCTTGGTGTTGGGCGTCTGTCCTCCGGGACTCGCCTCAAAAGGATTGGCAGCCACTTCAGCGGCTTAGAGCGCAGCAGAATTGCGACCTCTGGCAGTCGAAGGCGGCATCCATAAGCTTACTTTTAGTTTGACCTCGGATCAGGTAGGGATACCCGCTGAACTTAAGCATATCAATAAGCGGAGGA
>OTU_1803
ATGCGATACGTAATGTGAATTGCAGAATTCAGTGAATCATCGAATCTTTGAACGCACATTGCGCCCTTTGGCATTCCGAAGGGCATGCCTGTTCGAGCGTCATTATCACCCTTCAAGCCCTGCGCTTGGTGTTGGACGGCTTGGTCGCATATCTAGTTCGACCCCTCCTAAAAACAATGACGGCGGCCTGTGGTTCCCCCGGTACACTGAGCTTCTTAACTGAGCACGTATCGGACAAGGGCGCCCAGGTCACGGTCCTCTCCCACAACGGGAAAAACCTTTTTATCAAGGTTGACCTCGGATCAGGTAGGAATACGCGCTGAACTTAAGCATATCAAAAGCGGAGGA
>OTU_1805
ATGCGATAAGTAATGAGAATTGCAGAATTCAGTGGATCATCGAATCTTTGAACGCACATTGCGCCCCTTGGTATTCCGAGGGGCATGCCTGTTCGAGCGTCATTTCAACCCTCAAGCTCTGCTTGGTCTTGGGCCTGGCCGTGATGGCCGGTCTTAAAATCAGTGGCGGTGCCGTCGCAGGCTCCAAGCGTAGTACATCTCTCGCTCTGGATGCCCGGCGGTGCCTGCCAGACAACCCCTAATTGTCTCTTTTGGTTGACCTCGGATCAGGTAGGGATACCCGCTGAACTTAAGCATATCAATAAGCGGAGGA
>OTU_1819
ATGCGATAAATAATGTGAATTGCAGAATTCCGTGAATCATCGAGTCTTTGAACGCACATTGCACTCCTTGGCATTCCGAGGAGTACGCCTGTTCGAGCGTCATTACACTCTCAAGCGCGGCTTGGATTTGAATCACTGTTGCGGCAGGATTCCAATAGTGTCGGCAATTGACCATCTGTGATGACTCACATCGAGTTGATTCGCCTGTCTACTTCTTTCCGTTGACCTCGGATCAGGCGGGATACCCGCTGAACTTAAGCATATCAATAAGCGGAGGA
>OTU_1821
AATGCGATACGTAATGTGAATTGCAGAATTCAGTGAATCATCGAATCTTTGAACGCACCTTGCGCCCCTTGGCATTCCGAGGGGCACACCCGTTTGAGTGTCGTGAAATTCTCAAAACCCTTTTCTTTGGAAAGGATTTTGGACTTGGAGGCCTTTTGCTGGTTTCGCCTCGAAGCGAGCTCCTCCTAAATGAATCAGTGGGGTTTGCTTTGCGGATCCTTGACGTGATAAGTCGTTTCTACGTCTTGGATTTTTTGCACTGTACACCTGCTTCTAACCGTCTCATTGACAATGATGGTGCTCCGGTCACCGCCGATTCGTCGGTCGGGAGGGCTGGACCCACAAAACGAACCTTGACCTCAAATCGGGTGAGACTACCCGCTGAACTTAAGCATATCAATAAGCGGAGGA
>OTU_1843
ATGCGATAAGTAATGTGAATTGCAGAATTCAGTGAATCATCGAATCTTTGAACGCACATTGCGCCCTTTGGTATTCCGAAGGGCATGCTTGTTCGAGCGTCATTTCAAACCTCAAGCTTCTGCTTGGTATTGGGCGTCGTCCGTCTAGGACGTGCCAGAAACCCGTAGGCGGTGGTGCCGATCTCCCAGCGTAGTCAATTCTATCCGCTTCGGAGCTTTAGGTGCTGCCCGCCAGACAACCTTAAATCTATCTATGGTTTGACCTCGGATCAAGTAGGGATACCCGCTGAACTTAAGCATATCAATAAGCGGAGGA
>OTU_1845
ATGCGATAAGTAATGTGAATTGCAGAATTCAGTGAATCATCGAATCTTTGAACGCACATTGCGCTCCTTGGTATTCCGAGGAGCATGCCTGTTCGAGCGTCATTACAACCCTCAAGCTATGCTTGGTATTGGGCCTCATCGGGAACGATGTGCCTTAAAGAGAGTGGCGGCACTGCTTGGCTCTAAGCGTAGTAAACTTCTCGCTATAGACGCTCGGGAGCTGCCTGCCATAACCCCAAATTTCTTAGGTTGACCTCGGATCAGGTAGGGATACCCGCTGAACTTAAGCATATCAATAAGCGGAGGACTGAGACTCCAAGGCACACAGGGGATAGG
>OTU_1849
ATGCGATAAGTAATGTGAATTGCAGAATTCAGTGAATCATCGAATCTTTGAACGCACATTGCGCCTGCCAGTATTCTGGCAGGCATGCCTGTCCGAGCGTCATTTCAACCCTCAAGCCCCCGGGCTTGGTGTTGGGGACCGGCCACCGCCGCAACTCGCGGCAGGCCGCCCCCGAAATACAGTGGCGGTCACGCTGCGGCATCTCCTGCGTAGTAACACACCTCGCATCAGATACGCTACGAGACCACGCCGTAAAACAACCCACTTCTGAAATGTTGACCTCGGATCAGGTAGGGATACCCGCTGAACTTAAGCATATCAATAAGCGGAGGA
>OTU_1853
ATGCGATACGTAATGGAAATTGCATACGTGAGTCATCGAATTTTTGAACGCACATTGCGCCTTGTGGTATTCCGCAGGGCATGTGGGATTGAGCGTCATTTCATTCCATCGCAAGCGATGCGTTGCGGCGTCTGCTGCTAAATTCATGGCCATGCACATTGAAATAACATCGTGCTTGGAGCGCATACAAATTGCTTTTGACCTCAGTTCCACAAGATTACCCGCTGAACTTAAGCATATCAATAAGCGGAGGA
>OTU_1855
ATGCGATAAGTAATGTGAATTGCAGAATTCAGTGAATCATCGAATCTTTGAACGCACCTTGCACCCTTTGGCATTCCGAAGGGTATGCTCGTTTGAGTGTCATTGTACTCTCACGCTTTGGATCCTTTGGATTTGGAGTGGTGGACTTGGGTGTTGCTGCTTTGCAGCGGCTCACCCCAAATGCATGCGTGCAACTCCTGGTTGGACATAGTACGGCGTGATAAGTGTCTTCGCCGGCACCTCGCAAGAGGGTGGCTGATCGGGAGCTCTGTGCTTTCGAACCGTCCTTGGACAATGACTGACAACTTGACCTCAAATCGAGTAGGACTACCCGCTGAACTTAAGCATATCAATAAGCGGAGGACTGAGACGCCAAGGCACAC
>OTU_1857
ATGCGATAAGTAATGCGAATTGCAGAATTCAGTGAGTCATCGAATCTTTGAACGCACATTGCGCCCTTTGGCATTCCGAAGGGCATGCCTGTTCGAGCGTCATTATCAACCCTCAAGCCTGGCTTGCTGTTGGACCTCTCGTCGTTAAAGACGGGTTCTAAAGTTAATGGCGGAGTTGTCGGACCCTAGATGCAACGAGCTCTCGTAGCACGCATTCAAGGAGCTGGCGGCTCTAGTCTCAACCCATATTATTTACAAGGTTGACCTCGGATCAGGTAGGAATACCCGCTGAACTTAAGCATATCAATAAGCGGAGGACTGAGACGCCAAGGCACACAGGGGAGTA


95%-cutoff similarity
>contig_1
AAATGCGATATGTAATGTGAATTGCAGAATTCAGTGAATCATCGAATCTTTGAACGCACCTTGCGCCCCTTGGCATTCCGAGGGGCACACCCGTTTGAGTGTCGTGAAATCATCAAAACCTTTTTTTCAATGATCTTTTTGGTCGAGAAAAGGATTTTGGACTTGGAGGATCAATGCTCACTCTCACTTTTCGAAAGTGAGCTCCTCTCAAATAAATTAGTGGGGGTTTGCTTCGCCAATCCTTGACGTGATAAGTTGTTTCTACGTTTCGGATTTGGCGCTGTCCCTTGGACACCCGCTTCTAACCGTCTTATGGACGATGATGGTGTTCCGGTCACTGCTGCCTGTGTCGGTGGGAGGCTGGACCCACAAGAAAACCCTTGACCTCAAATCGGGTGAGACTACCCGCTGAACTTAAGCATATCAATAAGCGGAGGACTGAGACTCCAAGGCACA
>contig_3
AATGCGATAAGTAATGTGAATTGCAGAATTCAGTGAATCATCGAATCTTTGAACGCACCTTGCGCCCCTTGGTTATTCCTCGGGGCATGCCTGTTTGAGTATCATGAGCACCTCAACTCTCGTGGTCTTCCACGATGAGCTTGGACTCTGGAGGTTTGCTGGCCCTGTGGCCGGCTCCTCTCAAATGAATCAGCTTTCCGACGTTCGGTGGCATCGCAAGCGTGATAACTATCTACGCTCGTGGTCGTCTGCCGGGTAACCCTCAGCAATGGAGGTTCGTTGGGGCTTATAAACGTCTCTCCTCGGCGAGGACAACTTTTGAATGTTCGATCTCAAATCAGGTAGGACTACCCGCTGAACTTAAGCATATCAATAAGCGGAGGACTGAGACTCAAGGCACACAGGGGATAGG
>contig_5
ATCGCGATAAGTAATGTGAATTGCAGATTTTCCGTGAATCATCGAATCTTTGAACGCACCTTGCGCTCCTCGGTATTCCGAGGAGCATGCCTGTTTGAGTGTCATCGAAATCTCAAATCCCGGTCCGGGGGTTTGGACTTTGGGAGTCTGCCGGCGACCCGACCTCGGGACGTCGGCTCTCCTCAAATGCATTAGCGGTGGGCGCGAGCCTTTGCACGGCACGGCCTGTTTTCGACGTCGTAGTGATCGTCGCGGGCTGGAAGTGCTCGGATCGACATGTCTCATGCTTCCAAGCTAGTATAAATGATTAAGGCTTGACCTCAAATCAGGCAGGACTACCCGCTGAACTTAAGCATATCAATAAGCGGAGGA
>contig_7
ATGCGATAAGTAATGTGAATTGCAGAATTCAGTGAATCATCGAATCTTTGAACGCACCTTGCGCTCCTTGGTATTCCGAGGAGCATGCCTGTTTGAGTGTCATTAAATTCTCAAACCACACTTTGTTGTGGCTTGGATAGTTGGGTGTTGCTGGCCAAGTTCAGCTCATCTTAAATGTATAAGTGGGATTTTTTCTAGAAACTTGTTAGGTGTTGTAAATAATCAATTCATCTATGTTTCTGAAAATTAAGCTTGCTTCTAATGCTGTATTGATGATTTTGACCTCAAATCAGGTAGGACTACCGCTGAACTTAAGCATATCAATAAGCGGAGGA
>contig_9
ATGCGATAAATAATGTGAATTGCAGAATTCCGTGAATCATCGAGTCTTTGAACGCACATTGCACTCCTTGGTATTCCGAGGAGTACGCCTGTTCGAGCGTCATTACACTCTCAAGCTCCGCTTGGATTTGAATCACTGTCGTGGCAGGATTCCAATAGTGTCGGCAATTGACCATCTGTGATGACTCACGTCGCGTCGATTCGCCGGAAAAAACTTCTTTCTAGTTGACCTCGGATCAGGCGGGGATACCCGCTGAACTTAAGCATATCAATAAGCGGAGGA
>contig_11
AATGCGATACTTGGTGTGAATTGCAGAATCCCGTGAACCATCGAGTCTTTGAACGCAAGTTGCGCCCGAAGCCATTAGGCCGAGGGCACGCCTGCCTGGGCGTCACACGTCGTTGCACCCCCACTACTCCCTCGGGATTGCGGGGTGCGGATGATGGCCTCCCGTACGCTCCGTCGCGCGGTTGGCATAAATACCAAGTCCTCGGCGACGCACGCCACGACAATCGGTGGTTGCGAAACCTCGGTTGCCCGTCGTGTGCGGTCGTCGCGCATCGGGGGCTCGAAAAAACTGCTTGGCTCCGGCTTGGCTTTCAACGCGACCCCAGGTCAGGCGGGGTTACCCGCTGAATTTAAGCATATCAATAAGCGGAGGA
>contig_13
ATGCGATAAATAATGTGAATTGCAGAATTCCGTGAATCATCGAGTCTTTGAACGCACATTGCACTCCTTGGCATTCCGAGGAGTACGCCTGTTCGAGCGTCATTACACTCTCAAGCGCGGCTTGGATTTGAATCACTGTTGCGGCAGGATTCCAATAGTGTCGGCAATTGACCATCTGTGATGACTCACATCGAGTTGATTCGCCTGTCTACTTCTTTCCGTTGACCTCGGATCAGGCGGGATACCCGCTGAACTTAAGCATATCAATAAGCGGAGGA
>contig_15
ATGCGATAAGTAATGCGAATTGCAGAATTCCAGTGAGTCATCGAATCTTTGAACGCACATTGCGCCCTTTGGTATTCCGAAGGGCATGCCTGTTCGAGCGTCATTATCACCCCTCAAGCCCTGTGCTTGGTGTTGGACGGCCTGGCTGGGCGTGCTGCCCCGGCCCCTCCTAAAGACAATGACGGCGGTCCGTGGAACCCCCGGTACACTGAGCTTCTTTAACGAGCACGTACCGGAAACAGGGCGCCCGGGCGACGGTCTGAAACCCCCTTATTTCTCAAAGGTTGACCTCGGATCAGGTAGGGATACGCGCTGAACTTAAGCATATCAATAAGCGGAGGA
>contig_17
ATGCGATAAGTAATGTGAATTGCAGAATTCAGTGAATCATCGAATCTTTGAACGCATCTTGCGCTCCTTGGTATTCTGAGGAGCATGCCTGTTTGAGTGTCATCAAGTTCTCAACCCGCATCCATTTGAAAAAAGGGTGTGGGATTTGGATTATGGAGTTTGCAGGCTTTCGAATTGAGGTCTGCTTCTCTGAAATGTATTAGTGGCAATGTGGAAAAGCTACTGTGGGTGTGATAACTATCTATGCCTATCCAGTGCTCTGCTGTGCCGCTTGCAGGGGATTTTTGATTTTGACAGACTTGACCTCAAATCAGGTAGGACTACCCGCTGAACTTAAGCATATCAATAAGCGGAGGA
>contig_19
ATGCGATAAGTAATGTGAATTGCAGAATTCAGTGAATCATCGAATCTTTGAACGCACATTGCGCCCTTTGGTATTCCGAAGGGCATGCCTGTTCGAGCGTCATTATCACCCCTCAAGCCCCGTGCTTGGTGTTGGACGGGTTGGTCGGGGCTTCCCCTCGACCCCTCCTAAAGACAATGACGGCGGCCTGTGGTTCCCCCGGTACACTGAGCTTCTTAACCGAGCACGTATCGGACAAGGGCGCCCGGGTCACGGTCCTCTCCCGTAACGGGAAACACTTTTTACTAAGGTTGACCTCGGATCAGGTAGGAATACGCGCTGAACTTAAGCATATCAATAAGCGGAGGA
>contig_21
GTGCGATATGTACTGCGCTGTGCGCGAAATGCGCAGTCATTCTTCGAATACACATTGTCCTGTCTGGCGAATAGCCGGCAGGGCATCTGCTTCAGGGTTGTTGATTATTTTAGCGCAGCTTCGCTCAGCGTCGCACGCGTTCACCGAGGTGTCGCCGCCACGTGCGTCCCCTCCCAGTGTGTCCCGTTAGCTCATGCTTCTGTGGATTTGGGTGTCTAGCAGTCTGGTTCATTGCTTGCAGTGTTCCGCTTGTTGCTTCTCCCTTTTACCTATCTACCCGACCTGAAGTCAGGTGTGAGTACCCGCTGAACTTAAGCATATCAATAAGCGGAGGACTGAGACGCCAAGGCACACA
>contig_23
AATGCGATACTTnnTGTGAATTGCAGnATCCCGCGAATCATCGAGTTTTTGAATGCAAGTTGnGCTTGAAGCCATTCGGCCGAGGGCACGTCTGCATGGGTGTCACGCATCGTTGCCCCCCCAAACTCCGGTTCGGGCGGGGCAGAAGTTGGCCTCCTGAGCnTGCCTCTGCGCGCGGTTAGCCCAAATGCGAGTCCTCGGCAACGAGCGCCACGACAATTGGTGGTTTTTTCAACCCTCGTTCCCCATTGTGCGCGCCCCGTCCCCGAACATTCTCTTACGTCCCTTACGCGTCGCCTCGGCAGCGCTCCCAACGCGACCCCAGGTCAGGCGAGACTACCCGCTGAGTTTAAGCATATCAATAAGCGGAGGA
>contig_25
AATGCGATAAGTAATGTGAATTGCAGAATTCAGTGAATCATCGAATCTTTGAACGCACCTTGCGCTCCCTGGTATTCCGAGGAGCACGCCTGTTCGAGTGTCGCGAAATTTCTCAAGCTTGGATGGCTTTGTCTGTCCTTAGCCTTGGTTGTTGGGCTTTGCCGTATCCTTCATTTTGGGACGGCTGGCCTTAAAAGCATTAGCTGATCCTCCTGTGGCACTGGTTCTACTCAGCGTGATAATAGTCTGATCGCTGAGGACATCTTTTGGGATGGCCAGTTCTCATTTGGGTTGCTTCTAAACCTGGTTTTGCAGATTCTTCAATCTGTGTTCCACTTTTTCAGCTTTGACCTCGAATCAGGTGGGACTACCCGCTGAACTTAAGCATATCAATAAGCGGAGGA
>contig_27
AATGCGATAAGTAATGTGAATTGCAGAATTCAGTGAATCATCGAATCTTTGAACGCACATTGCGCCCTCCGGTATTCCGGAGGGCATGCCTGTTCGAGCGTCATTTCAACCCTCAAGCACTGCTTGGTGTTGGGGCACTGCTCCTCTCGCGGGGAGCAGGCCCTGAAATTCAGTGGCGAGCTCGCCAGGACCCCGAGCGCAGTAGTTAAACCCTCGCTCTGGAAGGCCCTGGCGGTGCCCTGCCGTTAAACCCCAACTCTTGAAAATTTGACCTCGGATCAGGTAGGAATACCCGCTGAACTTAAGCATATCAATAAGCGGAGGACTGAGATCCAnGGCACA
>contig_29
ATGCGATAAGTAATGTGAATTGCAGAATTCAGTGAATCATCGAATCTTTGAACGCACATTGCGCCCATTAGTATTCTAGTGGGCATGCCTGTTCGAGCGTCATTACAACCCTCAAGCGCTGTAGTGCTTGGTGTTGGGGCTTCTGCTGCTTGCAGCAGGCCCTGAAAGATAGTGGCGAGGTCGCCGTGACCCTGAGCGTAGTAGTTTACACCTCGCTTCTGTGGCTCGCGGCGGGTTCTCAGCCGTGAAACCCCCAATTTTCACAAGGTTGACCTCGGATCAGGTAGGAATACCCGCTGAACTTAAGCATATCAATAAGCGGAGGA
>contig_31
ATGCGATAAGTAATGCGAATTGCAGAGCCCGTGAGTCATCGAATCTTTGAACGCATATTGCGCCCCTTGGCATTCCGAGGGGCATGCCTGTTCGAGCGTCATTATCACCCCTCAAGCCCCCGGCTTGGTGTTGGACTCAGTCGTCGCTCGCCCGGTGACTGGTCTCGAAGACAGTGACGCCGTCCCAGAGGGAACCGGTACGAGGAGCTTTCTTAATCGAAGCATGTGCCGGGAAGACTTTCGCGGGCGGTGGTCTCTTACACCCACAAATTTTTCAAGTGTTGACCTCGGATCAGGTAGGAATACCCGCTGAACTTAAGCATATCAATAAGCGGAGGA
>contig_33
ATGCGATAAGTAATGTGAATTGCAGAATTCAGTGAATCATCGAATCTTTGAACGCATCTTGCGCTCCTTGGTATTCCGAGGAGCATGCCTGTTTGAGTGTCATTCAAGTTCTCAACCGCAATCAAAATGTGTTGCGGCTTGGAAATGGAGGTTTTATGCAGGCTTAGATCAAGTCTGCTCCTCTGAAACGAATTAGTGATGTCTTTGAGTTACAACTAGGTGTGATAAAACTATCTATGCCTATGCTTGAAAACATGGCTGCAAACTTTGATTTTATGAATTTGACCTCAAATCAGGTAGGACTACCGCTGAACTTAAGCATATCAATAAGCGGAGGA
>contig_35
ATGCGATACGTAATGTGAATTGCAGAATTCAGTGAATCATCGAATCTTTGAACGCACCTTGCGCCCCCTGGTATTCCGAGGGGCACACCCGTTTGAGTGCCGTGAAATTCTCAAACTCCTTGGTTTCTTCTGGAGACCAAAGGAGGCTTGGACTTTGGAGGCCTTTGCTGGCATCTTTTGTCAGCTCCTCTTAAATGAATTAGCGGGGTCCTCTTTGCCAATCCTCGACACGTGATAAGATGCTTCCGTGTTTCGGTTTCTGGCTCTGTTGCTTTTGGGACCCGCTTCTAATCGTCCTGACCTTGTGTCCAGAGACAATGTTCGAGCTCGTCTCCCTTCTCGGGAGACCCCCTCGGCCCCACGAACCCTTGGCCTCAAATCGGGTGAGACTACCCGCTGAACTTAAGCATATCAATAAGCGGAGGA
>contig_37
ATGCGATAAGTAATGCGAATTGCAGAATTCAGTGAGTCATCGAATCTTTGAACGCACATTGCGCCCTGTGGTATTCCGCAGGGCATGCCTGTTCGAGCGTCATTTCAACCCTCAAGCTCTGCTTGGTGTTGGGCCCCGCCGCTCGCGGCCGGCCCTAAAGACAGTGGCGGCAGCGTCTGGCTCCAAGCGTAGTACAGCTCTCGCTCTGGGGCTAGGCGGTAGCCTGCCAGAACCCCCTTCTATGGTTGACCTCGGATCAGGTAGGGATACCCGCTGAACTTAAGCATATCAATAAGCGGAGGA
>contig_39
AATGCGATAAGTAATGTGAATTGCAGAATTCAGTGAATCATCGAGTCTTTGAACGCACATTGCGCCCCCTGGTATTCCGGGGGGCATGCCTGTCCGAGCGTCATTGCTGCCCTCAAGCACGGCTTGTGTGTTGGGCCTCCGTCCCCCACCCGGGGGACGGGCCCGAAAGGCAGCGGCGGCACCGTGTCCGGTCCTCGAGCGTATGGGGCTTTGTCAGCCGCTCTGTAGGCCCGGCCGGCGCCTGCCGACCCTCATCATCCTTTTTTCAGGTTGACCTCGGATCAGGTAGGGATACCCGCTGAACTTAAGCATATCAATAAGCGGAGGA
>contig_41
ATGCGATAAGTAATGCGAATTGCAGAATTCAGTGAGTCATCGAATCTTTGAACGCACATTGCGCCCTTTGGCATTCCGAAGGGCATGCCTGTTCGAGCGTCATTATCAACCCTCAAGCCTGGCTTGCTGTTGGACCTCTCGTCGTTAAAGACGGGTTCTAAAGTTAATGGCGGAGTTGTCGGACCCTAGATGCAACGAGCTCTCGTAGCACGCATTCAAGGAGCTGGCGGCTCTAGTCTCAACCCATATTATTTACAAGGTTGACCTCGGATCAGGTAGGAATACCCGCTGAACTTAAGCATATCAATAAGCGGAGGACTGAGACGCCAAGGCACACAGGGGAGTA
>contig_43
AATGCGATAAGTAATGCGAATTGCAGAATCCCAGTGAATCATCGAATCTTTGAACGCACATTGCGCCCATTAGCATTCTGATGGGCATGCCTGTTCGAGCGTCATTTCAACCCTCAGGCTCTTAGCTGGCCCGGCGTTGGGGCATCTGCGACGATCGCAGGCCCTGAAAGACAGTGGCGGTACCCGCTAGCACTCCGGGCGTAGTAGATTTATTTCTCGCCTAGGACGTCTAGCGGGCTTGCCGGCCGTAAAACGCTCTAATCTTCGGAAGGTTGACCTCGGATCAGGTAGGAATACCCGCTGAACTTAAGCATATCAATAAGCGGAGGAACT
>contig_45
ATGCGACAAGTAATGTGAATTGCAGAATTCCGTGAATCATCGAATCTTTGAACGCACATTGCGCCCTCTGGTATTCCGGAGGGCATGCCTGTCCGAGCGTCATTATCACCACTCAAGCATTGCTTGGTATTGGGCTACGCTGCTCTTGCGCGCGGTGGGCTCTAAATTCAACGGCCGTCCCTGCTGGGTCTTAGGCGAAGTAACATTACTCGTTCAAGCACCGGTAGAACGACGCGTCTCTCAATTTAATCTTTGGTTGACCTCGGATCAGGTAGGAGTACCCGCTGAACTTAAGCATATCAATAAGCGGAGGA
>contig_47
AATGCGATACGTAATGTGAATTGCAGAATTCAGTGAATCATCGAATCTTTGAACGCACCTTGCGCCCCTTGGCATTCCGAGGGGCACACCCGTTTGAGTGTCGTGAAATTCTCAAAACCCTTTTCTTTGATCGGAAGAGGGCTTTTGGACTTGGAGGTTCCATGCTCGCTTTTGCCTTTGAAGGTGAGCTCCTCTCAAATGAATTAGTGGGGTCCGCTTTGTCGATCCTCGACGTGATAAGATGTTTCTACGTTTTGGATTTGGCACCGCCTTTCGGAAGCCCGCTCCTAATCGTCCGCATGGACAAACGATGGTGCTCCGGTCCGTCGCCAAATCTACGTTGGCGGGGGGGTCTTGACCCACGACCAAAACCTTGACCTCAAATCGGGTGAGACTACCCGCTGAACTTAAGCATATCAATAAGCGGAGGA
>contig_49
ACGCGAAATGTGTTATGACATGCAATCTTTGTGAATGATGAATATTTGAACGCACCTTGTACCTATCGATGAGACAGGTATGCTTGTTTGAGAAAAATCAAAAAATCAATGAGGTTACAAACTATTGTTGTTTCCTTGAAAAGAATGATTAAATGTGTGTTGTGCAGTGGACTGTTTTGGGATAACAATGAACAAGACAATCTGCAGCCATATGCACTCGAGAAGGTGAACACGTTCATTCTCTCACGCTTACTAATCTTTCTCAAATCAAGCAAGATCACCCGCTGAACTTAAGCATATCAATAAGCGGAGGA
>contig_51
GTGCGATAAGTAATGTGAATTGCAGAATTCCGTGAATCATCGAATCTTTGAACGCATATTGCACCTTCTGGTATTCCGGAAGGTATGCCTGTTTGAGGGTCAGTTAAATAAAATCGGTGTTGTTGCTGCCTTTCGTGGTGACGCGTCGGATTTGGGTCGTCTTAACCTTCGGTTAAGTGACTTAAAATTTTGCATGATTTTCGAACGTATTTAAATTGCTTACGTACGTTTGGGATATCGAATGTTTATTAGGTTCGGTCATCCTCATGACTCGCGCCTATAATTTCTTCATTAAATGACCTCAAATCAGGTAAGAATACCCGCTGAACTTAAGCATATCAATAAGCGGAGGA
>contig_53
GTGCGAAAAGTGTTGCGATTTGCACGAATCTGTGAGTCATCTAATTTTTGAACGCGAATGGCACTGTCACGCAAGTGGCAGTATGTCTGTTTGAGAATCGCAAAACACGATCAACTCTAGTTAAGAGTTGGCATTGACCTTGAGTGCAGTTTGCGCGCTTGGTTTGAATAAATCGAGTTGATGAGCTTCCCAACGCGGCTCAATGTGTGCTAGCGAGACAGTCGTCCCGATCTCACATTCCTGCTGCGTTGCAAAGCCCTAACCCACAACTCATCTTACAAATATCAATTACGATCTCAAATCAGGCAAGATTACCCGCTGAACTTAAGCATATCAATAAGCGGAGGA
>contig_55
GCGCGAAATGTAGTGTGAATCGCAGAGCATTGTGAATCATCGAATCTTTGAACGCACATTGCGCCTCTTGTAACAGAGAGGCATGCCTGCCTGAGCGTCATTAAACCTCCATGCCCCCCTGAGCCCTGGTTCGGGAGTGGTGTATTGGGCCCCAGTTTTCGCGGGGATCGGGTGACTGCCCGTCCCCGCGTGGCCTTGAATGAATTGACATCTGTCCTGTGGGCGCGAGATCCGTTAGGACTGAGCCCTGTGGGATGGAGACGCCGCTTGTGTGCGCTTCTGCGCTGAAAACTTTGACCTCAGGTCAGGTAGGGCCACCGCCTGAACTTAAGCATATCAATAAGCGGAGGA
>contig_57
AATGCGATAAGTAATGTGAATTGCAGAATTCAGTGAATCATCGAATCTTTGAACGCACCTTGCGCCTTTTGGCTATTCCGAAGGGCATGCCTGTTTGAGTATCATGAACACCTCAACCCTCATGGTTTGCCGTGATGGGCTTGGACTTTGGAGGTTTTGCGGGCTTATGGCCGGCTCCTCTCAAACGAATTAGCTTACCAGTGTATGGTGGCATCACGGGTGTGATAATTATCTGCGCTTGTGGTTGCCTGCCAGGTAACCTTCAACCTTGGAGGTTTGCTGGGGCTTACAAACGTCTCTCCTCAGTGAAGACAGCTTTCTGAACGTTTGATCTCAAATCAGGTAGGACTACCCGCTGAACTTAAGCATATCAATAAGCGGAGGAACGGACGGGAACGGTACGTAGGAACGTACGTCGAACGGAAC
>contig_59
ATGCGATAAGTAATGTGAATTGCAGAATTCAGTGAATCATCGAATCTTTGAACGCACCTTGCGCCCTTTGGTATTCCGAGGGGCATGCCTGTTTGAGCGTCATTACAACCCTCAAGCATTGCTTGGTATTGGGCTCCGCTGCTCACCCAGCCGGCCTTAAAAGCAGTGGCAGTGCCGCCGGATTCCCAAGCGTAGTAAGTAATCCTCGCCACGGGAGTCTAGGCGTTAGCTAGCAACAAACCTCATTTTCATTCAGGTTGACCTCGGATCAGGTAGGGATACCCACTGAACTTAAGCATATCAATAAGCGGAGGA
>contig_61
ATGCGATAAGTAATGTGAATTGCAGAATTCAGTGAATCATCGAATCTTTGAACGCAACTTGCGCTCTCTGGTATTCCGGAGAGCATGCCTGTTTGAGTGTCATGAAATCTCAACCATTAGGGTTTCTTAATGGCTTGGATTTGGGTGTTGCCAGTCTCTGGCTCGCCTTAAAGGAGTTAGCGAGTTTAACAATGTCGTCTGGCGTAATAAGTTTCGCTGGTAAGACTTGTGAAGTTTGCTTCTAATCGTCTTCGGACAATTACTTTGACTCTGGCCTCAAATCAGGTAGGACTACCCGCTGAACTTAAGCATATCAATAAGCGGAGGACTGGGAC
>contig_63
AATGCGATAAGTAATGTGAATTGCAGAATTTAGTGAATCATCGAATCTTTGAACGCACATTGCGCCCCTTGGTATTCCGAGGGGCATGCCTGTTCGAGCGTCATTATCGACCATCCAGCTCGGCTGGGTCTTGGGCACCGCTCCTGAGCGGGCCTTAAAAGCAGTGGCAGTGCCGCCGGATTCCCAAGCGTAGTAAGTAATCCTCGCCACGGGAGTCTAGGCGTTAGCTAGCAACAAACCTCATTTTCATTCAGGTTGACCTCGGATCAGGTAGGGATACCCGCTGAACTTAAGCATATCAATAAGCGGAGGACTGAGACTCCAAGGCACACAGGGGATAGG
>contig_65
ATGCGATAAGTAATGTGAATTGCAGAATTCAGTGAATCATCGAATCTTTGAACGCACCTTGCACCTTTTGGTATTCCGAAAGGTATGCCTGTTTGAGTGTCTGAAATTAATCGTGTGCATTAGCGCCGGATTTGGGCAGTGCAATTAGGTTGCTCGCCTTAAATAGATTAGTCGGAATTTTCCCAAGTAATCAAGCGTAATAAGTTTCGCTGCGTGAAAGGGATTAAAGCTGGCTTCTAATCGCCGTCTGGCAATTTTTTTAGATTTTGACCTCAAATCAGGTAGGACTACCCGCTGAACTTAAGCATATCAATAAGCGGAGGACTGAGACTCCAAGGCACACA
>contig_67
ATGCGATAAGTAGTGTGAATTGCAGAATTCAGTGAATCATCGAATCTTTGAACGCACATTGCGCCCTTTGGTATTCCTTAGGGCATGCCTGTTCGAGCGTCATTTTCACCTTCAAGCACAGCTTGGTGTTGGGCGTCTGTCCTGCCTCCGGCACGGACTCGCCTCAAAAGTATTGGCGGCCACTCCAGCGGCTTTGAGCGCAGCAGAATTGCGTCTCTCGCGGCGAAGGGTGGTATCCAGAAGCATATTTTTTATTTTGACCTCGGATCAGGTAGGGATACCCGCTGAACTTAAGCATATCAATAAGCGGAGGA
>contig_69
AATGCGATAAGTAATGCGAATTGCAGAATCCGTGAGTCATCGAATCTTTGAACGCACATTGCGCCCCTTGGTTATTCCGAAGGGCATGCCTGTTCGAGCGTCATTATCACCCCTCAAGCCCTGGCTTGGTGTTGGACTTTAGTTATAGCTTTGCCTATCAACTGGTCTCAAAGATAGTGACGGCGCCCCAGAGGGAACCGGGTACGAGGAGCTTTTTACTAAGCATGTATCTGGGACGACTCTGATGGGCGACGGTCTTGTTATACTTTTTACCTAAGTGTTGACCTCGGATCAGGTAGGAATACCCGCTGAACTTAAGCATATCAATAAGCGGAGGA
>contig_71
ATGCGATAAGTAATGTGAATTGCAGAATTCAGTGAATCATCGAATCTTTGAACGCACATTGCGCCCATTAGTATTCTAGTGGGCATGCCTATTCGAGCGTCATTTCAACCCTTAAGCCTAGCTTAGTGTTGGGAGCTTACAGTTATGTAACTCCCTAAAGTCAGTGGCAGAGCTAGATTGTCTCTCAGCGTAGTAATTTTTTCTCGCTTTTGTAGATGGTCTTGTGCTAGCCATAAGCCTATTTTTCTAATGGTTGACCTCGGATTAGGTAGGAATACCCGCTGAACTTAAGCATATCAATAAGCGGAGGA
>contig_73
TTGCGATATGTAATGTGAATTGCAGAATTCAGTGAATCATCGAATCTTTGAACGCACCTTGCGCCCTTTGGTATTCCGAAGGGCATGCCTGTTTGAGTGTCATTAAATTCTCAACTTCATTACTTTTTGTATTGAAGCTTGGATGTTGGAGGTCATGCAGGCATACATATGTCAGCTCCTCTTAAATGCATTAGCAGAACTTGTACGTTCGGCTCTGGTTTGATAATCCTATCTATGCCATTGCTGAAATGTCAATGCTCAGCTTCTAATGGTCCATTGAATGGACTGTCTCTTATGAGGCATACTTTTGACTTGACCTCAAATCAGGTAGGACTACCCGCTGAACTTAAGCATATCAATAAGCGGAGGA
>contig_75
ATGCGATAAGTAATGTGAATTGCAGAATTCAGTGAATCATCGAATCTTTGAACGCACCTTGCGCCCTTTGGCTATTCCGAAGGGCATGCCTGTTTGAGTATCATGAACACCTCAACTCTCATGGTTTGCCGTGATGAGCTTGGACTTTGGGGGGTCTTGCCGGCATACCGTCGGCTCCTCTCAAATGAATCAGCTTGCCAGTGTTTGGTGGCGTCACAGGTGTGATAACTATCTACGCTTGTGGTCTCCCACCAGGTAACCTTCAGCAATGGAGGTTCGCTGGAGCTCACAGACGTCTCTCCTCAGCGAAGACAGCTTTCTGAACGTTTGATCTCAAATCAGGTAGGACTACCCGCTGAACTTAAGCATATCAATAAGCGGAGGA
>contig_77
ATGCGATACGTAATGTGAATTGCAGAATTCAGTGAATCATCGAATCTTTGAACGCACCTTGCGCCCCTTGGTATTCCGAGGGGCACACCCGTTTGAGCGTCGTGAAATTCTCAACCTCCTTGGTTTCTTCTGGAGACTGAAGGAGGCTTGGACTTTGGAGGCCTTTGCTGGCATCACTTGCCAGCTCCTCTTAAACGAATTAGCGGCGTCCTCTTTGCCGACCCTCGACATGTGATAAGATGCTTCCGTGTCTCGGTTTCTGGCTCTGTTGCCTTTGGGACCCGCTTCTAACCGTCTGGACCTTGCGTCAGAGACAACGTTCGAGCTCGTCTCCCTTCTCGGGAAACCCCCTCGACCTCACGAACCCTTGGCCTCAAATCGGGTGAGACTACCCGCTGAACTTAAGCATATCAATAAGCGGAGGA
>contig_79
ATGCGATAAGTAATGTGAATTGCAGAATTCTGGAATCATCGAATCTTTGAACGCACATTGCGCCCATAAGTATTCTTGTGGGCATGCCTGTTCGAGCGTCATTTCATTATTCAGTTTTAACTGATGTTGAGAATTGCAAATTTTTGAGTTTTGCAATTTTCTAAAGAAATTAGCAAGCAAATGTAAAAGCCGAGTGTAGTAAATCTTCTCACTTTGGATCTTACTTTTGACTTTTGATATTACAAGTGTTGACCTCGAATCAGGTAGGAATACCCGCTGAACTTAAGCATATCAATAAGCGGAGGA
>contig_81
ATGCGATACGTAATGTGAATTGCAGAATTCAGTGAATCATCGAATCTTTGAACGCACCTTGCGCCCCTTGGCATTCCGAGGGGCACACCCGTTTGAGTGTCGTGAAATCATCAAAAACCTTTTCTTTCATGGAAAGGATTTTTTTGGACTTGGAGGTTCTATGCTCGCTTTTGAAAGCGAGCTCCTCTCAAATGAATTAGTGGGGTCCGCTTTGCTGATCCTTGACGTGATAAGATGTTTCTACGTTTTGGATTTGGCACTGTCCCTTGGACACCTGCTCCTAACTGTCCGTTGGACGATGATGGTGCTTCGGTCACCGCCATGTACATTGGTGGGAGGCTGGACCCACAAAAAAAACCCTTGACCTCAAATCGGGTGAGACTACCCGCTGAACTTAAGCATATCAATAAGCGGAGGA
>contig_83
GTGCGAAAAGTAATGCGATTTGCATGCTCTGTGAGTCATCGAATCTTTGAACGCATATGGCACCTGCCGGCCCTGCTGGAAGGTATGCCTGTTTGAGAATCATACTCGTCTGATCCACTGGGTCGACCTGGGCCTTCAGCACTGATCGCCCCGAACTTGCTCGCGGTCGTCGTGGTAGCAGCAGTGTCGCAGCGACGATCACCACCCTGACATGATCTCAAATCAGGCAAGACTACCCGCTGAACTTAAGCATATCAATAAGCGGAGGA
>contig_85
AATGCGATACGTAATGTGAATTGCAGAATTCAGTGAATCATCGAATCTTTGAACGCACCTTGCGCCCCTTGGCATTCCGAGGGGCACACCTGTTTGAGTGTCGTGAAATTCTCAAAAACCTGTTCTTTAATAAGAAAAGGATTTTTGGACTTGGAGGTTTAATGCTGGCTTTTGTCTTGAAAGCAAGCTCCTCTGAAATAGATTAGTAGGGTCTGCTTTGCTGATTCTTAATGTGATAAGATGCTTCTACATTTTGGATTTGGCACTGTATTTTAGATGCCTGCTTCTAACTGTCTTATTAGACAATGATGGTGTCTCTGGTCACTGCTATTTATTTATATTGGCAGGAGGCTCGACCCACATAAAAGAAATAACCCTTGACCTCAAATCAGGTGAGACTACCTGCTGAACTTAAGCATATCAATAAGCGGAGGA
>contig_87
ATGCGATAAGTAATGTGAATTGCAGAATTCAGTGAATCATCGAATCTTTGAACGCACCTTGCGCTCCTTGGTATTCCGAGGAGCATGCCTGTTTGAGTGTCATTAATATATCAACTTCTTCAGCTTTTGCTTGTTGAGTGTTGGATGTGGGGGTCTTTTGCTGGCCTTTTTTTAAAGAGGCCAGCTCCCCTAAAATTTATTAGCGGAACAATTTGTTGACTGTTCATTGGTGTGATAATTATCTACGCTATTGACGTGAGACAGTTCAGCTTCTAACAGTCCATTGACTTGGACAGTTTTCATTAATGTGACCTCAAATCAGGTAGGACTACCCGCTGAACTTAAGCATATCAATAAGCGGAGGA
>contig_89
ATGCGATAAGTAATGTGAATTGCAGAATTCAGTGAATCATCGAATCTTTGAACGCACATTGCGCCCCTTGGTATTCCGGGGGCCATGCCTGTTCGAGCGTCATTATAACCCCTCAAGCTCAGCTTGGTGTTGGGGCCTGCCAACTGGCAGCCCTTAAAATCAGTGGCGGCGCCATCTGGCTCTAAGCGTAGTAATTTCTCTCGCTATAGGGTCCCGGTGGATGCTGGCCAGCAACCCCCAAnTTTCTATGGTTGACCTCGGATCAGGTAGGGATACCCGCTGAACTTAAGCATATCAATAAGCGGAGGA
>contig_91
AATGCGATAAGTAATGCGAATTGCAGAATTCCAGTGAGTCATCGAATCTTTGAACGCACATTGCGCCCTTTGGTATTCCGAAGGGCATGCCTGTTCGAGCGTCATTATCACCCCTCAAGCCCCGTGCTTGGTGTTGGACGGGTTGGTCGGGGCTTCCCCTCGACCCCTCCTAAAGACAATGACGGCGGCCTGTGGTTCCCCCGGTACACTGAGCTTCTTAACCGAGCACGTACCGGACGAGGGCGCCCGGGCCACGGTCCCCTCCTTTCACTAGGAATCTTTTATCTCAAGGTTGACCTCGGATCAGGTAGGAATACGCGCTGAACTTAAGCATATCAATAAGCGGAGGACTGAGACGTCAAGGCACACAGGGGATA
>contig_93
ATGCGATAAGTAATGTGAATTGCAGAATTCAGTGAATCATCGAATCTTTGAACGCACCTTGCGCCCTTTGGTATTCCGAAGGGCATGCCTGTTTGAGTGTCATTAAATTCTCAACCTTGCAAGCTTGCTTGCGAGGCTTGGATGTGAGGGTTTTTGCTGGCTTCCTTTAGTTGGATGGTCTGCTCCCTTTAAATTCATTAGTGGGATCCTTTGTGGATGGTCACTTGGTGTGATAAGTATCTACGCCGTCTGACTCTGAAACAAGACTTGTGGGGACCTGCTTATAACTGTCTTTTCGGAGACAATCTTGACAATTTGACCTCAAATCAGGTAGGACTACCCGCTGAACTTAAGCATATCAATAAGCGGAGGA
>contig_95
GTGCGAAAAGTAATGCGATTTGCATGCTCTGTGAGTCATCGAATCTTTGAACGCATATGGCACCTGCTAGTTTTACTAGTAGGTATGCCTGTTTGAGAATCATTCTATTCCTTTGGATTCTAATCCGATCCAAGACATTGGGCATTCATCATTGATAGCCTTGAATTGTGCACGATTGCGTCGTGATAATTAATTACGATTGATCGACCAATCATTCCATCTTTTATTAATGATCTCAAATCAGGCAAGATTACCCGCTGAACTTAAGCATATCAATAAGCGGAGGA
>contig_97
AATGCGATAAGTAATGTGAATTGCAGAATTCAGTGAATCATCGAATCTTTGAACGCACATTGCGCCCGCTGGTATTCCGGCGGGCATGCCTGTTCGAGCGTCATTATGACCAATCAAGCTCTGCTTGGCCTTGGGGCCCGCTGTACCGGCGGCCCTTAAAATCAGTGGCGGTGCCGTCTGGCTCTAAGCGTAGTACATACTCTCGCTATGGACGCCTGGCGGATGCTTGCCAGCAAACCCCTAATTTATCAAGGTTGACCTCGGATCAGGTAGGGATACCCGCTGAACTTAAGCATATCAATAAGCGGAGGA
>contig_99
AGCGCGAAATGTAGTGTGAATTGCAGAACATTGTGAATCATCGAATCTTTGAACGCACATTGCACCTCTCGCAGGGGAGGTATGCCTGTCTGAGCGTCATTGAAACCAATAAACCCTCACTGGGTTTGTGATGAGCTCTGCATGGAAGTGCACTGCTTTGAATCGATGGTCTAACCTGCGGACGAGCTCCTCTTGGACCTGCCGTGGAAACGACCGTTCTCTCTGTATTTGACCTCAGATCAGGTAAGAAGACCGCCTGAACTTAAGCATATCAATAAGCGGAGGACTGAGACTCCAAGGCACACAGGGGATAGG
>contig_101
ATGCGATAAGTAATGCGAATTGCAGAATTCCAGTGAGTCATCGAATCTTTGAACGCACATTGCGCCCTTTGGTATTCCGAAGGGCATGCCTGTTCGAGCGTCATTATCACCCCTCAAGCCCCGTGCTTGGTGTTGGACGGCTTGGTCGCGTCACCGCGACTCCTCCTAAAGACAATGACGGCGGCCTGTGGTTCCCCCGGTACACTGAGCTTTTAATTGAGCACGTATTGGATAAGGGCACCCGGGACCCGGTCTTCTCCCTTTACCGGGAAATTTTCAATGGTTGACCTCGGATCAGGTAGGAATACGCGCTGAACTTAAGCATATCAATAAGCGGAGGACTGAGACGCCAAGGCACA
>contig_103
AATGCGATAAGTAATGTGAATTGCAGAATTCAGTGAATCATCGAATCTTTGAACGCACCTTGCGCCCCTTGGCTATTCCGAAGGGCATGCCTGTTTGAGTATCATGAACACCCTCAACCTTTGTGGTTTGTCACAATTGGGTTGGACTTTGGAGGTTTTGCTGGCCCTGAAGTTGGCTCCTCTCAAATGAATTAGCTTACCAGTGTTTGGTGGCGCCGCAGGTGTGATAGTTATCTACGCTTGCGGCCGTCTGCCATGCAACCTTCAGTGATGAGGGTTCGCTGGGGCTCACAGATGTCTCTCCCGAGTGAAGACAGCTTTTGATCGTTCGATCTCAAATCAGGTAGGACTACCCGCTGAACTTAAGCATATCAATAAGCGGAGGACTGAGACTGAAGGCACACGAGGGGATA
>contig_105
AATGCGATACGTAATGTGAATTGCAGAATTCAGTGAATCATCGAATCTTTGAACGCACCTTGCGCCCCTTGGTATTCCGATGGGCACACCCGTTTGAGTGTCGTGAAAACCTCAACCTCCCTGGTTTCTTCTGGAGACCAAAGGAGGCTTGGACTTTGGAGGCCTTTGCTGGCGTCTCTGCCAGCTCCTCTCAAATGAATTAGTGGGGTCCTCTTTGCTGATCCTTGACATGTGATAAGATGCTTCCGTGTCTCGGTTTCTGGCTCTGTTGCTTTTGGGACCCGCTTCTAACCGTCTAGACCTCGCGTCGAGACAATGTTCGAGCACACGTCTCCCTTGTCGGGAAACGTTCTCGACCCCACGAACCCTTGACCTCAAATCGGGTGAGACTACCCGCTGAACTTAAGCATATCAATAAGCGGAGGACTGAGACTCCAAGGCACACAGGGGATAA
>contig_107
AATGCGATAAGTAGTGTGAATTGCAGAATTCAGTGAATCATCGAATCTTTGAACGCACATTGCGCCCCTTGGTATCCCGAGGGGCATGCCTGTTCGAGCGTCATTTCACCACTCAAGCCTGGCTTGGTGTTGGGCGACGTCCCCTTCGAGGGACGCGCCTCGAAACGCTCGGCGGCGTGGCACCGGCTTTAAGCGTAGCAGAATCTTTCGCTTTGAAAGTCGGGGCCCCGTCTGCCGGAAGACCTACTCGCAAGGTTGACCTCGGATCAGGCAGGGATACCCGCTGAACTTAAGCATATCAATAAGCGGAGGACTGAGACTCCAAGGCACACAGGGGATAGG
>contig_109
AATGCGATAAGTAATGTGAATTGCAGAATTCAGTGAATCATCGAATCTTTGAACGCACATTGCGCTCCTTGGTATTCCGAGGAGCATGCCTGTTCGAGCGTCATTACAACCCTCAAGCTATGCTTGGTATTGGGCCTCATCGGGAACGATGTGCCTTAAAGAGAGTGGCGGCACTGCTTGGCTCTAAGCGTAGTAAACTTCTCGCTATAGACGCTCGGGAGCTGCCTGCCATAACCCCAAAATTTCTTAGGTTGACCTCGGATCAGGTAGGGATACCCGCTGAACTTAAGCATATCAATAAGCGGAGGACTGAGACTCCAAGGCACACAGGGGATAGG
>contig_111
AATGCGATACGTAATGTGAATTGCAGAATTCAGTGAATCATCGAATCTTTGAACGCACCTTGCGCCCCTTGGTATTCCGAGGGGCACACCCGTTTGAGTGTCGTGAAAATCTCAACCTCCTTGGTTTCTTCTAGAGACCGATGGGGGCTTGGACATTGGAGGCCTTTGCTGGTGTCTCTCTTGAAGGCCCAGCTCCTCTTAAATGAATTAGCAGGGTCCTCTTTGCCGATCCTCGACATGTGATAAGATGTTTCCGTGTCTTGGTCTCTGGCTCTGTTGCTTTTGGGACCCGCTTCTAATCGTCTCAACCTTGCATCGAGACAAACGTCTGAGCGTGGCTCCCTTACCTGGGAAACTCTCTCGACCTCATGAACCCTTGACCTCAAATCGGGTGAGACTACCCGCTGAACTTAAGCATATCAATAAGCGGAGGACTGAGACTTCCAAGGCCACCACCAGGGGATTAGG
>contig_113
AATGCGATAAGTAATGCGAATTGCAGATTTCTAGTGAGTCATCGAATTTTTGAACGCACATTGCGCCCTTTGGTATTCCGAAGGGCATGCCTGTTCGAGCGTCATTATCACTTTTCAAGCCTGGCTTGCTGTTGGATCAGTCGCTGTCTTCAGTGCAGTGTTGGTCCGAAAGATAATGGCGGTGTCGAGTCGACCCCTTGTACAATGAGCTTAATCGCACGTATGAGTGGATAGTTGGCCGGCCCGGTTAAAACTTTAATTCAACCTCCAAAAGTTGACCTCGGATCAGGTAGGGATACCCGCTGAACTTAAGCATATCAATAAGCGGAGGACTGAGACTCCAAGGCACACA
>contig_115
AATGCGATAAGTAATGTGAATTGCAGAATTCAGTGAATCATCGAATTTTTGAACGCACCTTGCGCTCCCTGGTATTCCGGGGAGCACGCCTGTTCGAGTGTCGTGAAATTGTCAAACCGGGATGCTTTTTAGTTTCTCGGGTTGGTTGTTGGGCTTTGCAGTTCCTTTGATTGGGATGGCTGGCCTGAAAAGCATTAGCTGGCTTTTAATGTGGGATTGGTTCTACTCAGCGTGATAATGATTTGACCGCGGAGGACATCTGACGAGATGACCAATTCTGATTAGGGCTGCTTCTAATTTTGGTCGAGCGGATTGTGAATCTGGTTGACTTTTGGGCTTTTGACCTCGAATCAGGTGGGACTACCCGCTGAACTTAAGCATATCAATAAGCGGAGGACTGAGACTCAAGGCACACAGGGGATAGG
>contig_117
GTGTGAAAATTAATGCGATTTGCACGAATCTGTGAGTCATCAAGTCTTTGAACGCAACTTGCACTGAGAAATCAGTATGTCCGGTTGAGTGTTGAATAAAGATGTCGTTAGATGAGTCGGTCATTAGCGGAGGAGGCTTTGCTTTGGCTGGGATGGAGCAAGCGAGCTACATGGTGGATGGGTGCCTGCAAGTGTCAAGTATTCTTGTAGCGCTCTTCCACATTCACAAATCGACCTCAACTCGGGCAGGATTACCCGCTGAACTTAAGCATATCAATAAGCGGAGGA
>contig_119
AATGCGATAAGTAATGTGAATTGCAGAATTCAGTGAATCATCGAATCTTTGAACGCACCTTGCGCCCCTTGGCTATTCCGAGGGGCATGCCTGTTTGAGTATCTTGAACACCTCAACTCTCATGGTTTGCCATGATGAGCTTGGACCCTGGGGGTTTGCTGGCCTGTAGTCAGCTCCTCTCAAATGAATCAGCCTCCAAGTGTTTGGTGGCATCACGGGTGTGATAACTATCTACGCTCGCTGTTGTCTGCCAGGTAACCTTTGGTGACAAAGGTTCGCTGGAGCTCACAGATGTCTCTCCTCAGCGAGGACAGCTTTTTGAACGTTCGATCTCAAATCAGGTAGGACTACCCGCTGAACTTAAGCATATCAATAAGCGGAGGACTGAGACTCCAAGGCACACAGGGGATAGG
>contig_121
AGCGCGAAATGTAGTGTGAATTGCAGAACATTGTGAATCATCGAATCTTTGAACGCACATTGCACCTCTCGTGAGGGAGGTATGCCTGTCTGAGCGTCATCAAAAACCAATGGACCTCTGGGTTCGTGTTGGGCTCCGCATCTGGTGCGTTGCCTCAAAGTCATGGTCTAACCTGTGGACGAGCTCCTTTCGGACCTGCCACCGGCGTGACTCTTGTCTCTGAATTTGACCTCAGATCAGGTAGGAAGACCGCCTGAACTTAAGCATATCAATAAGCGGAGGACTGAGACTCCAAGGCACACAGGGGATAGG
>contig_123
ATTGCGATAAGTAATGTGAATTGCAGAATTCAGTGAATCATCGAATCTTTGAACGCACCTTGCACTCTCTGGTATTCCGGAGAGTATGCCTGTTCGAGTGTCGTGAAGTACTCAACTTGCAGCTTTGTTGCTTGCAAGCTTGGAATTGGGACCTGTCGGCGCAAGTCGACTGTCCTGAAATGCATTAGCCCTGAATGCGATCGTCGCAACTAAGCGTGATAAACTTTGTCTTCGCTGAAAGCGTTCGTTCGGACGGGCTCACAGAAACCCATACTTTTTCACCTTTGACCTCGAATCAGGTAGGATTACCCGCTGAACTTAAGCATATCAATAAGCGGAGGACTGAGACTCCAAGGCACACAGGGGATAGG
>contig_125
ATGCGATAAGTAATGTGAATTGCAGAATTCAGTGAATCATCGAATCTTTGAACGCACATTGCGCCCTCTGGTATTCCGGGGGGCATGCCTGTTCGAGCGTCATTACAACCCTCAAGCTCTGCTTGGTATTAGGCCTTACCTGCTACAGGCAGGCCGTAAAATCAGTGGCGGTGCCATTCGGCTTCAAGCGTAGTAATTCTTCTCGCTTCGGAGTACCGGTTGCGTGCCTGCTATAAAACCCCAATTTATCAAAGGTTGACCTCGGATCAGGTAGGGATACCCGCTGAACTTAAGCATATCAATAAGCGGAGGA
>contig_127
AATGCGATAAGTAATGCGAATTGCAGAATTCCGTGAGTCATCGAATCTTTGAACGCACATTGCGCTCCCCGGTCCCCCGGGGAGCATGCCTGTCCGAGCGTCATTGCCATCCCCTCAAGCTCCGCTTGGCTGGTTGGGCCGGCGTCCACCGGTGGTGGACGGGCCTGAAAGGCAGTGGCGGCTCCCGGGGACTCTGGTCCCTGGGGCGGTGATGCATGGGTCTCTTCATCCACCGTCCCACGGGCCATGCCCCGGGAGTCGGTCGAACGATCGGTCTTCCCCTGTAGGTTGACCTCGGATCAGGTAGGGATACCCGCTGAACTTAAGCATATCAATAAGCGGAGGA
>contig_129
GCGCGAAATGTAGTGTGAATTGCAGAACATTGTGAATCATCGAATCTTTGAACGCACATTGCACCTCTCGTGGGGGAGGTATGCCTGTCTGAGCGTCATTAAAGCCAATAAATCTCGGATTTGTGTTGGGCTCCGCATCCTTTGCGCTGCCTTGAAGCCATGGTCTAACCTGCGGACGAGCTCCTTTTGGACGTGCCGTGGTGCGACTCTTCTCTCAATTTGACCTCAGATCAGGTAGGAAGACCGCCTGAACTTAAGCATATCAATAAGCGGAGGA
>contig_131
AATGCGATAAGTAATGTGAATTGCAGAATTCAGTGAATCATCGAATCTTTGAACGCACCTTGCGCCCTTTGGTATTCCGAAGGGCATGCCTGTTTGAGTGTCATTAAATTCTCAAAGCCCAGTCGGTTTTACATCGATCTGGGACTTTGGACTGTGAGGGTTGCTGGTCCTTTGGATCAGACTCCCTTTAAATACATTAGTGGTTACCGATCCGCTTCCACTTGGTGTGATAGTCTATCTACGCCTTTGGAATGATCAGTTGTGATCCGCTTTCGAACCGTCTGACCTTTTCGTCGGACAGCTCTTTGACAATTTGACCTCAAATCAGGTAGGACTACCCGCTGAACTTAAGCATATCAATAAGCGGAGGACTGAGACT
>contig_133
ATGCGATACGTAATGTGAATTGCAGAATTCAGTGAATCATCGAATCTTTGAACGCACCTTGCGCCCTTTGGCATTCCGAAGGGCACACCCGTTTGAGTGTCGTGACATCTTCAACCTTCTTGGTTTCTTGACTAAGAAGGCTTTGGACTTTGGAGGCTTTTGCTGGACCTTCCCTTGTTGAAGCCAGCTCCTCTTAAATGAATTAGTAGGGTCTACTTTGCTGATCCTTGACGTGATAAGATAACTTTCTACGTCTTGGGCTTTTGCAAACCTGCTTCTAACTGTCTCGTCAGAGACTGAACTATCATATATATATAAACCCTTGACCTCAAATCGGGTGAGACTACCCGCTGAACTTAAGCATATCAATAAGCGGAGGA
>contig_135
AATGCGATAAGTAATGTGAATTGCAGAATTCAGTGAATCATCGAATCTTTGAACGCACATTGCGCCCCTTGGTATTCCGAGGGGCATGCCTGTTCGAGCGTCATTACAACCCTCAAGCACTGCTTGGTATTGGGCTCCGCTGGCTCCAGCGGGCCTTAAAATCAGTGGCGGCGCCGTTTGGGCTCTGAGCGTAGTAAATATCCTCGCTATAGAGACCAGGCGGTTCTTGTCATCAACCCCCAACTTTCTAAGTTTGACCTCGGATCAGGTAGGGATACCCGCTGAACTTAAGCATATCAATAAGCGGAGGACTGAGACTCCAAGGCACACAGGGGATAGG
>contig_137
ATGCGATAAGTAATGTGAATTGCAGAATTCAGTGAATCATCGAATCTTTGAACGCACATTGCGCCCGCTAGTATTCTGGCGGGCATGCCTGTTCGAGCGTCATTACAACCCTCAAGCGCAGCTTGGTGTTGGGGACCTATGGTTACCATAGGCCCTGGAAATCAGTGGCGGGCTCGCTAATACCCCGAGCGTAGTAGAATCTCTCGCTTAGGGCGTATAGCGGGTTCCAGCCGTTAAAACCCCACTGTTTACAAAAGGTTGACCTCGGATCAGGTAGGAATACCCGCTGAACTTAAGCATATCAATAAGCGGAGGA
>contig_139
ACTACGTTAATCAGTGTAAACTGCACAATAGCAGAACACTTGAACTTCGAACGCACATTGCGGCTAAAGGGTAACTCCTCTAGCCTTATCTGCGTGAGGGCTGTATAGCGATATTCAACTCATGTTCAGGGAGTGATCACTTTACCGTGAGACTCCGCAACGTGAACCTCGCTAGTGGTCTCTGACTGCTGACGTCTCAGGCAGGCAAGACCGCGGGTTAGCGAGACGAGTCTCGCAAGACTCACCTCATCTCAACAGCCTCACGTCAGGTAAGAGTACCCGCTGAACTTAAGCATATCAATAAGCGGAGGACTGAGACTCCAAGGCACACAGGGGATAGG
>contig_141
AGTGCGAAAAGTAGTGCGATTTGCATGCTCTGTGAGTCATCGAGTCTTTGAACGCATATGGCGCCTCCAGGCCCTGCCCGGAGGCATGTCTGTTTGAGCATCATAACCCTTTTGTAATTGGGCTCACACCACTGTCTGCCCGGAAGCGCCGCGCTGTCGTGGAGTCACAATCAATGCGATAGCTCACACATCCGTGATCTCAAATCAGACAGGACTACCCGCCGAACTTAAGCATATCAATAAGCGGAGGA
>contig_143
ATGCGATAAGTAATGTGAATTGCAGAATTCAGTGAATCATCGAATCTTTGAACGCACATTGCGCCCCTTGGTATTCCGGGGGGCATGCCTGTTCGAGCGTCATTACAACCCTCAAGCTCTGCTTGGTGTTGGGCGTCACCAGCCTTGGTGTGCCCTAAAATCAGTGGCGGTGCCGTTGGGCCCTGAGCGTAGTAAATATCCTCGCTATAGGGACCCGGTGGACACTAGCCATCAACCCCCATTTTCTAAGTTTGACCTCGGATCAGGTAGGGATACCCGCTGAACTTAAGCATATCAATAAGCGGAGGA
>contig_145
AATGCGATAAGTAATGCGAATTGCAGAATTCCGTGAGTCATCGAATCTTTGAACGCACATTGCGCCCGTTAGTATTCTAGCGGGCATGCCTGTTCGAGCGTCATTTCAACCCTCAAGCCCTGCTTGGTGTTGGGGCCCTATAGTTGATATAGGCCCTGAAAAACAGTGGCGGGCTCACTATAACTCCGAGCGTAGTACATTACCTCGCTTAGGGCGTTTTAGTGGGATCCAGCCTCCCTTTTAACTCCAAAGGTTGACCTCGAATCAGGTAGGAATACCCGCTGAACTTAAGCATATCAATAAGCGGAGGACTGAGACCCAAGGCACACAGGGGATAGG
>contig_147
ATGCGATACGTAATGTGAATTGCAGAATTCAGTGAATCATCGAATCTTTGAACGCACCTTGCGCCCCTTGGCATTCCGAAGGGCACACCCGTTTGAGTGTCGTGAAATCATCAAAACCCTTTTTCTTTGATCCTCTTTTGGTCGGGAAAGGGATTTTTGGACTTGGAGGTTTTATGCTAGCTTTCAAGCTTTTGAAAGCGAGCTCCTCTCAAAAGAATTAGTGGGGTCCGCTTTGCTGATCCTTGACGTGATAAAGATGTTTCTACGTTTTGGTATTCGGCACTGTCTTTTTGGACGTCTGCTTATAACTGTCCCCCCGGACATGAAGATGGTGCTCCGGTCACTGCCATCTATAATTGGTGAGAGGCTGGACCCACAAGAAAAACCCTTGACCTCAGATCGGGTGAGACTACCCGCTGAACTTAAGCATATCAATAAGCGGAGGA
>contig_149
TTGCGATACGTAGTATGACTTGCAGACGTGAATCATTGAATCTTTGAACGCACATTGCGCCTTAAGGTATTCCTCAAGGCATGCGTGGATGAGCGATATTTACTCTCAAACCTTCGGGTTTGGTCTTGGCTCCGCCTAAATATCAACTGGCTCTAGAATAAGTTTTAGAGAACCACCACTCAAAATCCTCATCTTCGTAAGACTACCCGCTGAACTTAAGCATATCAATAAGCGGAGGA
>contig_151
ATGCGATACGTAATGTGAATTGCAGAATTCAGTGAATCATCGAATCTTTGAACGCACCTTGCnCCCTTTGGCATTCCGAAGGGCACACCCGTTTGAGTGTCGTGATATTCTnCAACCTTCTTGGTTTCTTGACTAAGAAGGCTTTGGACTTTGGAGGCTTTTGCTGGACCTTCCCTTGTnnAAGCCAGCTCCTCTTAAATGAATTAGCAGGGTCCTCTTTGCCGATCCTCGACATGTGATAAGATGTTTCCGTGTCTTGGTCTCTGGCTCTGTTGCTTTTGGGACCCGCTTCTAATCGTCTCAACCTTGCATCGAGACAAACGTCTGAGCGTGGCTCCCTTACCTGGGAAACTCTCTCGACCTCATGAACCCTTGACCTCAAATCGGGTGAGACTACCCGCTGAACTTAAGCATATCAATAAGCGGAGGA
>contig_153
ATGCGAAACGTGATGCGATTTGCATGAATCTGTGAGTCATCTAATCTTTGAACGCGAATGGCACTGTTACGCAAGTGACAGTATGTCTGTTTGAGAATCGCAAAACAAGATCAACTCTAGTTGAGAGTTGGGAATGGTCTTATATACGGTAGTGTATTTGGCCTGAATATATCGAGTTGATGAGCTTCCCAGTGCGGCTCAATGTGTGCTAGCGAGACAGTCGTCCCGATCTCACATTACTGCCGCATTGCAGAGTCCTGTCCACAGCTCGCTAAATTTATTCATTACATACGATCTCAAATCAGACAAGATTACCCGCTGAACTTAAGCATATCAATAAGCGGAGGA
>contig_155
ATGCGATAAGTAATGTGAATTGCAGAATTCAGTGAATCATCGAATCTTTGAACGCACATTGCGCCCGCCAGTATTCTGGCGGGCATGCCTGTCCGAGCGTCATTTCAACCCTCGAACCCCTCCGGGGGATCGGCGTTGGGGATCGGGACCCCTCACCGGGTGCCGGCCCTGAAATACAGTGGCGGTCTCGCCGCAGCCTCTCCTGCGCAGTAGTTTGCACAACTCGCACCGGGAGCGCGGCGCGTCCACGTCCGTAAAACACCCAACTTTCTGAAATGTTGACCTCGGATCAGGTAGGAATACCCGCTGAACTTAAGCATATCAATAAGCGGAGGA
>contig_157
AATGCGATAAGTAATGCGAATTGCAGAATTCAGTGAGTCATCAAATCTTTGAACGCACATTGCGCTCCCTGGTATTCCGGGGAGCATGCCTGTCTGAGCGTCATTACAACCTTTGCGCTCTGCGCAGTGTTGAGCGCAGCCTTCTGGGCTCGCTTCAAATCCAGTGGCAGCACCGCAGAGCCCCTACGCGCAGTGATCACCGCCGCCGGTGGAGCGCTGCGAGTGCTCGCCAGTCAACCCCCACTTTGCTAGGTTGACCTCAGATCAGGCAGAGATACCCGCTGAACTTAAGCATATCAATAAGCGGAGGACTGAGACTCCAAGGCACACAGGGGA
>contig_159
ATGCGATAAGTAATGTGAATTGCAGAATTCAGTGAATCATCGAATCTTTGAACGCACATTGCGCCCGCTGGTATTCCGGCGGGCATGCCTGTCCGAGCGTCATTATGACCAATCAAGCTCTGCTTGGCCTTGGGGCCTGCTATACCGGCGGTCCTTAAAACCAGTGGCGGTGCCGTCTGGCCCTAAGCGTAGTAATTCTCCTCGCTATAGAGCTCTAGACGTCTACTCGCCAGAACCCCACTACTCTAGTAGTACGTCGAGTCAGGTAGGAGTACCCGCTCGAATTAAnTACATATACTAATAAGACGGAGGACGTAGAGACGTACGCCGAAC
>contig_161
ATGCGATAAGTAATGTGAATTGCAGAATTCAGTGAATCATCGAATCTTTGAACGCACCTTGCACTCCTTGGTATTCCGAGGAGTATGCCTGTTTGAGTGTCATTAAATTCTCAAACCTTCATTGGTTTTGTAAACTTTTGAAGGCTTTGGATGTGGGGGCTGCTGGAATCTAACGAATTCAGCTCTCCTTAAATGCATTAGTGGTTACTGTTCCCCACTTTGATGTGATAATTATCTACATCTTGTAAGTCGGGGATGTTAAGTGTAGCTGCTTTCTAACCGTCCGAGTTGCTTTGGACAATTTGAACCATTTGACCTCAAATCAGGTAGGACTACCCGCTGAACTTAAGCATATCAATAAGCGGAGGA
>contig_163
ATGCGATAAGTAATGTGAATTGCAGAATTCAGTGAATCATCGAATCTTTGAACGCACCTTGCGCCCCTCGGCTATTCCTTGGGGCATGCCTGTTTGAGTATCATGAACACCTCAACTCTCATGGTTTGCCATGAAGAGCTTGGACTTTGGGGGTTTGCTGGCCGTTCGGTCGGCTCCCCTTAAATGAATCAGCTTGCCAGTGTTTGGTGGCGTCGCGGGTGTGATAACTATCTACGCTCACGGTCGCCTGCCAGGTAACCTTTGTCGCCAAAGGTTTGCTGGTGCTTACAAACGTCTCTCCTCAGCAAAGACAACTGTTGAACGTTCGATCTCAAATCAGGTAGGACTACCCGCTGAACTTAAGCATATCAATAAGCGGAGA
>contig_165
AATGCGATAAGTAATGCGAATTGCAGAATTCAGTGAGTCATCAAATCTTTGAACGCACATTGCGCTCCCTGGTATTCCGGAGAGCATGCCTGTCTGAGCGTCATTGCACCGCTTGCGCTCTGCGCAGTGTTGGGCGCAGCCTGTCTAGGCTCGCCTCAAATCTAGTGGCAGCACCTCAGAGCTCCTACGCGCAGTGATGACCGCGCCGGCGGCGCCCTGCAGGTGCTAGCTAGTCCAACCCCAACCTCGTTAGGTTGACCTCAGATCAGGCAGAGATACCCGCTGAACTTAAGCATATCAATAAGCGGAGGACTGAG
>contig_167
ATTGCGATAAGTAATGTGAATTGCAGATTTTCAGTGAATCATCGAATCTTTGAACGCACCTTGCGCTCCTTGGTATTCCGAGGAGCATGCCTGTTTGAGTGTCATTGAATTCTCAACCATGTCTGGATTCACTTCTAGGCATGGCTTGGAGTTTGGGAGTTGCTGGCGTCAAGTCAGCTCTTCTGAAATATATTAGCGACGGACGAGCATGGTCCTGACGTGCACGGCCTTCCGACGTGATAATGATCGTCGTGGCTGGAGCGGGTTCGGGACGGGTTGCATCTTCATGGTCCATTTCGCTTCCAACTCCCCCGATAATCTGAACGCTTGACCTCAAATCAGGTAGGACTACCCGCTGAACTTAAGCATATCAATAAGCGGAGGACTGAGACTACCAAGGCACACAGGGGATAGG
>contig_169
ATGCGATAAGTAATGTGAATTGCAGAATTCAGTGAATCATCGAATCTTTGAACGCACATTGCGCCCCTTGGTATTCCGAGGGGCATGCCTGTTCGAGCGTCATTGTACAATCTTCAAGCCTAGGCTTGGTGTTGGGTCTTCATCTCTTGCTCTCTCTCTCCCCTCTCTGCTTTTTGAGTAGGAGGAGGAGGACCTGGATGTACCTGAAAATTAGTTGGCGGTGCCTATGGTGGCCTCAAGCGTAGCAGACACTCTCTCGCTTTGGATGGCCTGTCATATAGCTTACCCAGCCCTACACACATCTTTAACCAAAGTTTGACCTCGGATCAGGTAGGGATACCCGCTGAACTTAAGCATATCAATAAGCGGAGGA
>contig_171
AATGCGATAAGTAGTGTGAATTGCAGAATTCAGTGAATCATCGAATCTTTGAACGCACATTGCGCCCTTCGGTATTCCGTTGGGCATGCCTGTTCGAGCGTCATTTGACCCTTCAAGCTCTGCTTGGTGTTGGGCGTTTGTTCCGCCTCCGCGCGTGGACTCGCCTCAAATTCATTGGCAGCCGGCAAGTTGGCTTCGTGCGCAGCACATTGCGTCACGGCTCCAGCCTGCCTCCGTCCAGAAAGGCTCCTCATCACTTTGACCTCGGATCAGGTAGGGATACCCGCTGAACTTAAGCATATCAATAAGCGGAGGACTGAGACTCCAAGGCACA
>contig_173
ATGCGATAAGTAATGTGAATTGCAGAATTTAGTGAATCATCGAATCTTTGAACGCATATGGCGCCCCCTGGCATCCCCACGGGGCATGCCTGTTTGAGAATCATTTTCATCGTCTGCTTCACATCCCTGTGAATGTGGCAGGACCTGGGCCTTCACCACTGATTGCCTCGAATGCTGCACGATTGTGTCGTGACGGGATGCATGCATTGCTGGTCGACCAATCAACAATTACTTTGTCGATGATCTCAAATCAGGCAGGATTACCCGCTGAACTTAAGCATATCAATAAGCGGAGGA
>contig_175
ATGCGATAAGTAATGTGAATTGCAGAATTCAGTGAATCATCGAATCTTTGAACGCACATTGCGCCCCTTGGTATTCCGGGGGGCATGCCTGTTCGAGCGTCATTACAACCCTCAAGCTATGCTTGGTTATGGGCCGTGCCGGCAACGGCTGGCCCCAAAATTAGTGGCGGCGCCATCGTGCTCTCAGCGTAGTAATTCTTCTCGCTGTTGGGTCCCGGTGGACGCTGGCCAGCAACCCCCAATTTTCTATGGTTGACCTCGGATCAGGTAGGGATACCCGCTGAACTTAAGCATATCAATAAGCGGAGGA
>contig_177
TTGCGATAAGTAATGTGAATTGCAGATTTTCAGTGAATCATCGAATCTTTGAACGCACCTTGCGCTCCTTGGTATTCCGAGGAGCATGCCTGTTTGAGTGTCnTGGAATTCTCAACCGTGTCTCGATCTGATCTCGAGGCATGGCTTGGACTTGGGAGTTGCTGGCGGCCTCGTCAGCTCTCCTCAAACACATTAGCGACGTTCAGCAAGCCTGACGTGCACGGCCTTTTTTCGACGTGATAACGATCGTCGTGGGCTGGAGCGTAGGGTGAGCGGTGAATCGCTTCCAATTCCTTAGACTTATCATGGTCTTTTCGATCTCGATCTTGATGGGGGGGAAACTTTTGACCTTCGAGAGACCCGAGCCTTAGTTACTAGTCGGTCGTGAGGCAACGAACGCAGGCnTAGGTTGAACTTGAAGCAATCGCAATCCTCTGTCTCGATCCTGAATCATTTGAAC
>contig_179
AATGCGATACGTAATGTGAATTGCAGAATTCAGTGAATCATCGAATCTTTGAACGCACCTTGCGCCCCTTGGTATTCCGAGGGGCACACCCGTTTGAGTGTCGTGAACATCCTCAACCTTTCTTTGGTTTCTTGACCAAGGGAAGGCTTGGACTTTGGAGGTTTTTATTTTTGCTGGCTTCCTCAGAAGTCAGCTCCTCCTAAATGAATTAGTAGGGTCTGCTTTGCAGATCCTTGATGTGATAAGGTATTTCTACATCTTGGATCATGCACAAGTCAGTTTTGGATTCTGCTTCTAACTGTCTTTGCAAAAGACAATGTTGCGAACCTTGACCTCAAATCGGGTGAGACTACCCGCTGAACTTAAGCATATCAATAAGCGGAGGACTGAGACTCCAAGGCACACAGGGGATAGG
>contig_181
GTGCGAAAAGTAGTGCGATTTGCATGCTCTGTGAGTCATCGAGTCTTTGAACGCATATGGCACCTCCnGGCGCTGCCCGGAGGTATGTCTGTTTGAGAATCATCATTAATTGATTGATTGGGCTCACACCACTGTCTGCCCGAAAGCAGCCGCGCCGTCGTGGGGTTACAAATGCTGCGACnnCnCCnATGCATCTTTGATCTCAAATCAGACAGGACTACCCGCCGAACTTAAGCATATCAATAAGCGGAGGA
>contig_183
GTGCGAAAAGTGTTGCGATTTGCACGAATCTGTGAGTCATCTAATTTTTGAACGCGAATGGCACTGTTACGTAAGTAGCAGTATGTCTGTTTGAGAATCGCAAAACAAGATCAACTCTAGTTGAGAGTTGGGATTGACCTTATGTGCCTTTGGGTACATTTGGTTTAAATAAATCGAGTTGATGAGCTTCCCAATACGGCTCAATGTGTGCTAGCGAGACAGTCGTCCCGATCTCACATTTCGGCCGTGTTGCAGAGTTCTGACCACAATTCGCTAAACTTATAATCAAATACGATCTCAAATCAGGCAAGATTACCCGCTGAACTTAAGCATATCAATAAGCGGAGGA
>contig_185
ATGCGATAAGTAATGTGAATTGCAGAATTCnGnGAATCATCGAATCTTTGAACGCACATTGCGCCCTTTGGTATTCCGAAGGGCATGCCTGTTCGAGCGTCATTTGCACCCTCAAGCTCTGCTTGGTATTGGAGGCCGTCCCGCTGGGGCGCCCCCGAAACGCAGCGGCGACGTAGCCGGACTCCCTGGCGTAGTGACATTTAGCTGTCGCCCTGGAGTGGTCGGTCGTGCGTTAGCCGGACAACGCCCCCTATTTTTGAAATCGACCTCGGATCAGGTAGGACTACCCGCTGAACTTAAGCATATCAATAAGCGGAGGA
>contig_187
AATGCGATAAGTAATGTGAATTGCAGAATTCAGTGAATCATCGAATCTTTGAACGCACATGGCACCCTCTGGTATTCCGGGGGGTACGCCTGTCCGAGCGTCATTTCAAACCTCAAGCCCAGGCTTGCTGTTGGACCTGGTCCCGCGGGACCTGTCTGCAACCGGTCGACGGCACCGTTCGGTCCCAGGCGTAGCAATGTGACCGCTTAGGGGCTCCGGACGGGAGCCAGTCCAGCCAACCCATTCAGAAGTTTGACCTCGGATCAGGCGGGGATACCCGCTGAACTTAAGCATATCAATAAGCGGAGGA
>contig_189
ATGCGATACTTGGTGTGAATTGCAGAATCCCGCGAATCATCGAGTCTTTGAACGCAAGTTGCGCCCGAAGCCATTCGGCCGAGGGCACGTCTGCCTGGGTGTCACGCATCGTTGCCCCCCCCAAACTCCGGTTCGGGCGGGGCGGAAGCTGGCCTCCCGTGCGTGCCCGCGCGCGCGGTTAGCCCAAAACGCGAGTCCTCGGCGACGAGCGCCACGACAATCGGTGGTTTTTCGGCCCTCGTTCCCCGTCGTGCGCGCCCCGTCGCCCGAACGTTCTCTCACGACCCTTGCGCGCCGTCTCGGCGGCGCTCCCAACGCGACCCCAGGTCAGGCGGGACTACCCGCTGAGTTTAAGCATATCAATAAGCGGAGGA
>contig_191
ATGCGATAAGTAATGTGAATTGCAGAATTCAGTGAATCATCGAATCTTTGAACGCACATTGCGCCCGCTGGTATTCCGGCGGGCATGCCTGTCCGAGCGTCATTATGACCAATCAAGCTCTGCTTGGCCTTGGGGCCTGCTATACCGGCGGTCCTTAAAACCAGTGGCGGTGCCGTCTGGCCCTAAGCGTAGTAAATATCCTCGCTATAGGGACCTAGTGGACATTAGCCATTAACCCCCATTTTCCAAGTTTGACCTCGGATCAGGTAGGGATACCCGCTGAACTTAAGCATATCAATAAGCGGAGGA
>contig_193
ATGCGATAAGTAATGCGAATTGCAGAATTCCAGTGAGTCATCGAATCTTTGAACGCACATTGCGCCCTTTGGTATTCCGAAGGGCATGCCTGTTCGAGCGTCATTATCACCCTTCAAGCCTCCGGCTTGGTGTTGGACGGTTTGGTTTTGGCGACAAGACCCCTCCTAAAATCAATGACGGCGGCCTGTTCGACCCCCGGTACACTGAGCTTCTTAACTGAGCACGTATCGGTCTCAGGGTCGACAGGACCCGGTCTTCTTCCTTAACCGGAAACTCTTTCTAAGGTTGACCTCGGATCAGGTAGGGATACCCGCTGAACTTAAGCATATCAATAAGCGGAGGA
>contig_195
AATGCGATACGTAATGTGAATTGCAGAATTCAGTGAATCATCGAATCTTTGAACGCACCTTGCGCCCTTTGGCATTCCGAAGGGCACACCCGTTTGAGTGTCGTGACATTCTCAAACCTTCTTGGTTTCTTGACTAAGAAGGCTTTGGACTTTGGAGGCTTTTGCTGGACCTTCCCTTGTTGAAGCCAGCTCCTCTTAAATGAATTAGTGGGGTCTGCTTTGCTGATCCTTGACATGTGATAAGATGCTTCCGTGTCTCGGTTTCTGGCTCTGTTGCTTTTGGGACCCGCTTCTAACCGTCTAGACCTCGCGTCGAGACAATGTTCGAGCACACGTCTCCCTTGTCGGGAAACGTTCTCGACCCCACGAACCCTTGACCTCAAATCGGGTGAGACTACCCGCTGAACTTAAGCATATCAATAAGCGGAGGA
>contig_197
AGCGCGAAATGTAGTGTGAATCGCAGAACCTTGTGAATCATCGAATCTTTGAACGCACATTGCGCCCCTTGGTATTCCGAGGGGCATGCCTGTTCGAGCGTCATTACAACCCTCAAGCATTGCTTGGTATTGGGCTCCGCTGCTCACCCAGCCGGCCTTAAAATCAGTGGCGGTGCCGCTGGGCCCTGAGCGTAGTAAATATCCTCGCTATAGGGACCCCGTAGACACTAGCCATCAACCCCCATTTTCCTAACGTTTGTACCTCGGATCAGGTAGGGATACCCGCTGAACTTAAGCATATCAATAAGCGGA
>contig_199
ATGCGATAnGTAATGTGAATTGCAGAATTnAGTGAATCATCGAATCTTTGAACGCACATTGCGCCCATTAGTATTCTAGTGGGCATGCCTGTTCGAGCGTCATTACAACCCTCAAGCGCTGTAGTGCTTGGTGTTGGGGCGTTCTGCTGGTGACAGCAGGCCCTGAAAGCTAGTGGCGGGCTCGCCGTGACCCTGAGCGTAGTAGCTTACCTCGCTTCTGCGGCTCGCGGCGGGTTCCCAGCCGTGAAAACCCCCTAACTTTACTACAAGGTTGACCTCGGATCAGGTAGGAATACCCGCTGAACTTAAGCATATCAATAAGCGGAGGA
>contig_201
ATGCGATAAGTAATGTGAATTGCAGAATTCAGTGAATCATCGAATCTTTGAACGCACATTGCACCCTCTGGTATTCCAGGGGGTATGCCTGTTCGAGCGTCATTACAACCCTCAAGCACTGCTTGGTATTGGATGTCACTTGTTGTGCATCTTAAAAGCATTGGCAGTAGCATTTAGTCTCTAGCGTAGTAAGTTTCTCGCTATGGGTATAGGTGTCTGGCTGCCAGAACCCCTATTTATTCTATATGGTTGACCTCGGATCAGGTAGGGATACCCGCTGAACTTAAGCATATCAATAAGCGGAGGA
>contig_203
ATGCGATAAGTAATGTGAATTGCAGAATTCAGTGAATCATCGAATCTTTGAACGCACCTTGCGCCCCTTGGTATTCCGAGGGGCATGCCTGTTTGAGTGTCTTGAAATCATCAAGCCCCTCGGCGCTCGTCGCCGGAGGGCTTGGACTTGGGGGTCTTGCTGACGCTTCGGCGCCGGCTCCCCTTAAATGAATCGGTCGGGCTTATCGTGTGCCGGTCCACGGGCGTTGTATCACCCTCGTCCTGGGATGGCGCTCGACTCGAAGGCCCCTCCTCGACCTGCCTATGGAGCGGCGGTCAAAGGCGCTTTGCCACTTTGTGATCTGACCTCAAATCAGGTAGGACTACCCGCTGAACTTAAGCATATCAATAAGCGGAGGA
>contig_205
ATGCGATAAGTAATGTGAATTGCAGAATTCAGTGAATCATCGAATCTTTGAACGCACATTGCGCCCATTAGTATTCTAGTGGGCATGCCTGTTCGAGCGTCATTTCAACCCTTAAGCCTAGCTTAGTGTTGGGAATCTACTGTGGTAGTCTACTACCTTGTAGTTCCTGAAATGAAACGGCGGGTCTGCAGTATCCTCTGAGCGTAGTAAATTTTTATCTCGCTTTTGTAAGGTGCTGTGGCTCTTGCCGCTAAACACCCAATTTTTAATGGTTGACCTCGGATCAGGTAGGAATACCCGCTGAACTTAAGCATATCAATAAGCGGAGGA
>contig_207
ATGCGATAAGTAATGTGAATTGCAGAATTCAGTGAATCATCGAATCTTTGAACGCACATTGCGCCCTGTGGTATTCTGCAGGGCATGCCTGTTCGAGCGTCATTTCAACCCTCAAGCCTGGCTTGGTGTTGGGCGTCACCAGCCTTGGTGTGCCCTAAAATCAGTGGCGGCGCCGTCTGGCTCTAAGCGTAGTACAGCTCTCTCGCTCTAGGGTCCTGCGGTAGCCTGCCAGAACCCCCAACTCTGTGGTTGACCTCGGATCAGGTAGGGATACCCGCTGAACTTAAGCATATCAATAAGCGGAGGA
>contig_209
ATGCGATAAGTAnTGTGAATTGCAGAATTCAGTGAATCATCGAATCTTTGAACGCACCTTGCACCCTTTGGTATTCCGAAGGGTACACCCGTTTGAGTGTCATTGTAATCTCACCTTCCAACTCTTTGTTGGCATGTTGTGGATTTGGATGTTGCCGTGTTGCAATGGCTCATCTGAAATGCCTGAGTACATCCTGGATTGTGATGTGTTCGGTGTGATAAGCTTTCACCGTCATCGACCCCAGTGGTCGCACTCACTCTTACCCAAGGCTCTGTGCTTCCAATCGTCTTAATCAGACAATTTTGACAATTTGACCTCAAATCGGGTGGGACTACCCGCTGAACTTAAGCATATCAATAAGCGGAGGA
>contig_211
GCGCGAAATGTAGTGTGAATTGCAGAACATTGTGAATCATCGAATCTTTGAACGCACATTGCACCTCTCGCAGGGGAGGTATGCCTGTCTGAGCGTCATTGAAATCAATGAACCCCTCCTGGTTTGGTTGTTGGTCGTCTGCATGGAAGGTAGCACCTGCCTCCAAAGTACATGGTCGTAACCTAACTGGACGGAGCTCCTCCTTGGTACGGTGCCACTGGAACGTGACCCCTCCTCTCTGTATTTGTACCTCAGATCAGGTAGGAAGACCGCCTGAACTTAAGCATATCAATAAGCGGAGGA
>contig_213
GCGCGAAATGTAATGTGAATTGCAGAACTTTGTGAATCATCGAATCTTTGAACGCATATTGCGCCCCTTGTTACAGAGGGGCATACCTGTCTGAGTGTCTTTTAAACCATAGACTCTGTCTGTTTTGGAGGTCGCTTTTGCGTCTCCTCnAAGTnATTGCTGTCGAGCGGATGAGTTCCATTAGGACAAGGCACACAGGGGATAGG
>contig_215
ATGCGATAAGTAATGCGAATTGCAGAATTCCAGTGAGTCATCGAATCTTTGAACGCAnATTGCGCCCTTTGGnATTCCGAAGGGCATGCCTGTTCGAGCGTCATTATCAACCATCAAGCCTGGCTTGTCGTTGGACnCGTGGTCGTCATGACCGGTCCGAAAGATAAnGGACGGCGGTGATTACCCTCCGATGCAACGAGCTTTTGATAGCACGCATTGAAGGGTTGGCTACCCCGGGCCTCACACTCCATTTTCTCAGGTTGACCTCGGATCAGGTAGGAATACCCGCTGAACTTAAGCATATCAATAAGCGGAGGA
>contig_217
ATGCGATACGTAATGTGAATTGCAGAATTCAGTGAATCATCGAATCTTTGAACGCACCTTGCGCCCCTTGGTATTCCGAGGGGCACACCCGTTTGAGTGTCGTGAAAATCCTCAACCTCCTTGGTTTCTTCTGGAGACCAAAGGAGGCTTGGACTTTGGAGGCCTTTGCTGGCGTCTCTGCCAGCTCCTCTCAAATGAATTAGTGGGGTCCTCTTTGCTGATCCTTGACATGTGATAAGATGCTTCCGTGTCTCGGTTTCTGGCTCTGTTGCTTTTGGGACCCGCTTCTAATCGTCTCAACCTTGCATCGAGACAAACGTCTGAGCGTGGCTCCCTTACCTGGGAAACTCTCTCGACCTCATGAACCCTTGACCTCAAATCGGGTGAGACTACCCGCTGAACTTAAGCATATCAATAAGCGGAGGA
>contig_219
GTGCGAAAAGTAATGCGATTTGCATGCTCTGTGAGTCATCGAATCTTTnAACGCATATGGCACCCTCTGGTTCTGCCAGGGGGTATGCCTGTTTGAGAATCATTCATCCCTTTGGTCACCTGGCACATCTGTCCAGGTGGTCAGACATGGACCTTCACCGCTGATCGTCTTGAATGCTGCACGGCTGTCGTGGCAAGGGAAGCGATTCCGTTGGTGGGCAGCCTCCATCCTGTGCAATGATCTCAAATCAGGCAAGACTACCCGCTGAACTTAAGCATATCAATAAGCGGAGGA
>contig_221
ATGCGATAAGTAGTGTGAATTGCAGAATTCAGTGAATCATCGAATCTTTGAACGCACATTGCGCCCCTCGGTAGTCCCGACGGGGCGATGCCTCGTTCGTAGCGTCATTTCTACCACTCAAGCCTGGCTTGGTGTTGGGTCGACGTCCCTTCCGGGGGTACGGCGCTTCGTAAACGACTCGGCGGCGTGGCACTGGCTTTAAGTCGTAGCAGAATCTTTCGCTTTGTAAAGTCGGGGTCCCGGTCTGCCGGAAGGCCTACTCGCAAGGTTGACCTCGGATCAGGCAGGGATACCCGCTGAACTTAAGCATATCAATAAGCGGAGGA
>contig_223
AATGCGATAAGTAATGTGAATTGCAGAATTCAGTGAATCATCGAATCTTTGAACGCACATTGCGCCCCTTGGTATTCCGGGGGGCATGCCTGTTCGAGCGTCATTTCAACCCTCAAGCTTTGCTTGGTCTTGGGCACTGCCGGCAACGGCTTGCCTTAAAATCAGTGGCGGTGCCATTCGAGCTCTACGCGTAGTAATTAACCCCTCGCGATTGAGTCTTGGTGGATGCTTGCCAGCAACCCTCAATTTTTTATGGTTGACCTCGGATCAGGTAGGGATACCCGCTGAACTTAAGCATATCAATAAGCGGAGGACTGAGACGCCAAGGCACACAGGGGATAGG
>contig_225
AATGCGATAAGTAATGTGAATTGCAGAATTCAGTGAATCATCGAATCTTTGAACGCACCTTGCGCCCCTTGGTATTCCGAGGGGCATGCCTGTTTGAGTGTCTTGAAATCATCAAACCTAACCGGTCTTGTTGCCGGCGCGGTTTGGACTTGGGGGTTCATTGCTGCCGCTCGCGGTGGCTCCCCTTAAATGCATCGGTCGGGCTTTCGTGCGGCTCTGTCCCTTGGCGTTGTATTACCCTCGTCGCTGGATGGCTCGCGATTCTGTGCCCTTCCCTGACTTGCCTCTGGAGTGGCGGTCTTCAACATTTGTGATCTGACCTCAAATCAGGTAGGACTACCCGCTGAACTTAAGCATATCAATAAGCGGAGGA
>contig_227
ATGCGATACGTAATGGAAATTGCATACGTGAGTCATCGAATTTTTGTAACGACACATTGTCGCCTTCGTTGGTAGTTCCGTCCAGGGCGATGTGGGAGTTGTAGCGTCATTTCTATTCCTACTCGCAAGCGATGCGTTGCGGCGTCTGCTGCTAAATTACATGGCCATGCACATTGAAATAACATCGTGCTTGGAGCGCATACATATTGCTTTTGTACCTCAGTTCCACAAGATTACCCGCTGAACTTAAGCATATCAATAAGCGGAGGA
>contig_229
ATGCGATAAGTAATGTGAATTGCAGAATTCAGTGAATCATCGAATCTTTGAACGCACATTGCGCCCTTTGGCATTCCGAAGGGCATGCCTGTTCGAGCGTCATTATCACCCTTCAAGCCCTGCGCTTGGTGTTGGACGGCTTGGTCGCATATCTCGTTCGACCCCTCCTAAAGACAATGACGGCGGCCTGTGGTTCCCCCGGTACACTGAGCTTTTTAACCGAGCACGTACCGGACGAGGGCGCCCGGGCCGACGGTCCCCTCCTTTCACTAGGAATCTTTTATCTCAAGGTTGACCTCGGATCAGGTAGGAATACGCGCTGAACTTAAGCATATCAATAAGCGGAGGA
>contig_231
ATGCGATAnGTAATGTGAATTGCAGAATTCAGTGAATCATCGAATCTTTGAACGCACCTTGCACCCTTTGGTATTCCGAAGGnTACACCCGTTTGAGTGTCATTGTAATCTCACTACGATCGACTTTTGGTCTTTCCGTATGTGGACTTGGATGTTGCCGTGGATGTCTnCGGCTCGTCTGAAATGCTTCAGTGTACCCTGCAGAGCGGCGTATTCGGTGTGATACATCTTCACCGGAGTTGATCCTTTACTGGGTCGCGTCTGTAATGTGTGGCTCTATGCTTCCAACCGTCTCTGACGGGACAATCTCTGACAATTCGACCTCAAATCGGGTGGGACTACCCGCTGAACTTAAGCATATCAATAAGCGGAGGA
>contig_233
ATGCGATAnGTnATGTGAATTGCAGAATTCAGTGAATCATCGAAnCTTTGAACGCACATTGCGCCTGTTGGTACTCCGTCAGGCATGTCTGTTTGAGCGTTGTCAAACTCTCAGTTTACTGGTTGTGGGGAGGCGAGCGCGCCCTCCTGAAATAGTCTCAGCATTGTGCAGCGGCGAAACGTGAAGCATTGCTGTGCAACATATTTTACTTCTCAACCTCAAATCAGACAAGAACACCGCTGAACTTAAGCATATCAATAAGCGGAGGA
>contig_235
ACGCGAAATGTGTTATGACATGCAATCTTTGAGAATCAAGAAATTTTTGAACGCACCATGTACCCTGCAAAGGGTATACTTGTTTGAGTATGAAAACGCAAATGGAGATTACGAGATnnTTGTTTCTCTGAAATACAGATTTAnAGAGTGTGTGAATTGAAACTCGTTTTGGGATAAATGAACAAGACAAGAATCAAATCATnTACTAGAGTGAACTACATCTATATTTGTAACTTCACnCACCACTTTACAATCTCATCTCAAATCAAGCAAGATTACCCGCTGAACTTAAGCATATCAATAAGCGGAGGA
>contig_237
ATGCGATAAGTAATGTGAATTGCAGAATTCAGTGAATCATCGAATCTTTGAACGCACCTTGCGCCCCTTGGCTATTCCGAAGGGCATGCCTGTTTGAGTATCATGAACACCTCAACCCTCGTGGTTTTCCACGATCGGCTTGGACTTTGGAGGTTTTGCTGGCTCCTGTGGTCGGCTCCTCTCAAATGAATCAGCTCGCCAGTGTTTGGTGGCGTCGCAGGTGTGATAACTATCTACGCTCGCGGCCGTCTGCCATGCAACCTTCAGCGATGAGGGTTCGCTGGGGCTCACAGATGTCTTTCCCGAGTGAAGACAGCTTTTTGATCGTTCGATCTCAAATCAGGTAGGACTACCCGCTGAACTTAAGCATATCAATAAGCGGAGGA
>contig_239
ATnCGATAAGTAATGTGAATTGCAGAATTCnGTGAATCATCGAATCTTTGAACGCACATTGCGCCCTCTGGCATTCCGGGGGGCATGCCTGTTCGAGCGTCATTTCACCTTCCAGCCGAGCTGGGTATTGGGTAGTCCGCAGCAGTGGnCACCTnAAACTTAGGTGGAAGAAGCAGCCGAAATCTTTAGCGCAGTGACTCTTATAATCTCGCTCTAGGTCGGTTGGTGCTTTCCCAAAATCTCTCGCTCCTATGCCTAGGATTGAGACATATTTTCCAAAGATTGACCTCGGATCAGGTAGGAATACCCGCTGAACTTAAGCATATCAATAAGCGGAGGA
>contig_241
ATGCGATAAGTAATGTGAATTGCAGAATTCAGTGAATCATCGAATCTTTGAACGCAACTTGCGCTCTCTGGTATTCCGGAGAGCATGCCTGTTTGAGTGTCATGAAATCTCAACCACTAGGGTTTCCTAATGGATTGGATTTGGGTGTTGCCAGCTTGTCTGGCTCGCCTTAAAGGAGTTAGCGAGTATAGCAATATCGTCTGGCGTAATAAGTTTCGCTGGTAAGATTTGTGAAGCACGCTTCTAATCGCCCTTGGGCAATTTTTTGACTCTGGCCTCAAATCAGGTAGGACTACCCGCTGAACTTAAGCATATCAATAAGCGGAGGA
>contig_243
ATGCGATAAGTAATGTGAATTGCAGAATTCAGTGAATCATCGAATCTTTGAACGCACCTTGCACCTTTTGGTATTCCGAAAGGTATGCCTGTTTGAGTGTCTTGAAACCTCACACTCTAGAGTTTTCTCTAGAGACGTGGATTTGGGTGTTGCAATTTGCTCACCTTGAATGACTTAGTGGTTCCTACCGTAGCCTGATGTAATAAGTTTCATCTGGTCAAGGGAAGACTGCTTCTAATCGCCTTGCGGCACTATTTAAGACTAGACCTCAAATCAGGTAGGACTACCCGCTGAACTTAAGCATATCAATAAGCGGAGGA
>contig_245
ATGCGATAAGTAATGTGAATTGCAGAATTCAGTGAATCATCGAATCTTTGAACGCACATTGCnCCTCTCGCAGGGGAGGCATGCCTGTCTGAGCGTCATCAAAAACAAATGGGTCCCCGGACTCGTGCTGGGCTCCGCATCCGATGCGTTGCCTCGAAGCCATGGTCTAACCTGCGGACGACTCCAATCGGACCTGCCGTGGGTTTGGCCCGGACATCTGACTTTGACCTCAGATCAGGTAGGAAGACCGCCTGAACTTAAGCATATCAATAAGCGAGGACTGGACTGCAAGGCACACAGGGGATAGG
>contig_247
AATGCGATAAGTAATGTGAATTGCAGAATTCAGTGAATCATCGAATCTTTGAACGCACCTTGCGCCCCTTGGCTATTCCGAAGGGCATGCCTGTTTGAGTATCATGAACACCTCAACTCCCGTGGTTCGCCACGGTGAGCTTGGACTCTGGGGGTTTTGCTGGCCTGTGGTCGGCTCCTCTCAAATGAATTAGCCTGCCAGTGTTTGGTGGCGTCACGGGTGTGATAAATATCTACGCTTGCGATTGCCCACCAGGTAACCTTCAGCAATGGGGGTTCGCTGGGGCTCATAGACGTCTCTTTCAACGTTCGATCTCAAATCAGGTAGGACTACCCGCTGAACTTAAGCATATCAATAAGCGGAGGACTGAGACTCAAGGCACA
>contig_249
ACGCGATAGTTAATGTGAATTGCAGAATTTAGTGAATCATCGAGTCTTTGAACGCACATTGCGCCTTTTGGTATTCCGGAAGGCACGTCTGTTTGAGCGTCAGTTAAACCCTCATGGAGTAATTCATGGTATTGGGGACCGCCGGTCAACGGCGACCTCCTGAAACTGACAGGGAATTGCCCCCGTGTTAGACTGATAGAAATCATTTATTGTCGAATCGCGGTCAGGCAGCGCCCTTCAAGAAAAGTGCCCCCCTGGGACACCTTACTCTTGACCTCAAATCAGATGAGGATACCCGCTGAACTTAAGCATATCAATAAGCGGAGGA
>contig_251
ATGCGATAAGTAATGTGAATTGCAGAATTCAGTGAATCATCGAATCTTTGAACGCACATTGCGCCCCTTGGTATTCCGAGGGGCATGCCTGTTCGAGCGTCATTATGACCACTCAAGCCTAGCTTGGTATTTGGGGTTCGCGGTTCCGCGGCCTCTAAAATCAGTGGCGGTGCCGTCTGGCTTCACGCGTAGTAATTTTCTCGCTACGGAGTCCGGGCGGTTGCTTGCCAAAACCCCCTCnACTTCTCAAGGTTGACCTCGGATCAGGTAGGGATACCCGCTGAACTTAAGCATATCAATAAGCG
>contig_253
ATGCGATAAGTAATGCGAATTGCAGAATCAGTGAATCATCGAATCTTTGAACGCACATTGCACCCATTGGTACTCCTTTGGGTACATTTGTTTGAGCGCCGGTAGAATATAGGGCTATGCCTTGAGTTGAATCTTCCTGTCAAGGAATTTTCCAAAAATCTAGGTTTTACCATGACCTGAATCACAACAGAATGTGTTAAAGGCTTTGGTAACTACCAATAATGTATCTCATGGCCTCAAATCAAATGGGGATACCCGCTAAACTTAAGCATATCAATAAGCGGAGGA
>contig_255
GCGCGAAATGTAGTGTGAATCGCAGAACnTTGTGAATCATCGAATCTTTGAACGCACATTGCGCCTCTTnTnnCnAGGAGGCATGCCTGTCTGAGCGTCATTTAAATCAAATAAGCCTTTACTGGTTTGTCTTGGGCTTTCGCCATCGGCGTCGCCTGAAAATGATCGGTCTTTTTGAGCGGACGAGTTCCATTAGGACAGACCGTTCTTATGACCTTAATCTCTCTGACTTTGACCTCAGATCAGGTAGGACTACCGCCTGAACTTAAGCATATCAATAAGCGGAGGA
>contig_257
ATGCGATAAGTAATGTGAATTGCAGAATTCAGTGAATCATCGAATCTTTGAACGCAACTTGCGCCCTCTGGTATTCCGGAGGGTATGCCTGTTTGAGTGTCnTGTAGACTCAATCCCTCGGGTTTCCGAGGAGATTGGACTTGGGTGTATGCCTCTTCTGGCTCATCTTAAAAGACTTAGTGGGATAGCACTGTAGTCGACGTAATAAGTTTCGTCGGTAAAAGTGTGATGTCTGCTCACAATCGCCCTTGGGCACTTTTGACTCTGACCTCAAATCAGGTAGGACTACCCGCTGAACTTAAGCATATCAATAAGCGGAGGA
>contig_259
AATGCGATAAGTAATGTGAATTGCAGAATTCAGTGAATCATCGAATCTTTGAACGCACCTTGCGCCCTTTGGCTATTCCGAAGGGCATGCCTGTTTGAGTATCATGAATACCTCAACCCTTATGGCTTGCCATGATGGGCTTGGACTTTGGGGGTCTTGTTGGCCTGTGAGCCAGCTCCTCTTAAATGAATTAGCTTGCCAGTGTTTGGTGGCGTCACAGGTGTGATAACTATCTACGCTTGTGGTTTCCCATCAGGTAACTTTCAGCAATGGAGGTTCGCTGGAGCTTATAAATGTCTCTCCTCAGCGAGGACAGATTTTGACCATTTGATCTCAAATCAGGTAGGACTACCCGCTGAACTTAAGCATATCAATAAGCGGAGGACTGAGACTCCAAGGCACACAGGGGATAGG
>contig_261
AATGCGATACGTAATGTGAATTGCAGAATTCAGTGAATCATCGAATCTTTGAACGCATCTTGCACCCCTTGGCATTCCGAGGGGTACACCCGTTTGAGTGTCGTGAATATCCTCAACCTTCTTGGTTTCTTGATCAAGAAGGCTTGGAATTTGGAGGCTTTTGCTGGCTTCCTTCAAAGCCAGCTCCTCTTAAATGAATTAGTAGGGTCCACTTTGCTGATCCTTGACGTGATAAGATACTTTCTACGTCTTGGGTTTTTGCAAACCTGCTTCTAACTGTCTCGTCGGAGACTGAACTCATATATATTAAACTCTTGACCTCAAATCGGGTGAGACTACCCGCTGAACTTAAGCATATCAATAAGCGGAGGACTGAGACTCCAAGGCACACAGGGGATAGG
>contig_263
AATGCGATACTTGGTGTGAATTGCAGAATCCCGCGAATCATCGAGTTTTTGAACGCAAGTTGCGCCCGAAGCCATTCGGCCGAGGGCACGTCTGCCTGGGTGTCACGCATCGTTGCCCCCCCAAACTCCGGTTCGGGCGGGGCGGAAGTTGGCCTCCCGTGCGTGCCTGCGCGCGCGGTTAGCCCAAAAGCGAGTCCTCGGCGACGAGCGCCACGACAATCGGTGGTTTTTTTACCCTCGTTCCTCGTCGTGCGTGCCCCGTCGCCCGAACGCGCTCTTGCGACCCTCACGCGTCGCCTCGGCGGCGCTCCCAACGCGACCCCAGGTCAGGCGGGACTACCCGCTGAGTTTAAGCATATCAATAGCGGAGGA
>contig_265
AATGCGATAGGTAATGTGAATTGCAGAATTCAGTGAATCATCGAATCTTTGAACGCACATTGCACCCTTTGGTATTCCTTAGGGCATGCCTGTTCGAGCGTCACTAGACACCTTATCACAACATTTGTGGTCTTGGCAGGAGTGAATTTGCTAGTCTATGAAAATATTCCAGCTGTCCACTGCGCTAAAAATTATGGGAAGGTTACCAGGCGTGAACAACAGACTTTATAAATGGTTGCAGGACCTGTATCAGTCACAAGTTATGTCTGGTCCTTACCTTAAGGACCCCCATCCAAGATGAACTATGGGTTGACCTCGAATCAGGTAGGGATACCCGCTGAACTTAAGCATATCAATAAGCGGAGGACTGAGACGCCAAGGCACACAGGGGAT
>contig_267
ATGCGATAGCTAGTGTGAATTGCAGATTTTAGTGAATCATCGAGTCTTTGAACGCACATTGCGCCCTTTGGTATTCCTCAGGGCATGCCTATTCGAGCGTCGTTTCGACCCAGCGAAAGCTGTTTTGAGGGAAGCGACTTCGGTTGCCCCCTTTGAGAGCATCGGCGCCAGCAGCGAGCCGGAACGCAGCAGATTGCGGTTCCTCAACGCGGCAGTCCGCCGTAAAACCCGCCTCTGGCGATTTTACCAGCTCGACCTCGAATTAGGTAGGGATACCCGCTGAACTTAAGCATATCAATAAGCGGAGGA
>contig_269
AATGCGATAGCTAGTGTGAATTGCAGATTTTAGTGAATCATCGAGTCTTTGAACGCACATTGCGCCCTTTGGTATTCCTCAGGGCATGTCTATTCGAGCGTCGTTTCGACCTCGAGCGTAGCTTGGTGTTGAGGGCTGTCGCCTCGGCGGCACCCTTTAAAAGCATTGGCGGCAGCGCAGCTCAATCGCAACAAAATGCGTGCAAAGCAGCCAACTGCCCGCCAAAACTCCCCCGTGTGACTTTACCAGCTCGACCTCGAATTAGACAGGGATACCCGCTGAACTTAAGCATATCAATAAGCGGAGGACTGAGACTCCAAGGCACACAGGGGAT
>contig_271
AGCGCGAAATGTAGTGTGAATTGCAGAACATTGTGAATCATCGAATCTTTGAACGCACATTGCACCTCCTGTGAGGGAGGTATGCCTGTCTGAGCGTCATCAAACCCAATAAATCTCTGGATTTGTGTTGGGCTCCGCACCTGTGCGTTGCCTCAAAGCCATGGTCTAAACTGCGGACGAGCTCCTCTCGGACCTGCCGCGGCGAGACATCAATCTCTGAATTTGACCTCAGATCAGGTAGGAAGACCGCCTGAACTTAAGCATATCAATAAGCGGAGGACTGAGACGCCAAGGCACACAGGGGATAGG
>contig_273
AATGCGATAAGTAATGTGAATTGCAGAATTCCGTGAATCATCGAATCTTTGAACGCACATTGCGCCCTTTGGTATTCCGAAGGGCATGCCTGCCCGAGCGTCATTGATATCCCTCAAGCTTGGCTTGGTGCTGGGCCTACCATCTGCAGGATGGAGGCCTGAAAGGCAGTGGCGGCGTCAGTTTCTGGTCCCTGAAGCTTATGGGCTTTACCACACCTGCTTTGGGGGACCGGCTGATTGCTTTTAGCCTATCCTATTTGTGTTACACACTCTGATAGACCTCGGATCAGGTAGGGATACCCGCTGAACTTAAGCATATCAATAAGCGGAGGA
>contig_275
GTGCGATATGTAGTGCGATTTGCATGAATCTGTGAGTCATCTAATCTTTGAACGCAACTTGCGCCTTTTACGAGGCATGTTTGTTTGAGTGCCGCAATCCTCTGCAGCAATGCGATTTGACTCGTGTCTTTGTTGACCGAGTTTAAACAGAGCTAGAGGATGGTCAGTTTGGCCTAGTCCGAGTGCTAAGCATTCTTGGGTCTAGGTTGGATTGCTCATTAAATCTATCTTTTATTTTGGCCTCAAATCAAGCAAGACTACCCGCTGAACTTAAGCATATCAATAAGCGGAGGACTGAGACTACCAAGGCACACAGGGGATAGG
>contig_277
AGCGCGAAATGTAGTGTGAATCGCAGAACCTTGTGAATCATCGAATCTTTGAACGCACATTGCGCCTCTCTCTCGAGAGGCATGCCTGTCTGAGCGTCATTTAAATCAATGAGATTAATCTCGTGTTGGGCATCGCCCTTGGGCGTAGCCTCGATGCCATCGGTCTAATGAGTGGGCGAGTTCCTCTAGGACGGACCACTCATGGCCTTACGACTTCTGACTTGACCTCAGATCAGGTAGGACTACCGCCTGAACTTAAGCATATCAATAAGCGGAGGACTGAGACTCCAAGGCACACA
>contig_279
TATGCGATAAGTAATGTGAATTGCAGAATTCAGTGAATCATCGAATCTTTGAACGCACATTGCGCCCCTTGGTATTCCGAGGGGCATGCCTGTTCGAGCGTCATTACAACCCTCAAGCATTGCTTGGTATTGGGCTCCGCTGCTCACCCAGCCGGCCTTAAAATCAGTGGCGGCGCCGTCTGGCTCTAAGCGTAGTACATACTCTCGCTATGGACGCCTGGCGGATGCTTGCCAGCAAACCCCTAATTTATCAAGGTTGACCTCGGATCAGGTAGGGATACCCGCTGAACTTAAGCATATCAATAAGCGGAGGA
>contig_281
ATGCGATAAGTAATGTGAATTGCAGAATTTAGTGAATCATCGAATCTTTGAACGCACATTGCGCCCCTTGGTATTCCGAGGGGCATGCCTGTTCGAGCGTCATTACAACCCTCAAGCATTGCTTGGTATTGGGCTCCGCTGCTCACCCAGCCGGCCTTAAAATCAGTGGCGGTGCCGTTGGGCCCTGAGCGTAGTAAATATCCTCGCTATAGGGACCCGGTGGACACTAGCCATCAACCCCCATTTTCCAAGTTTGACCTCGGATCAGGTAGGGATACCCGCTGAACTTAAGCATATCAATAAGCGGAGGACTGAGACTCCAAGGCACACAGGGGATAGG
>contig_283
AATGCGACAAGTAATGTGAATTGCAGAATTCCGTGAATCATCGAATCTTTGAACGCACATTGCGCCCTCTGGTATTCCGGAGGGCATGCCTGTCCGAGCGTCATTGCTATACCTCAAGCCCGGCTTGTATGTTGGGCCCACTGTCTTGTTGGACAGTAGCCCCAAAGGCAGAGGCAGGGTCATAGTCCGGTCTTTTCAATGCGTATGGGGCATTGTCACCCGCTTGAAGGCTGGCTGACCCTTTATGCCAATCGTGGATTTTATCCATCAATTTTTTCTGATGGACCTCGGATCAGGTAGGGATACCCGCTGAACTTAAGCATATCAATAAGCGGAGGACTGAGACTCCAAGGCACACAGGGGATAGG
>contig_285
AGCGCGAAATTTAATGTGAACTGCAGTGAATTGTGGATCATCCAGTCTTTGAACGCACATTGCGCCCCCTCGTGGAGGCATGCCTGTCTGAGCGTCAATCCAAACTTGGGCCTCTTCGGCTCGTGCTGGGCCTCGCCGACGCGTCGCCTCGAATCCAGCTTTGCCTCCGGGACGAGACCCTTTGGGCCGTCCGAAGGCGAAGGCTTTCTTCCGACGACCTCAGATCAGGCAGGGTTACCGCCTGAACTTAAGCATATCAATAAGCGGAGGACTGAGACGCCAAGGCACACAGGGGAT
>contig_287
AATGCGATAAGTAATGTGAATTGCAGAATTCAGTGAATCATCGAATCTTTGAACGCACCTTGCGCCCCTTGGCTATTCCGAAGGGCATGCCTGTTTGAGTATCATGAACACCTCAACTCCCATGGTTTGCCATGGTGAGCTTGGACTTTGGGGGTTTTGCTGGCCTATGGTCGGCTCCTCTCAAATGAATTAGCCTGCCAGTGTTTGGTGGCATCACAGGTGTGATAAATATCTACGCTTGCGATTGCCCACCAGGTAACCTTCAGCAATGGGGGTTCGCTGGGGCTCATAGACGTCTCTCCCTCAGCGAGGACAGTTTTTTAACGTTCGATCTCAAATCAGGTAGGACTACCCGCTGAACTTAAGCATATCAATAAGCGGAGGACTGAGACTCAAGGCACACAGGGGATAGG
>contig_289
ATGCGATAAGTAATGTGAATTGCAGAATTCAGTGAATCATCGAATCTTTGAACGCACATTGCGCCCGCTGGTATTCCGGCGGGCATGCCTGTCCGAGCGTCATTATGACCAATCAAGCTCTGCTTGGCCTTGGGGCCTGCTATACCGGCGGTCCTTAAAACCAGTGGCGGTGCCGTCTGGCCCTAAGCGTAGTAATTCTCCTCGCTATAGAGCTCTAGACGTCTACCCGCCAGAACCCCCAACTTCTCAAGGTTGACCTCGGATCAGGTAGGGATACCCGCTGAACTTAAGCATATCAATAAGCGGAGGACTGAGACTCCAAGGCACACA
>contig_291
ATGCGATAAGTAATGTGAATTGCAGAATTCAGTGAATCATCGAATCTTTGAACGCACCTTGCGCTCCTTGGTATTCCGAGGAGCATGCCTGTTTGAGTGTCATTAAATTCTCAACCTTATCAGTTTATTTCTGATAGTGGCTTGGATGTGGGGGTTTCTCTTGCTGGCTCAGGTCAGCTCCCCTTAAATGCATTAGCTGGTGCCCCGTGTGGACTGTCTATTGGTGTGATAATTATCTACGCCATGCATGGATGTCTGCTTAGCACTGCTTCTAACCGTCTTGGACAATATATGACAATTTGACCTCAAATCAGGTAGGACTACCCGCTGAACTTAAGCATATCAATAAGCGGAGGACTGAGACTCAAGGCACACAGGGGA
>contig_293
CTGCGATACGTGATGTGAATTGCAGAATTGTGAATCATCGAAACTTTGAACGCACATTGCGCCTGTTGGTACTCCGTCAGGCATGTCTGTTTGAGCGTTGTCAAACTCTCAGTTTTCTGGTTGTGGAGGAGGCAGCCGCCCCTCTGAAAGATCTCAGCATTGTGCAGCGGCGAAACGTGAAGCATTGCTGCACTACTCTTTACTCTCAACCTCAAATCAGACAGGAATACCCGCTGAACTTAAGCATATCAATAAGCGGAGGACTGAGACGCCAAGGCACACA
>contig_295
AATGCGATACGTAATGTGAATTGCAGAATTCAGTGAATCATCGAATCTTTGAACGCACCTTGCGCCCCTTGGTATTCCGAGGGGCACACCCGTTTGAGTGTCGTGAATACTCTCAACCTTCTTGGTTTCTTTGACCACGAAGGCTTGGACTTTGGAGGTTTTTCTTGCTGGCCTCTTTTGAAGCCAGCTCCTCCTAAATGAATGGGTGGGGTCCGCTTTGCTGATCCTCGACGTGATAAGCATTTCTTCTACGTCTCAGTGTCAGCTCGGAACCCGCTTTCCAACCGTCTTTGGACAAAGACAATGTTCGAGTTGTGACTCGACCTTACAAACCTTGACCTCAAATCGGGTGAGACTACCCGCTGAACTTAAGCATATCAATAAGCGGAGGACTGAGACTCCAAGGCACA
>contig_297
AATGCGATAAGTAATGTGAATTGCAGAATTCAGTGAATCATCGAATCTTTGAACGCACCTTGCGCTCCTTGGTATTCCGAGGAGCATGCCTGTTTGAGTGTCTTGAAGTCATCAACCCCTCCCGTTTCGTGCGGAGAGGTGAGTTGGAGCTGGGGGCTTGCGGCCGAAAGGTCGCTCCCCTCAAATGCTTCGGTTGGGCCTGTGGGTCAAACTCGGTTGGGCGTTGTAACAACCTCGCTCTTGTCTGAGACATTCCCCTCTGTTTGTGCCCTTCCACGACCTGCCTTCATGAGTGGCGGTCAAAAAACAACTTTGAAATCTGACCTCAAATCAGGTAGGACTACCCGCTGAACTTAAGCATATCAATAAGCGGAGGA
>contig_299
AGTGCGAAAAGTAATGCGATTTGCATGCTCTGTGAGTCATCGAATCTTTGAACGCATATGGCACCTGCCAGCCCTGCTGGAAGGTATGCCTGTTTGAGAATCACACTACCACTGATCCGATTGCATCCACGTGCAGTCGGTCGACATGGGCCTTCAGCACTGATCGCCTCGAATTGCTCGCGATCGTCGTGGTAGACAGGGTGTGGCAGCGATGCCATCCAGTGTTGTCGACGATCAACCCGTGCTCGTGATCTCAGATCAGGCAAGGCTACCCGCTGAACTTAAGCATATCAATAAGCGGAGGA
>contig_301
AATGCGATAAGTAATGTGAATTGCAGAATTCAGTGAATCATCGAATCTTTGAACGCACATTGCGCCCTTTGGTATTCCTTAGGGCATGCCTGTTCGAGCGTCACTAACAACAATTTCACAGGGAAATGTGGTGTTGGCCGATGTGTGTCCAGCACTTTGCTGTGCTGGTCTCACTCGGCTCAAATGGATAGGCCAGAGAAGGTACAACTTGGCAATAGACTCTCAGAGTATTCACAAATGCTAAACTAGTCTTGTCACATGTTGAAATCTGTGTCCAAGGACCCCCCATTCAGTCCGGACTGGAGATGTTGACCTCGGATCAGGTAGGGATACCCGCTGAACTTAAGCATATCAATAAGCGGAGGACTGAGACTCAAGGCACA
>contig_303
AATGCGATAAGTAATGTGAATTGCAGAATTCAGTGAATCATCGAATCTTTGAACGCACCTTGCGCCCCATGGTTTTCCACGGGGCACGCCCGTTCGAGTGTCACGTTAACCCTCGCCAACCGGACAGTAATGTTCGGGGAAGCGGATTTGGACGTTTGCCGGTCGTGAGATCGGCTCGTCTCGAAATGCATTAGCAAAGTGAGACGCAAGCGCGACGTTGATAATTGTCTACGCCTCGTGAGTGTCGAGCCTCGCTCACAATCGCCGTGAGGCAATATTTCACAGTTTGACCTCGAATCGGGTGGGACTACCCGCTGAACTTAAGCATATCAATAAGCGGAGGA
>contig_305
AGCGCGAAATGTAGTGTGAATTGCAGAACATTGTGAATCATCGAATCTTTGAACGCACATTGCACCTCTCGCAGGGGAGGTATGCCTGTCTGAGCGTCATTGAAATCAATGAACCCCTTCTGGGTTTGTGCTGGGCTCTGCATGGAAGTGCACTGCCTCAAAGTCATGGTCTAACCTATGGACGAGCTCCTCTTGGACGTGCCATGGAACTGACCCCTCTCTCTGTATTTGACCTCAGATCAGGTAGGAAGACCGCCTGAACTTAAGCATATCAATAAGCGGAGGACTGAGACTCCAAGGCACACAGGGGATAGG
>contig_307
AATGCGATAAGTAATGCGAATTGCAGAATTCAGTGAGTCATCGAATCTTTGAACGCACATTGCGCCCTGTGGTATTCCGCAGGGCATGCCTGTTCGAGCGTCATTTCAACCCTCAAGCCTGGCTTGGTGTTGGGCCTGGCCTATCCGGCCGGCCCTAACGACAGTGGCGGCGCCCCCTGGCCCTCAGCGTAGTACAGCTCTCGCTCTAGGGTCCTGCGGTAGCCTGCCAGAACCCCCAACTCTGTGGTTGACCTCGGATCAGGTAGGGATACCCGCTGAACTTAAGCATATCAATAAGCGGAGGACTGAGACTCCAAGGCACACAGGGGATAGG
>contig_309
AATGCGATAAGTAATGCGAATTGCAGAATTCAGTGAGTCATCGAATCTTTGAACGCACATTGCGCCCTGTGGTATTCCGCAGGGCATGCCTGTTCGAGCGTCATTTCAACCCTCAAGCTCTGCTTGGTATTGGGCCCTGCCCGCTATGGCCGGCCCTAAAGATAGTGGCGGCGCCGCCTGGCCCTCAGCGTAGTACAGCTCTCGCTCCAGGGTCCGGTAGTAGCCTGCCAGAACCCCCAACTCTATGGTTGACCTCGGATCAGGTAGGGATACCCGCTGAACTTAAGCATATCAATAAGCGGAGGACTGAGACTGAAGGCACACAGGGGATAGG
>contig_311
AATGCGATAACTAGTGTGAATTGCAGACCTCATGAATCATCGAATCTTTGAACGCACATTGCGCCCGCCGGTATTCCGGCGGGCATGCCTGTCCGAGCGTCATTGACAACCCTCAGGCCCTGGTGCCTGGTGTTGGGGCACTACAGTATGCTGTAGGCCCTGAAATCCAGTGGCGGGACCGCTGTAAACCCGGGCGTAGTAACTTTACGTCGTCCAGGGTGTTCCGGCGCGCCCCAGCCGTTAAACCCACCATATTATCAATTTTGGCCTCGGATCAGGTAGGATTACCCGCTGAACTTAAGCATATCAATAAGCGGAGGA
>contig_313
AATGCGATACGTAATGTGAATTGCAGAATTCAGTGAATCATCGAATCTTTGAACGCACCTTGCGCCCTTTGGCATTCCGAAGGGCACACCCGTTTGAGTGTCGTGACATTCTCAAACCTTCTTGGTTTCTTGACTAAGAAGGCTTTGGACTTTGGAGGCTTTTGCTGGACCTTCCCTTGTTGAAGCCAGCTCCTCTTAAATGAATTAGTGGGGTCTGCTTTGCTGATCCTTGACGTGATAAGATGCTTCTACGTCTTGGGTTTTGCACTGTTTATTCTAGATCCTGCTTCTAATCGTCTTGTAGAAGACAAATGGTCGACTTGACCCACAAACCTTGACCTCAAATCGGGTGAGACTACCCGCTGAACTTAAGCATATCAATAAGCGGAGGACTGAGACTCAAGGCACACAGGGGATAGG
>contig_315
AATGCGATAAGTAATGTGAATTGCAGAATTCAGTGAATCATCGAATCTTTGAACGCACCTTGCGCCCTTTGGCTATTCCGAAGGGCATGCCTGTTTGAGTATCATGAACACCTCAACTCTCACGGTTCGCCGTGACGAGCTTGGACTTTGGAGGCTTTGCTGGCCTGTGGGTCGGCTCCTCTCAAATGAATCAGCTTACCGGTGTATTGGTGGCGTCACAGGTGTGATAACTATCTACGCTTGCGGTCGCCCGCCAGACAACCTCTGCCATCGTCGGAGGTTTGCCGGAGGCTCACAAACGTCTCCCGAGTGGAGACAGCCTTCTGAACGTTTGATCTCAAATCAGGTAGGACTACCCGCTGAACTTAAGCATATCAATAAGCGGAGGACTGAGACTCAAGGCACACAGGGGATAGGGTACGTAGGAACGTACCCTA
>contig_317
AATGCGATAAGTAATGTGAATTGCAGAATTCAGTGAATCATCGAATCTTTGAACGCACATTGCGCCCCTTGGTATTCCGAGGGGCATGCCTGTTCGAGCGTCATTATAACCACTCAAGCCTAGCTTGGTATTGGGGTTCGCGGTCTCGCGGCTCCTAAAATCAGTGGCGGGTGCCGTCTGGCTCTAAGCGTAGTAATTTTCTCGCTATGGAGTCCGGGTGGTTGCTTGCTAAAAACCCTAACTTCTCACGGTTGACCTCGGATCAGGTAGGGATACCCGCTGAACTTAAGCATATCAATAAGCGGAGGATGAGACTGAAGGCACACAGGGGATAGG
>contig_319
ATGCGATAAATAATGTGAATTGCAGAATTCCGTGAATCATCGAATCTTTGAACGCACATTGCGCCTACTAGTATTCTAGTAGGCATGCCTATTCGAGCGTTGTTTCCACCCTCAGCATCCTGCTGGTGCTGGAGGCTGGCGGTGGCCGGCCTCTGAAATGCAGTGGCTAGTGGCGCTCTGCCCCCTTTCGCACAGGAATCTTCTGCGTTGCAAGAGGCGGAGCGGCCTACGCCCAGCACAACTCTTCAAGTTGACCTCGAATTAGGTAGGAATACCCGCTGAACTTAAGCATATCAATAAGCGGAGGACTGAGACGCCAAGGCACA
>contig_321
AATGCGATAAGTAATGTGAATTGCAGAATTCAGTGAACCATCGAATCTTTGAACGCACATTGCGCCCGCCGGCATCCCGGCGGGCATGCCTGTCCGAGCGTCATTACAACCCTCAGGTCCTCGCGTCCTGGTGTTGGGGCCCTGCGCGGCAGGCCCCGAAAGACAGCGGCGGGTGCGTCCCGGAACCGAACGCAGTAGTTACTTCTCGTTCTGGCCCAGGGCGTGCTCCAGCCGTAAAAACCACTTATCTTCATAAGTTGACCTCGGATCAGGTAGGAATACCCGCTGAACTTAAGCATATCAATAAGCGGAGGA
>contig_323
AATGCGATAAGTAATGTGAATTGCAGAATTCAGTGAATCATCGAATCTTTGAACGCACCTTGCGCTCCTTGGTATTCCGAGGAGCATGCCTGTTTGAGTGTCTTGAAGTCATCAACCCCTCCCGTTTCGTGTGGGTGCGGGTTGGAGCTGGGGGCTTGCTGCCGAGAGGCGGCTCCCCTCAAATCCGTCGGTTGGGCCTTTGGGTCGGACTCGATTGGGCGTTGTACCATCCTCGCTCTAACGAGATGTTCCCCTTCCGTGCCCATCCTCGACCTGCCTTTTGGAGTGGCGGTCAAACCAAACTTTGAAATCTGACCTCAAATCAGGTAGGACTACCCGCTGAACTTAAGCATATCAATAAGCGGAGGA
>contig_325
AATCGCGATAAGTAATGTGAATTGCAGATTTTCCGTGAATCATCGAATCTTTGAACGCACCTTGCGCTCCTTGGTATTCCGAGGAGCATGCCTGTTTGAGTGTCATCGAAACCTCGGATCGATGCTTCGACCCCGTCGAAGCTCGGTTCGGACTGTGGGAGTCTGCCGGCGAAGCGTGACTTCGTCGGCTCTCCTCAAAAGCATTAGCTGTGGGTGGCGAGCCTGGCATGGCACGGCCTGTTCGACGTCGTAGTGATCGTCGCGGGCTGGAAGTGTACGGCTCGACGTGACCCATGCTTCTCGAGTCTTGCGAGCCCGTCCCTCCGTGGGACGGCCGCGCCCCATCGAAGCTTGACCTCAAATCAGGTAGGACTACCCGCGAACTTAAGCATATCAATAAGCGGAGGACTGAGACTCCAAGGCA
>contig_327
ATGCGATAAGTAATGTGAATTGCAGAATTCAGTGAATCATCGAATCTTTGAACGCACATTGCGCCCCTTGGTATTCCGAGGGGCATGCCTGTTCGAGCGTCATTACAACCCTCAAGCATTGCTTGGTATTAGGCTCCGCTGCTCACCCAGCGGGCCTTAAAATCAGTGGCGGTGCCGTCGGGCCCTGAGCGTAGTAAATCTCCTCGCTATAGGGACCCGGTGGACGCTGGCCATCAACCCCCCGTTACCTTTCTAACGTTTAGTACCTCCGGAGTCAGGTAGGGGTAGTACCCGCGTGAACTTAAAGTCATATCAATAAGCGGA
>contig_329
AATGCGATAAGTAATGTGAATTGCAGAATTCAGTGAATCATCGAATCTTTGAACGCATCTTGCGCTCCTTGGTATTCCGAGGAGCATGCCTGTTTGAGTGTCATTTGAAAGCTTCTCAGCCACTCCAGAAAATGGATGTGGCTTGGGAGATTGTGGAGGGATTGTGCAGGCTCCTGTTTGTCTGCTCCTCTGAAACATATTAGTGGCGTCTGGTTCAGACCCACCAATGGGTGTGATAAACTATCAGTGCCCTTGGGTGGTGTGCTGCGTGTGGCTGCTTTTGATCGATTGTGACCAACTTGACCTCAAATCAGGTAGGACTACCCGCTGAACTTAAGCATATCAATAAGCGGAGGACTGAGACTCAAGGCACACAGGGGATA
>contig_331
AATGCGATAAGTAATGTGAATTGCAGAATTCAGTGAATCATCGAATCTTTGAACGCACATTGCGCCCCTTGGTATTCCGGGGGGCATGCCTGTTCGAGCGTCATTTCACCACTCAAGCCTCGCTTGGTATTGGGCAACGCGGTCCGCCGCGTGCCTCAAATCGACCGGCTGGGTCTTCTGTCCCCTAAGCGTTGTGGAAACTATTCGCTAAAGGGTGCTCGGGAGGCTACGCCGTAAAACAAACCCATTTCTAAGGTTGACCTCGGATCAGGTAGGGATACCCGCTGAACTTAAGCATATCAATAAGCGGAGGA
>contig_333
AGCGCGAAATGTAGTGTGAATTGCAGAACATTGTGAATCATCGAATCTTTGAACGCACATTGCACCTCTCGAAGGGGAGGTATGCCTGTCTGAGCGTCATTGAAACCAATAAACCCCTCTGTGGGTTTGTACTGGGCTCCGCATGTATGTGCGATGCCTCAAAGTCATGGTCTAACCTATGGACGAGCTCCTCTAGGACCTGCCATGGGTTGGCCCCCCTCTGAATAATTTGACCTCAGATCAGGTAGGAAGACCGCCTGAACTTAAGCATATCAATAAGCGGAGGACTGAGACGCCAA
>contig_335
AATGCGATAAGTAATGTGAATTGCAGAATTCAGTGAATCATCGAATCTTTGAACGCACCTTGCGCCCTTTGGTATTCCGAAGGGCATGCCTGTTTGAGTGTCATTAAATTCTCAACCTTGCTCGCTTTTACTAGCTTGAGTTTGGCTTGGATGTGAGGGCTTTGCTGGCTTCCTTCAGTGGATGGTCTGCTCCCTTTAAATGCATTAGTGGGATCTCTTGTGGACCGTCACTTGGTGTGATAATTATCTATGCCTTGGGACTTTGAAGCAAACTAATGGGAACCTGCTTATAACCGTCTTCGGACAATCTCTGACATTTTGACCTCAAATCAGGTAGGACTACCCGCTGAACTTAAGCATATCAATAAGCGGAGGACTGAGACTTCCAAGGCACACAGGGGATA
>contig_337
AATGCGATAAGTAGTGTGAATTGCAGAATTCAGTGAATCATCGAATCTTTGAACGCACATTGCGCCCTTTGGTATTCCTTAGGGCATGCCTGTTCGAGCGTCATCTAAACCCTCAAGCTCTGCTTGGTGTTGGGCGCCTGTCCCGCCTCGGGCGCGGACTCGCCTCAAAAGCATTGGCGGCCTGTGTATTGGCTTCGAGCGCAGCAGACTCGCGCCTCGCAACCCTCTGGCACGGGCGTCCATCAAGACGCACCCCCAAAGTTTGACCTCGGATCAGGTAGGGATACCCGCTGAACTTAAGCATATCAATAAGCGGAGGACTGAGACGCCAAGGCAC
>contig_339
ATGCGATAAGTAATGTGAATTGCAGAATTCAGTGAATCATCGAATCTTTGAACGCACATTGCGCCCCTTGGTATTCCGAGGGGCATGCCTGTTCGAGCGTCATTGAAACCAATAAACCCTCACTGGGTTTGTGATGAGCTCTGCATGGAAGTGCACTGCTTTGAATCGATGGTCTAACCTGCGGACGAGCTCCTCTTGGACCTGCCGTGGAAACGACCGTTCTCTCTGTATTTGACCTCAGATCAGGTAAGAAGACCGCCTGAACTTAAGCATATCAATAAGCGGAGGA
>contig_341
ATGCGATAAGTAATGTGAATTGCAGAATTCAGTGAATCATCGAATCTTTGAACGCACATTGCGCCCCTTGGTATTCCGAGGGGCATGCCTGTTCGAGCGTCATTACAACCCTCAAGCATTGCTTGGTATTGGGCTCCGCTGCTCACCCAGCGGGCCTTAAAATCAGTGGCGGTGCCGTCTGGCCCTAAGCGTAGTAATTCTCCTCGCTATAGAGCTCTAGACGTCTACCCGCCAGAACCCCCAACTTCTCAAGGTTGACCTCGGATCAGGTAGGGATACCCGCTGAACTTAAGCATATCAATAAGCGGAGGACTGAGACGCCAAGGCAC
>contig_343
AATGCGATAAGTAATGTGAATTGCAGAATTCCGCGAATCATCGAATCTTTGAACGCACATTGCGCCCTTTGGTATTCCGAGGGGCATGCCTGTTCGAGCGTCATTTATACCCTCAAGCTCAGCTTGGTGTTGGAGGCCGCCCCGGTGGGGCGCCCCCGAAACTCAGCGGCGACGTAGCCGGACTCCCTGGCGTAGTGACACTTGCTGTCGCCCCGGAGTGGTCGGTCGTGCGTCAGCCGGACAACGCCCCATTTTCTGAAATCGACCTCGGATCAGGTAGGACTACCCGCTGAACTTAAGCATATCAATAAGCGGAGGA
>contig_345
AATGCGATAAGTAATGTGAATTGCAGAATTCAGTGAATCATCGAATCTTTGAACGCACATTGCGCCCCTTGGTATTCCGAGGGGCATGCCTGTTCGAGCGTCATTACAACCCTCAAGCACAGCTTGGTCTTGGGCTCCGCCGCTAACCCGGCGGGCTTTAAAATCAGTGGCGGTGCCGTCGAGGCCCTGAGCGTAGTAAACATCCTCGCTATAGGGACCCGATGGACACTAGCCATCAACCCCAACTTTCTAAGTTTGACCTCGGATCAGGTAGGGATACCCGCTGAACTTAAGCATATCAATAAGCGGAGGACTGAGACGCCAAGGCACACA
>contig_347
AATGCGATACGTAATGTGAATTGCAGAATTCAGTGAATCATCGAATCTTTGAACGCACCTTGCGCCCCTTGGAATTCCGAGGGGCACACCCGTTTGAGTGTCGTGAACATCCTCAACCTCCTTGGTTTTTTTTTTTCTTGAACCAAGTAGGCTTGGAATTTGGAGGTTTTCTGCTGGCCTCTTCCGAAGCCAGCTCCTCTTAAATCTATTAGTGGGATCCGCTCTGCCAGATCCTCGACGTTGATAAGATGCTTCTACGTCTTGGGTTTCGCTCGCGAAGGATCTGCTTCTAACCGTCCCATCGGGGACAAATGTTCGAGCCGACCGCGCGCCCCCGTCAAGGGGTGGGTGGGAAAGCTTTTGACACATGAAACCCTTGACCTCAAATCGGGTGAGACTACCCGCTGAACTTAAGCATATCAATAAGCGGAGGA
>contig_349
AATGCGATAAGTAATGCGAATTGCAGAATTCAGTGAGTCATCAAATCTTTGAACGCACATTGCGCTCTCTGGTATTCCGGAGAGCATGCCTGTCTGAGCGTCATTGCACCGTTTGCGCTTTGCGCAGTGTTGGGCGCAGCCTGTCCAGGCTCGCCTCAAATCCAGTGGCAGCACTTCAGAGCCCCTACGCGCAGTGATGACCGCCGCCGGCGGTGCCCTGTGGGTGCTAGCTAGTCCAACCCCCCGAACCTGCTAGGTTGACCTCAGATCAGGCAGAGATACCCGCTGAACTTAAGCATATCAATAAGCGGAGGACTGAGACGCCAAGGCACACAGGGGATAGG
>contig_351
AATGCGATAAGTAATGTGAATTGCAGAATTCCAGTGAATCATCGAATCTTTGAACGCACATTGCGCCCATTAGTATTCTAATGGGCATGCCTGTTCGAGCGTCATTTCAGCCCTCAGGCCCTAACCGGCCTGATGTTGGGGCATCTGCGGCTGACCGTAGGCCCTAAAAGATAGTGGCGGTGTCCGCTAGCACTCCGGGCGCAGTAGATTTCCTTCTCGCCGAGGATGTCTTGCGGGCTGCCGGCCGTAAAACACCGTAATGATAGAAGGTTGACCTCGGATCAGGTAGGAATACCCGCTGAACTTAAGCATATCAATAAGCGGAGGACTGAGACTCCAAGGCACA
>contig_353
AATGCGATAAGTAATGTGAATTGCAGAATTCAGTGAATCATCGAATCTTTGAACGCACATTGCGCCCCTTGGTATTCCGAGGGGCATGCCTGTTCGAGCGTCATTACAACAACCCCTCAAGCAAATTGCTTGGTCTTGGGCCCCGTCACTCATCTGGCGGGCCTTAAAATCAGTGGCGGTGCCACCAGGCCCTGAGCGTAGTAAAACATCCTCGCTACAGGGTACTGGTAGACGCTGGCCAGCAACCCCCACCTCCTATGGTTGACCTCGGATCAGGTAGGGATACCCGCTGAACTTAAGCATATCAATAAGCGGAGGA
>contig_355
AATGCGATAAGTAATGTGAATTGCAGAATTCAGTGAATCATCGAATCTTTGAACGCACATTGCGCCCGGTGGTATTCCGCCGGGCATGCCTGTTCGAGCGTCATTTAAACCAATCCAGCCTCGTGCTTGGGTCTTGGGCCTTTCGCCTCTGGGCGGGCCTCAAAATCAGTGGCGGTGCCGTCTGGCTCTAAGCGTAGTAATACTCCTCGCTATAGACGTCCGGTGGTGTCTTGCCAGTAACCCTTCTATTTTTAAAGGTTGACCTCGGATCAGGTAGGGATACCCGCTGAACTTAAGCATATCAATAAGCGGAGGA
>contig_357
AATGCGATAAGTAATGTGAATTGCAGAATTCAGTGAATCATCGAATCTTTGAACGCACATTGCGCCCGCTGGTATTCCGGCGGGCATGCCTGTTCGAGCGTCATTATGACCAATCAAGCTCTGCTTGGCCTTGGGGCCCGCTGTACCGGCGGCCCTTAAAATCAGTGGCGGTGCCGTCTGGCTCTAAGCGTAGTAATACTTCTCGCTACAGGGTCCAGCCGTCCACCCGCCAGAACCCCTAATTTTCTTAGGTTGACCTCGGATCAGGTAGGGATACCCGCTGAACTTAAGCATATCAATAAGCGGAGGACTGAGACTCCAAGGCACACAGGGGAT
>contig_359
AATGCGATACGTAATGTGAATTGCAGAATTCAGTGAATCATCGAATCTTTGAACGCACCTTGCGCCCCTTGGTATTCCGAGGGGCACACCCGTTTGAGTGTCGTGAACACACCCTCAACCTTCTTTTGGTTTTCTTGACCGGAGGAAGGCTTGGACTTTGGAGGTCTTTCATTGCTGGTATCCTTTCGGAGCCAGCTCCTCCTAAATGAATTAGTGGGATTCGCTTTGGTGATCCTCGACGTGATAAGCATTATTCTACGTCTCGGGTTTTCGAAGTGCCTTGCTTCTAACCGTCTTTAAACAAAGACAATGACCACAAAACCTTGACCTCAAATCGGGTGAGACTACCCGCTGAACTTAAGCATATCAATAAGCGGAGGACTGAGACGCCAAGGCACA
>contig_361
AGTGCGATAACTGATGTGAATTGCATTACTTTGTGAGTCATCTAGTCTTTGAACGCAGCTTGTGGCCGCAAGGCCATGTCCGGCTGAGTGTGGGTACAGTCCCTCTTCACTCCTAGTGAGTGGGGAGGGGCGTGCATGGCGAGTACGCGACCATCGTGTGTGGGGGTCTCGCTTGAACGCAGGGCGCTGTGGCAACTGGTGGTGTAGCGAAAGCTGTGTTGTTGTTGTTGCTGCTGGCGAGCGCGGGTGTGTGTTGGTGGAGTGAGCGAGTGTGTGTGTGTGAGTGCTGGAGGATGAGGGTAGTCGCCAACTGGTGGTCGCTTTCATTTCCTGTCCACCCATCCACTCACTGTCCACCCAACTACCACCCTCAAACCTTCTCACTCAGGCGGGCAAGAGCACCCGCTGAACTTAAGCATATCAATAAGCGGAGGACTGAGACTCCAAGGCACACAGGGGA
>contig_363
AATGCGACAAGTAATGTGAATTGCAGAATTCCGTGAATCATCGAATCTTTGAACGCACATTGCGCCCTCTGGTATTCCGGAGGGCATGCCTGTCCGAGCGTCATTGCTATCCTCAAGCCCAGCTTGTGTTGGACTCACTGTCTTGTTGGACAGTAGCCCCAAAGGCAGTGGCAGGGTCGCAGTCCGGTCTTTTCAATGCGTATGGGGCATTGTCACCCGCTTGAAAGCTGGCCGACCCTTTTCAGCCTATACAAATTTTTTTTCTCTGATGGACCTCGGATCAGGTAGGGATACCCGCTGAACTTAAGCATATCAATAAGCGGAGGACTGAGACTGAAGGCACACAGGGGATA
>contig_365
AATGCGATAAGTAATGTGAATTGCAGAATTCAGTGAATCATCGAATCTTTGAACGCACCTTGCGCCCTTTGGCTATTCCGATGGGCATGCCTGTTTGAGTATCATGAACACCTCAACTCTCATGGCTTTGCCATGATGAGCTTGGATTTTGGGGGTCTTGCTGGCCTGTGGTCAGCTCCCCTCAAATGAATCAGCTTGCCAGTGTTTGGTGGCGTCACGGGTGTGATAACTATCTACGCTTGTGGCTTTCCACCGGATAACCTTCAGTGATGAAGGTTTGCTGGAGCTCATAAATGTCTCTCCTTAGCGAGGACAGCTTTTTGAACGTTTGATCTCAAATCAGGTAGGACTACCCGCTGAACTTAAGCATATCAATAAGCGGAGGACTGAGACTCCAAGGCACACAGGGGTATA
>contig_367
AATGCGATAAGTAATGCGAATTGCAGAATTCCGTGAGTCATCGAATCTTTGAACGCACATTGCGCCCGCCAGCATTCTGGCGGGCATGCCTGTTCGAGCGTCATTTCAACCCTCAGGCCCTGCCTGGCGTTGGAGGACTGCGCACGCAGCCTCCCAAAGCGAGCGGCGGCGGCGCCCCGAAACCGAACGCAGTAGTTACCTCTCGTTCTGGGTCCGGGTCGTTGTCCTGCCGGAAAACCCCCATCTCATCAATGGTTGACCTCGAATCAGGTAGGAATACCCGCTGAACTTAAGCATATCAATAAGCGGAGGA
>contig_369
AATGCGATAAGTAATGTGAATTGCAGAATTCAGTGAATCATCGAATCTTTGAACGCACCTTGCACCCTTTGGTATTCCGAAGGGTATGCTCGTTTGAGTGTCATTGTACTCTCACACTCTCCGATTTCAGATCGGGAGTAGGTGGACTTGGATGTTGCTGCTTTGTTGTCAGGCTCATCTCAAATGTCTTAGTGCAACTCTACTTGGATATAGTACAGCGTGATAAGTATCTTCGCTGGCCACTCATGAGAGGATGTCCAATTCGGAGCTCTGTGCTTCAAACTGTCCTTCGGACAATCTCCGACAACTTGACCTCAAATCGAGTAGGACTACCCGCTGAACTTAAGCATATCAATAAGCGGAGGA
>contig_371
AATGCGATAAGTAATGTGAATTGCAGAATTCAGTGAATCATCGAATCTTTGAACGCACATTGCGCCCCTTGGTATTCCGAGGGGCATGCCTGTTCGAGCGTCATTTCAACCCTCAAGCACAGCTTGGTCTTGGGCTTCGCCGCTAACCCGGCGGGTCTTAAAATCAGTGGCGGTGCCGTCGGGCCCTGAGCGCAGTAATCTCTCTCGCTATAGGGTCCCGGTGGATGCTGGCCAGTAACCCCCAATTTTCTATGGTTGACCTCGGATCAGGTAGGGATACCCGCTGAACTTAAGCATATCAATAAGCGGAGGA
>contig_373
AATGCGATAAGTAATGTGAATTGCAGAATTCAGTGAATCATCGAATCTTTGAACGCACATTGCGCCCCTTGGTATTCCGAGGGGCATGCCTGTTCGAGCGTCATTACAACCCTCAAGCTCTGCTTGGTCTTGGGCGTCACCGGTCCCGGTGTGCCTTAAAATCAGTGGCGGCGCCATCTGGCTCTAAGCGTAGTACATACTCTCGCTACAGACGTCCGGTGGATGCTGGCCAGCAACCCCCAACTTATCAAGGTTGACCTCGGATCAGGTAGGGATACCCGCTGAACTTAAGCATATCAATAAGCGGAGGA
>contig_375
ATGCGATAAGTAATGTGAATTGCAGAATTCAGTGAATCATCGAATCTTTGAACGCACCTTGCGCCCTTTGGTATTCCGAAGGGCATGCCTGTTTGAGTGTCATTAAATTATCAACCTTGCTCGCTTTTACTAGCTTGAGTTAGGCTTGGATGTGAGGGTTTTGCAGGCTTTTGTGGTCTGCTCCCTTTAAATGCATTAGTGGGATCTATTGTGGACCGTCACTTGGTGTGATAATTATCTATGCCTTGAGACTTTGAAACAAACTTATTAGAACCTGCTCATAACCGTCCTTCACGGGACAACTTTTGACAATTTGACCTCAAATCAGGTAGGACTACCCGCTGAACTTAAGCATATCAATAAGCGGAGGA
>contig_377
AATGCGATAAGTAATGTGAATTGCAGAATTCAGTGAATCATCGAATCTTTGAACGCACCTTGCGCCCTTTGGCTATTCCGAAGGGCATGCCTGTTTGAGTATCATGAACACCTCAACTCTCATGGCTTGCCGTGATGAGCTTGGACTTTGGGGGTCTTGCTGGCCTGTGGTCAGCTCCTCTCAAATGAATTAGCCTGCCGGTGTTTGGTGGGATCACAGGTGTGATAACTATCTACGCTTGTGGTTTTCCACCAGGTAACCCTCAGCAATGGAGGTTCACTGGAGCTTATAGACGTCTCTCCTCAGCGAGGACAGGTTTTGACCATTTGATCTCAAATCAGGTAGGACTACCCGCTGAACTTAAGCATATCAATAAGCGGAGGACTGAGACTCCAAGGCACACAGGGGATAGG
>contig_379
AATGCGATAAGTAATGTGAATTGCAGAATTCAGTGAATCATCGAATCTTTGAACGCACCTTGCGCCCCTTGGCTATTCCGAGGGGCATGCCTGTTTGAGTATCATGAACACCTCAACTCTCACGGTTCGCCGCGATGAGCTTGGAGTCTGGAGGTTTTGCTGGTCTCTGGTCAGCTCCTCTCAAATGAATCAGCTTGCCGGTATCTGGTGGCATCATGGGTGTGATAACTATCTACGCTCAGGACCGTCTGCCAGGTAACCTCCAGCGATGGAGGTTTGCTGGGGCTCACAAACGTCTCTCTTCAGTGGGGACAGCTTTTGAACGTTCGATCTCAAATCAGGTAGGACTACCCGCTGAACTTAAGCATATCAATAAGCGGAGGACTGAGACTCCAAGGCACACAGGGGA
>contig_381
AATGCGATAAGTAATGTGAATTGCAGAATTCAGTGAATCATCAAATCTTTGAACGCACATTGCGCTCCTTGGTATTCCAAGGAGCATACCTGTTCGAGCGTCATTACAACCCTCAAGCTCTGCTTGGTATTGGGCATCATCGGTGACGGTGTGCCTAAAAGTCAGTGGCGGTGCTGCCTAGCTCCAAGCGTAGTAGACTTCTCGCTATGGATGCCTGGGAGACGCTTGTCATAGCCTCTAAATCTTTAAGGTTGACCTCGGATCAGGTAGGGATACCCGCTGAACTTAAGCATATCAATAAGCGGAGGACTGAGACTCCAAGGCACACAGGGGATAGG
>contig_383
AATGCGATAATTAATGTGAATTGCAGAATCCAGTGAATCATCGAGTTTTTGAACGCACATTGCGCCTTTTGGTATTCCGAGAGGCATGCTTGTTTGAGCGTCATTACAATGTCAAATGGAATTGGAGTTCCAGCGGAGCTCTTAAATGCAAGCACGTGAGCATTAAACTTTCTCACAATTGTGCTCTTACCAATTCTTTGACCTCAAATCAAGCAAGACTACCCGCTGAACTTAAGCATATCAATAAGCGGAGGACTGAGACTCCAAGGCACACAGGGGATAGG
>contig_385
AATGCGATAAGTAATGTGAATTGCAGAATTCAGTGAATCATCGAATCTTTGAACGCACATTGCGCCCCTTGGTATTCCGAGGGGCATGCCTGTTCGAGCGTCATTATAACCACTCAAGCCTCGGCTTGGTATTGGGGTTTCGCGGTCTCGCGGCCCTTAAAATCAGTGGCGGTGCCGTCTGGCTCTAAGCGTAGTAATTCTCTCGCTATAGGGTCCAGGTGGTTGCTTGCCAAAACCCCCTATTTTCTATGGTTGACCTCGGATCAGGTAGGGATACCCGCTGAACTTAAGCATATCAATAAGCGGAGGAA
>contig_387
AATGCGATAAGTAATGTGAATTGCAGAATTCAGTGAATCATCGAATCTTTGAACGCACCTTGCGCCCTTTGGTATTCCGAGGGGCATGCCTGTTTGAGTGTCTTGAAAACATCAAACCCACTGGCTTTGCGGTCGGTGCGGTTTGGACTTGGGGGTTCTTTGCTGCCGCTTGCGGTGGCTCCCCTTAAATGAATCGGTCGGGCTTTCGTGTGGCTTGTCCCTTGGCGTTGTATTACCCTCGTCGCTGGACGGCCCGCGTGTTTGCGCCCCTCCTTGACTTGCCTTTGGAGTGGCGGTCAATTGCTTTGTGATCTGACCTCAAATCAGGTAGGACTACCCGCTGAACTTAAGCATATCAATAAGCGGAGGACTGAGAC
>contig_389
AATGCGATACGTAATGTGAATTGCAGAATTCAGTGAATCATCGAATCTTTGAACGCACCTTGCGCCCCTTGGTATTCCGAGGGGCACACCCGTTTGAGTGTCGTGAAAACCTCAACCTCCTTGGTTTCTTCTGGAGACCGAAGCAGGCTTGGAATTTGGAGGCCTTTGCTGGCACCTCTGCCAGCTCCTCTCAAACAAATTAGCAGGGTCCTCTTTGCCGATCCTTGACGTGTGATAAGATGTTTCCATGTCTTGGTTTCTGGCTCTGTCACTTTTGGGACCTGCTTCTAACCGTCTGGACCTTGTGTCGAGACAAAGTTTCGAGCATGTGCAACCCCTTCTCGGGGAAGCTCTCCTCGACCCCACGAACCCTTGACCTCAAATCGGGTGAGACTACCCGCTGAACTTAAGCATATCAATAAGCGGAGGA
>contig_391
TATGCGATAAGTAATGTGAATTGCAGAATTCAGTGAATCATCGAATCTTTGAACGCACCTTGCGCCCTCTGGTATTCCGGAGGGCATGCCTGTTTGAGTGTCATGTAGACTCAATCCCTCGGGTTTCCGAGGAGATTGGACTTGGGTGTTGCCGCTCTGCCGGCTCGCCTTAAAAGACTTAGCGGGATAGCACCGTAGTCGGCGTAATAAGTTTCGTCGGTGAAGGTTGTGATGACTGCTTACAATCGCCCTCGGGCAATTTTTGACTCTGACCTCAAATCAGGTAGGACTACCCGCTGAACTTAAGCATATCAATAAGCGGAGGACTGAGACTCCAAGGCACAC
>contig_393
AATGTGATAAGTAATGTGAATTGCAGAATTCCGTGAATCATCGAATCTTTGAACGCATATTGCGCTCCCTGGCAGTCCAGAGAGCATGCCTGTCCGAGCGTCAGTGTCTGTATCTCCAGGCTTCCCCGGGAGGGGAGGGCCAGGGTGTTGGGCTGTGCCGTCCCCCCGTGTTGTCGGTGGGGGATGGGCCTCAAACAGAGTGGCAGTACCGCTTCCGGTCCTGAGAGCATGATGGGGCGTTGTCACCGGCTCTGGGGGACTGGATCCGGGTTGCTGGCCAGGCCGTCTTGATTCTATCCAGTTGACCTCGGATCAGGCAGGGATACCCGCTGAACTTAAGCATATCAATAAGCGGAGGACTGAGACTGAAGGCACACAGGGGATAGG
>contig_395
AATGCGATACGTAATGTGAATTGCAGAATTCAGTGAATCATCGAATCTTTGAACGCACCTTGCGCCCCTTGGCATTCCGAGGGGCACACCCGTTTGAGTGTCGTGAAATCATCAAAAACCTTTTTCTTTTGACCTTCTTTGGTCGGGAAACGGATTTTTGGACTTGGAGGTTCCATGCTTGCTTTCAAGCCTTTGAAAGCGAGCTCCTCTCAAATGAATTAGTGGGGTCCGCTTTGCTGATCCTTGACGTGATAAAGATGCTTCTACGTTTTGGATTTAGCACTGTCCCTTTGGACGCCTGCTCCCAACTGTCCCTTGGACGATGATGGTGCTCCGGTCGCCGCCATTTACATTGGCGTAGAGGCTGGACCCACGAGAAAAAACCCTTGACCTCAAATCGGGTGAGACTACCCGCTGAACTTAAGCATATCAATAAGCGGAGGACTGAGACTCC
>contig_397
AATGCGATAAGTAATGTGAATTGCAGAATTCAGTGAATCATCGAATCTTTGAACGCACATTGCGCCCCTTGGTATTCCGAGGGGCATGCCTGTTCGAGCGTCATTACAACCCTCAAGCACTGCTTGGTGTTGGGCCCCGCTGGCAGCGGCGGGCCTTAAAATCAGTGGCGGTGCCGTCGGGCCCTGAGCGTAGTAAATCTCCTCGCTACAGGGACTCGGTGGACGCTGGCCATCAACCCCAACTCTCTCAGTTTGACCTCGGATCAGGTAGGGATACCCGCTGAACTTAAGCATATCAATAAGCGGAGGA
>contig_399
AATGCGATAAGTAATGTGAATTGCAGAATTCAGTGAATCATCGAATCTTTGAACGCATATTGCGCCCTTTGGCATTCCGAAGGGCATACCTGTTCGAGCGTCATTACACCCCTCAAAGTTAACTCTTTGGCGTTGGGCAACGCCTAAAGGCATGCCTCAAAATCAGCGATGGTGATATTCAACCACAGGCGCACAAACGTCGTCTAGCTGGCGGGATGTTGTCAGTCAATTGATGAATTTCTAAATGTTGACCTCGGATCAGGTAGGAATACCCGCTGAACTTAAGCATATCAATAAGCGGAGGACTGAGACGCCAAGGCACACAGGGGAT
>contig_401
AATGCGATAAGTAATGTGAATTGCAGAATTCAGTGAATCATCGAATCTTTGAACGCACATTGCGCCCCTTGGTATTCCGGGGGGCATGCCTGTTCGAGCGTCATTACAACCCTCAAGCTCTGCTTGGTGTTGGGCGTCACCAGCCTTGGTGTGCCCTAAAATCAGTGGCGGCGCCGTCTGGCTCTAAGCGTAGTACATACTCTCGCTATGGACGCCTGGCGGATGCTTGCCAGCAAACCCCTAATTTATCAAGGTTGACCTCGGATCAGGTAGGGATACCCGCTGAACTTAAGCATATCAATAAGCGGAGGACTGAGACTCCAAGGCACACAGGGGATAGG
>contig_403
AATGCGATAAGTAATGCGAATTGCAGAATTCCAGTGAGTCATCGAATCTTTGAACGCACATTGCGCCCTTTGGCATTCCGAAGGGCATGCCTGTTCGAGCGTCATTATCACCCTTCAAGCCCTGCGCTTGGTGTTGGACGGCTTGGTCGCATATCTCGTTCGACCCCTCCTAAAGACAATGACGGCGGCCTGTGGTTCCCCCGGTACACTGAGCTTTTTAACCGAGCACGTATCGGACAAGGGCGCCCGGGTCACGGTCCTCTCCCGTAACGGGAAACACTTTTTACTAAGGTTGACCTCGGATCAGGTAGGAATACGCGCTGAACTTAAGCATATCAATAAGCGGAGGACTGAGACGCCAAGGCACACAGGGGA
>contig_405
ATAGCGATAAGTAATAGCGAATTAGTCAGAATTACTAGTGAGTCATCAAATACTTTGTAACGCACATTGCGCTCCCTCGGTATTCCGGGGTAGGCATGCCTGTCTGAGCGTCATTACAACCTTTGTCGCTCTGCGCAGTGTTGAGCGCAGCCTTCTGGGCTCGCTTCAAATCCAGTGGCAGCACCGCAGAGCCCCTACGCGCAGTGATCACCGCCGCCGGTGGAGCGCTGCGAGTGCTCGCCAGTCAACCCCACTTTGCTAGGTTGACCTCAGATCAGGCAGAGATACCCGCTGAACTTAAGCATATCAATAAGCGGAGGA
>contig_407
ATGCGATAAGTAnTGTGAATTGCAGAATTnAGTGAATCATCGAATCTTTGAACGCACATTGCGCCCCTTGGTAGTCCCGACGGGGCGATGCCTGTTCGAGCGTCATTTCAACCCTCAAGCCTGGCTTGGTGTTGGGCCTGGCCTATCCGGCCGGCCCTAACGACAGTGGCGGCGCCCCCTCGGCCGTCCAGCGTAGTACAGCTCTCGCTCTAGGGTCCGTGCGGTAGCCTGCCAGAACCCCAACCTCTGTGGTTGACCTCGGATCAGGTAGGGATACCCGCTGAACTTAAGCATATCAAT
>contig_409
ATGCGATAAGTAATGTGAATTGCAGAATTCAGTGAnTCATCGAATCTTTGAACGCACATTGCGCCCTTTGGTATTCCGAAGGGCATnCCTGTTCGAGCGTCATTACAACCCTCAAGCACTGCTTGGTATTGGGCTCCGCTGGCTCCGGCGGGCCTTAAAATCAGTGGCGGCGCCGTTTGGGCTCTGAGCGTAGTAAATATCCTCGCTATAGAGACCAGGCGGTTCTTGTCATCAACCCCGACTTACTTATTGTACTCGACGTCAGTAGGAGTACCGCTCGAACTTAAGTACATATCAATAAGAC
>contig_411
ATGCGATAAGTAGTGTGAATTGCAGAATTCAGTGAATCATCGAATCTTTGAACGCACATTGCGCCCCTTGGTAGTCCCGACGGGGCGATGCCTGTTCGTAGCGTCATTTCTACCCCTCCAAGACCTCGGCGTTGGTTGGTTGGGTCGGACGTCCTCTTTGGGGTACGGCGCCTCAAAACGACTCGGCGGCGTGGCACCGGCTTTAAGTCGTAGCAGAATCTTATCTTTCGTCTTTGTAAAGTACGGGGTCCGACATCTGCCGGAAGACCTACTCGCAAGGTTGACCTCGGATCAGGTAGGGATACCCGCTGAACTTAAGCATATCAATAAGCGGA
>contig_413
ATGCGATAAGTAGTGTGAATTGCAGAATTCAGTGAATCATCGAATCTTTGAACGCACATTGCGCCCGCCAGCATTCTGGCGGGCATGCCTGTTCGAGCGTCATTTCAACCCTCAAGCCCCCGCGGTTTGGTGTTGGCGGCCGGCTAGCCTGTCTAGCCGCCGCCGAAATGCAGGGGCGGTCGCCTCGCGGTAACCATTACGCAGTAGCAACACCTCGTAACTGGGACGCGGAGCGGCCACGCCTAACCCCAACACATCTCAAGAGTTGACCTCGGATCAGGTAGGGATACCCGCTGAACTTAAGCATATCAATAAGCGGAGGA
>contig_415
GCGCGAAATGTAGTGTGAATCGCAGAACATTGTGAATCATCGAATCTTTGAACGCACATTGCGCCCGCTGGTATTCCGGCGGGCATGCCTGTCCGAGCGTCATTATGACCAATCAAGCTCTGCTTGGCCTTGGGGCCTGCTATACCGGCGGTCCTTAAAATCAGTGGCGGTGCCGTTAGGGCCCTGAGCGTAGTAAATATCCTCGCTATAGGGACCTAGTGGACATTAGCCATTAACCCCCATTTTCCAAGTTTGACCTCGGATCAGGTAGGGATACCCGCTGAACTTAAGCATATCAATAAGCGGAGGA
>contig_417
ATGCGATAAGTAATGTGAATTGCAGAATTCAGTGAATCATCGAATCTTTGAACGCACATTGCGCCCTTTGGTATTCCTTAGGGCATGCCTGTTCGAGCGTCACTAAAAACCATCTCACAGATAATGTGGTATTGGTAGCAGTGGATAGTACTAACACTACTTTGTCTTACTCTACTGAAATGAATAGGCCAGAGAAGTGCACTATGGTAATAGACTCCAGGAGTGTTTTAAAATACTAAACTAGTCTTACCCAAGTCATATTCTGAGTTACTGGACCCCCATTTAGTCCAAATCAAAGAGGTTGACCTCGGATCAGGCAGGGATACCCGCTGAACTTAAGCATATCAATAAGCGGAGGA
>contig_419
ATGCGATAAGTAGTGTGAATTGCAGAATTCAGTGAATCATCGAATCTTTGAACGCACATTGCGCCCCTCGGTATCCCGAGGGGCATGCCTGTTCGAGCGTCATTTCAACCCCCCAAGCCCTGGCTGCTTGGTGTTGGGGCTTAATCTGCAGCGCCTTTACGGCGGCTGCAGGCCCCTAATTACAGTGGCGGACCCACCGAGGCCCCGAGCGCAGTAGTGTATCTCCTCGCTCCAGGGCGCCGCGGCGGGCTCTCCTGCCGTAAAAACCCCACTATTTTTCAAGGTTGACCTCGGATCAGGTAGGACTACCCGCTGAACTTAAGCATATCAATAAGCGGAGGA
>contig_421
ATGCGATAAGTAATGTGAATTGCAGAATTCAGTGAATCATCGAATCTTTGAACGCACATTGCGCCCGCCAGCATTCTGGCGGGCATGCCTGTTCGAGCGTCATTTCAACCCTCAGGCCCGGCCTGGTGTTGGGGACCTGCCACGCGCAGCCCCCGAAAGAGAGCGGCGGTCCCGTTCCCGGCTCCGAGCGTAGTAGCATACTGAGCTCTGGGCGCCGGGCGGGCAACCTGCCGGAAAACACCCCCTTTTTCTCAAGGTTGACCTCGGATCAGGTAGGGATACCCGCTGAACTTAAGCATATCAATAAGCGGAGGA
>contig_423
AATGCGATACGTAATGTGAATTGCAGAATTCAGTGAATCATCGAATCTTTGAACGCACCTTGCGCCCCTTGGTATTCCGAGGGGCACACCCGTTTGAGTGTCGTGAATACTCTCAACCTTCTTGGTTTCTTTGACCAGGAAGGCTTGGACTTTGGAGGTTTTTCTTGCTGGCCTTCTTTTGAAGCCAGCTCCTCCTAAATGAATCGGTGGGGTCCGCTTTGCTGATCCTTGACGTGATAAGCATTTCTTCTACGTCAAGTCAGCTCGGAACCTGCTTTCTAACCTTTGAGTTACAGTGTAACTCGACCCTCATAAACCTTGACCTCAAATCGGGTGAGACTACCCGCTGAACTTAAGCATATCAATAAGCGGAGGACTGAGACTCCAAGGCACACAGGGGATAGG
>contig_425
AATGCGATAAGTAATGTGAATTGCAGAATTCAGTGAATCATCGAATCTTTGAACGCATCTTGCGCTCCTTGGTATTCCGAGGAGCATGCCTGTTTGAGTGTCATTAAGTATCTCAAAAAATATTGTGCCTTCAAGGCACACAGGGGATAGG
>contig_427
GCGCGAAATGTAGTGTGAATTGCAGAACATTGTGAATCATCGAATCTTTGAACGCACATTGCACCTCTCGTGGGGGAGGTATGCCTGTCTGAGCGTCATTAAAGCCAATAAATCTCGGATTTGTGTTGGGCTCCGCATCCTTTGCGCTGCCTTGAAGCCATGGTCTAACCTATGGACGAGCTCCTCTAGGACCTGCCATGGGTTGGCCCCCCTCTGAATAATTTGACCTCAGATCAGGTAGGAAGACCGCCTGAACTTAAGCATATCAATAAGCGGA
>contig_429
AATGCGATACGTAATGTGAATTGCAGAATTCAGTGAATCATCGAATCTTTGAACGCACCTTGCGCCCCTTGGTATTCCGAGGGGCACACCCGTTTGAGTGTCGTGAAAATCTCAACCTCCTTGGTTTCTTCTGGAGATCAAAGGAGGCTTGGACTTTGGAGGCCTTTGCTGGCATCTCTCTCCTTTGAAAGGTGGCCAGCTCCTCTTGAATGAATTAGCGGGGTCCTCTTTGCCGATCCTTGACATGTGATAAGATGTTTCCGTGTCTCGGTTTCTGGCTCTGTTGCTTTTGGGACCCGCTTCCAACCGTCTCAACATCGAGACAATGTTCGAGCCTGTTGCCCTTCTCGGGAAACGCTCTCGACCCCACGAACCCTTGACCTCAAATCGGGTGAGACTACCCGCTGAACTTAAGCATATCAATAAGCGGAGGACTGAGACTCCAAGGCAC
>contig_431
GTGCGAAAAGTAATGCGATTTGCATGCTCTGTGAGTCATCGAATCTTTGAACGCATATGGCACCTGCCAGCTTTTGCTGGAAGGTATGCCTGTTTGAGAATCATTTTCACCTTTTACCCCGAATGGACCTTCACACTGATCGTCTTGAATTCTGCACGATTGCGTCGTGATACATTGTAATGTCATTCGTGACGTTGTTGATCTCTCCGACCAGTCCGTCCAATCGCATCCAATGATCTCAAATCAGGCAAGACTACCCGCTGAACTTAAGCATATCAATAAGCGGAGGA
>contig_433
ATGCGATAAGTAATGTGAATTGCAGAATTCAGTGAATCATCGAATCTTTGAACGCACATTGCGCCCCTTGGCATTCCGAGGGGCATGCCTGTTCGAGCGTCATTACAACCCTCAAGCACTGCTTGGTATTGGGCTCCGCTGTATCCCAGCGGGCCTTAAAATCAGTGGCGGCGCCACCGAGGCCCTGAGCGTAGTAAATCTCCTCGCTATAGGGACCCGGTGGACGCTGGCCAGCAACCCCCAACTTTTCTAAGTTTGACCTCGGATCAGGTAGGGATACCCGCTGAACTTAAGCATATCAATAAGCGGAGGA
>contig_435
ATGCGATAAGTAATGTGAATTGCAGAATTCAGTGAATCATCGAATCTTTGAACGCATATTGCGCCCGCTGGTATTCCAGCGGGCATGCCTGTTCGAGCGTCATTTCAACCCTCAAGCTCTGCTTGGTGTTGGGGCGCTGCCGCCCTTCTACAGGGAGGCAGGCCCTGAAATATAGTGGCGAGCTCGCCAGGACTCCGAGCGTAGTAGTTTACAACCTCGCTTAGGAAGGACTGGTGGTGCCCTGCCGTAAAACCCCCTATTTTCTGAAAAGTTGACCTCGGATCAGGTAGGAATACCCGCTGAACTTAAGCATATCAATAAGCGGAGGA
>contig_437
ATGCGATAAGTAATGCGAATTGCAGAATTCAGTGAGTCATCGAATCTTTGAACGCACATTGCGCCCTTTGGTATTCCGAAGGGCATGCCTGTTCGAGCGTCATTATCAACCCTCAAGCCTGGCTTGCCGTTGGACCTTTGTCATTAAACCGACGGGTCTCAAAGACAATGACAGAGTCACTTGGACCCTAAATGCAACGAGCTTTCGAGCAAGCATTGAAGGAATTAGTGGTTCTGGTCTTAATCAAATATTTCACACAAGGTTGACCTCGGATCAGGTAGGAATACCCGCTGAACTTAAGCATATCAATAAGCGGAGGA
>contig_439
CTGCGATACGTnATGTGAATTGCAGAATTCAGTGAATCATCGAACTTTTGAACGCACATTGCGCCTGTTGGTATTCCGATGGGCACGTCTGTTTGAGCGTTGTTAAATCTCGGATGGCAATGGAGGATGCCGCAGCCCCTCTGAAATACCTCGGCATTGTGCCACGGCGAAACGTGAAGCATTGCTGGATCTTACTCTTCTCCCAACCTCAGACAGACGGGAATACCCGCTGAACTTAAGCATATCAATAAGCGGAGGA
>contig_441
GTGCGAAATGTnGTGTGnnTTGCAGAAnGTnGTGAATCATTGAATCTTTGAACGCAACTTGCGCCTCGGGCAAATTTTGAACGAGGCACGGCTGTGTCAGTGTCAGCAATGCGATGATTGGACAGTGTTTGTACATTGTTTAATCGCGATGGACGTTTTTGCACGCAAATCGTCTGAAAAGCAGCGTGGGAGTGATGATAAGTGTAAGCTTGGTAGGCCTTTTGGCAGACAGCGAGCATCCAATCAAAACTCCTTCAACCACACACCCACTCACATTTGACCTGATATCAGCTGGGATGACCCACTGAACTTAAGCATATCAATAAGCGGAGGA
>contig_443
ATGCGATAACTAATGTGAATTGCAGAATTCAGTGAATCATCGAGTCTTTGAACGCACCTTGCGCCCTTTGGTATTCCGAAGGGCATGCCTGTTTGAGTGTCATTAAATTCTCAACCTTGAGCTTCTTGCGAGCTTCAAGGCTTGGATGTGAGGGCTTGCTGGCTTCCTTCAGTGGATTGGTCTGCTCCCTTTAAATGCATTAGTGGGATCCTTTGTGGAGCGTCACTTGGTGTGATAATTATCTACGCCTCTTGACCGAAGCAAGCTTTATGGGAACCTGCTTATAACCGTCCTTCAAGGACAAATTTATTGACTATTTGACCTCAAATCAGGTAGGACTACCCGCTGAACTTAAGCATATCAATAAGCGGAGGA
>contig_445
AATGCGATACGTAATGTGAATTGCAGAATTCAGTGAATCATCGAATCTTTGAACGCACCTTGCGCCCCTTGGCATTCCGAGGGGCACACCCGTTTGAGTGTCGTGAAATTCTCAAACCTTCTTGGTTTCTTGACCAAGATGGCTTTGGACTTTGGAGGTGTTTTGCTGGCTTTGCAGAAAGTCGGCTCCTCTTAAATGCATTAGTGGGGTCCCCTTTGCGAATCCCTGGACGTGATAAGATGTTTTCTACGTCTTGGGATTTGCTCTGTTCATTGGGAACCTGCTTCCAACCGTCTCGTGAGAGACATCGTTCGAGCTTGCTCGGCACACGAACCTTGACCTCAAATCGGGTGAGACTACCCGCTGAACTTAAGCATATCAATAAGCGGAGGACTGAGACTCCAAGGCACACAGGGGATA
>contig_447
AATGCGATAAGTAATGTGAATTGCAGAATTCAGTGAATCATCGAATCTTTGAACGCACCTTGCGCCCTTTGGCTATTCCGAAGGGCATGCCTGTTTGAGTATCATGAACACCTCAACTCTCATGGTTCGCCATGATGAGCTTGGACTTTGGAGGCTTTGCTGGCCTGTGGTCGGCTCCTCTCAAACAAATCAGCTTACCGGTGTACTGGTGGCATCACGGGTGTGATAACTATCTACGCTTGTGGTCGTCTGCCGAATTTTCTGGGGCTCATAAACGTCTCCCGAGTGAAGACAGCCTTCTGAACGTTTGATCTCAAATCAGGTAGGACTACCCGCTGAACTTAAGCATATCAATAAGCGGAGGACTGAGACTCCAAGGCACACAGGGGATAGG
>contig_449
GnGCGAnAnGTAnTGTGAATTGCAGAAnTnnGTGAnTCATCGAATCTTTGAACGCAnATTGCACCCTCTGGTATTCCGGGGGGTACACCTGTTCGAGCGCCAGTACAACCCTCAAGCTCTGCTTGGTGTTGGGGACTGTTTTAGTGACAGCTCCGAAACTGCTAGGCGCCTTCCCTCTTGTTTTGGTGCAGTGGGCTTACGCAGGCACTAAAAAACCAGTGGGAGAGCCGCCAAATTTTACTTATGGTTGGCCTCGGATCAGGTGGGGATACCCGCTGAACTTAAGCATATCAATAAGCGGAGGA
>contig_451
AATGCGATACGTAATGTGAATTGCAGAATTCAGTGAATCATCGAATCTTTGAACGCACCTTGCGCCCCTTGGCATTCCGAGGGGCACACCCGTTTGAGTGTCGTGAAATCTTCAAAACCCCTTTTTCTTTGGTCCATTTTTGGTCGGGAAAAGGATTTTTGGACTTGGAGGTTCAATGCTTGCCTCGAAAGCGAGCTCCTCTTAAATGAATTAGTGGGGTCCGCTTTGCTGATCCTCGACGTGATAAGATGTTTCTACGTTTTGGGTTTAGCACTGTCCCTTGGATGCCTGCTCCTAACTGTCTCATGGACAATGATGGTGCTCTGGTCACCGCCGTCTACATCGGCGGAAGGCTGGACCCACAAAAGAAACCCTTGACCTCAAATCGGGTGAGACTACCCGCTGAACTTAAGCATATCAATAAGCGGAGGA
>contig_453
GTGCGAAATGTAATGCGATTTGCATGAATCTGTGAGTCATTTAATCTTTGAACGCAACTTGCACCCAGAATATAATATGGGTATGTTTGTTTGAGACGGCACACTGGAAATGGACATGAACACTACGGTCTAGAGTTGGCCATGAACACTACGGTCTTGGCTCAATATCAGCACGCTACTATGGTTGTTGGTGGGTTTGTTAGAGCTAGAGACTTTGTCTTGTCTTTTTGAAGCAAAATCAGCAGCACACAAATATCAGCTAAGCGTCTCAAATCAAGCAAGATTACCCGCTGAACTTAAGCATATCAATAAGCGGAGGA
>contig_455
ATGCGATAAGTAATGTGAATTGCAGAATTCAGTGAATCATCGAATCTTTGAACGCACATTGCGCTCCTTGGTATTCCGAGGAGCATGCCTGTTCGAGCGTCATTACAACCCTCAAGCTGTGCTTGGTATTGGGCCTCATCGGTAACGATGTGCCCCAAAATGAGTGGCGGTACTGCCTGGCTCTAAGCGTAGTAAATTTCTCGCTACAGATGCCTGGGGGCTACTTGCTAGAACCTCTAAAATTTCTCAGGTTGACCTCGGATCAGGTAGGGATACCCGCTGAACTTAAGCATATCAATAAGCGGAGGA
>contig_457
AATGCGATAAGTAATGTGAATTGCAGAATTCAGTGAATCATCGAATCTTTGAACGCACCTTGCGCTCCTTGGTATTCCGAGGAGCATGCCTGTTTGAGTGTCATTAAATTCTCAACCTCTCCAGCTTTTTGGCTGGGTGAGGATTGGATGTGGGGGTGTGCTGGCTTCCTCAAAGAGGTCGGCTCCCCTTAAATGCATTAGCGGGAACGTCTTGCGGACCGTCACTTGGTGTGATAATTATCTACGCCTTATGACTGCGATGCTCTTGTTCTGCTTCTAACCGTCCATTGACTTGGACAAGCTTTTTGACAATTTGACCTCAAATCAGGTAGGACTACCCGCTGAACTTAAGCATATCAATAAGCGGAGGA
>contig_459
ATGCGATAAGTAGTGTGAATTGCAGATTTCAGTGAATCATCGAATCTTTGAACGCACATTGCGCCCTTTGGTATTCCGAAGGGCATGCCTGTCTGAGCGTCAATAAATCAATCAAACCTTGGTTTGGTATTGGGAGAAGTGGCATTGCCTCTCTCCTGTAAGCTATTGGCGGCGCTGCTTCAGCTTGTAAGACGTAGTAAGTAATTCCTCGTCAAAGCGACTGTGTAGCTGCCTGCCAACTAAACGATTTATTTAACAGCTTGACCTCAGATCAGGTAGGGATACCCCCTGAACTTAAGCATATCAATAAGCGGAGGA
>contig_461
ACGCGAAAGTGTTATGACATGCAAATCTTGAGAATCATGACTATTTGAACGCACCATGTACCGGAATGTGAATTTCGGTGTGTTTGTTTGAGAACATTTTAACATGTTTACTGGTGTTGGGGCTTACTGATAGTTGCCCTGAAATATATTAACTGGTGACATGATGTTCGTGTTCTGGGATAAATGAACAGCGCACGTGCATTGTACCGCCATCGAGTGATTTATCTATTAAATCACCCAATTTCATCGTATGTCTCAAATCAAACAAGATTACCCGCTGAACTTAAGCATATCAATAAGCGGAGGA
>contig_463
AATGCGATAAGTAATGTGAATTGCAGAATTCAGTGAATCATCGAATCTTTGAACGCACCTTGCACTCCTTGGTATTCCGAGGAGTATGCCTGTTTGAGTGTCATTAAAACCTCAACTTCATAGTTTTGTTACTATTACTTTTGAAGCTTGGATTTGGAAGTTGCTGGCTCATTAGTAGTCGGCTCTTCTTAAATGTATTAGCTGCTTGTCCGTGAGTTGGCTCAGAGTGTGATAAGTATCTACACTTGGTGGCTGCTTGCTTTGGATGTGGCTTCTAATTGTCCTTAGGGACACTTTCTTACCCATCTGACCTCAAATCAGGTAGGACTACCCGCTGAACTTAAGCATATCAATAAGCGGAGGACTGAGA
>contig_465
AATGCGAAACGTAGTGCGATTTGCATGAACCTGTGAGTCATCGAGTCTTTGAACGCAACTTGCGCCCCCCGGGGCATGTTTCGTTGAGTCGGTTTACACTCTGGGCCAAGCACACGCTGGCCTGAAATGCGTGGCGTCGGGGCGTGCTCGGAAACGCAAACACACCCCATTACCATTGCCGCTCAGCGAAGCAGGATTACCCGCTGGACTTAAGCATATCAATAAGCGGAGGA
>contig_467
ATGCGATAAATAATGTGAATTGCAGAATTCCGTGAATCATCGAATCTTTGAACGCATCTTGCGCCTATTAGTATTCTAGTAGGCATGCCTATTCGAGCGTCGTTTCTATCTTCAACTAATTTATAGTTGGTGTTAGAAGCTAGGCTAACACCAGCTTCTTAAATTTAATAGCTATTGTATCTGGCGTTCTTCTACAAAGTAAATCTTGTCTGTTTAAGAACACATTTATATTAGCATTAATTGTTATTATTTTAGTTGACCTCGAATTAGGTAGGAATACCCGCTGAACTTAAGCATATCAATAAGCGGAGGA
>contig_469
AATGCGATAAGTAATGCGAATTGCAGAATTCAGTGAGTCATCGAATCTTTGAACGCATATTGCGCCCTTTGGTATTCCGAAGGGCATGCCTGTTCGAGCGTCATTATCAACCATCAAGCCTGGCTTGTCGTTGGACCTCTTTTACCGCTGAAATATGTGGTAGGTCCGAAAGATAATGACGGCGTCGTGTTTGACCCTAGATGCAACGAGCTTTTTATAGCACGCATTGAAGTGGTCGGCCGACCCAGTCTTTAACCATTATTTTCTAAGGTTGACCTCGGATCAGGTAGGAATACCCGCTGAACTTAAGCATATCAATAAGCGGAGGACTGAGACTCCAAGGCACAC
>contig_471
ATGCGATAAGTAATGnGAATTGCAGAATTCCAGTGAnTCATCGAATCTTTGAACGCACATTGCGCCCTTTGGTATTCCGAAGGGCATGCCTGTTCGAGCGTCATTATCACCCCTCAAGCCTAGCTTGGTGTTGGATGGTCGGTCGCGGTACCCCCACGACCCCTCCTAAAAGTAATGACGGCGGCCTGTTGAACCCCCGGTACATTGAGCTTCTTAATTGAGCACGTATCGGTTTTAAAAGGGTGGCGGGACCCCGGTCTTCTTCCTTTATAGGAAAATTTCTTCAAGGTTGACCTCGGATCAGGTAGGAATACCCGCTGAACTTAAGCATATCAATAAGCGGAGGA
>contig_473
ATGCGATAAGTAATGTGAATTGCAGAATTTAGTGAATCATCGAATCTTTGAACGCACATTGCGCCCCTTGGTATTCCGAGGGGCATGCCTGTTCGAGnGTCATTACAACCCTCAAGCTCTGCTTGGTATTGGGCTCCGCGGCTTACCCCGCGGGCCTTAAAATCAGTGGCGGCGTCTTCAGGCTCTGAACGTAGTAAATATTCCTCGTTACGGAGTCCTGGCGGCGGTAGTCATCAACCCCCCCGAACTTTCTAAGTTTGACCTCGGATCAGGTAGGGATACCCGCTGAACTTAAGCATATCAATAAGCGGAGGA
>contig_475
GCGCGAAATGTAGTGTGAATCGCAGAACACTGTGAATCATCGAATCTTTGAACGCACATTGCGCCTCTCCCTCGAGGGGCATGCCTGTCTGAGCGTCATTTAAACCAATGGACCCCAATGGGTTTATCCCAGTGGGTTCCGTGTTGGGCCTCGCCTAAGGGCGTCGCCTCAAGATCATCAGTCTAAGAGCGGACGAGTTCCTTTAGGACAGACCGTTTGATGACTATATTTCTGAATTGACCTCAGATCAGGTAGGAATACCGCCTGAACTTAAGCATATCAATAAGCGGAGGA
>contig_477
TCGCGATAAGTAATGTGAATTGCAGATTTTCAGTGAATCATCGAATCTTTGAACGCACCTTGCGCTCCTTGGTATTCCGAGGAGCATGCCTGTTTGAGTGTCATTAAATCATCAACCGAGTCTTTGTGGACTTGGCTTGGACTTGGGGGGTTGCCGGACTTTCATAGATCGGCTCTCCTGAAATGCATTAGTGGAACGGACAAGCAGCGATGTTCTGATGCGTTGCACGGCCTTTCGACGTGATAATGATCGTCGAGGGCTGGAGTGTCAGTCATTGCCTACCTTTTGTTCGCTTTGCTTCCAATCCCTATCTCTCGGTCGAGGGAAGGACGTTGAGCGTCATTGCTCATCGTTTGATGTTCGGTCGAGAGTGTTCGAGAACGCTTGACCTCAAATCAGGTAGGACTACCCGCTGAACTTAAGCATATCAATAAGCGGAGGA
>contig_479
ATCGCGATAAGTAATGTGAATTGCAGAATTCAGTGAATCATCGAATCTTTGAACGCATCTTGCGCCCCGTGGTATTCCGCGGGGCATGCCTGTTTGAGTGTCACGTTAACCCTCACTCGCGTGGTGTCAAAGCCACACGAGTGGACTTGGACGTTGCCGTAGTCGGCTCGTCTTGAAATGCATTAGCTTTGCGCCCATTAGTGTGCTCGGTGCTGCCGTGATAATTTCCTCGGCTCGCCTTAGGCCGCTTnCAGCGACGCTGCTTCCAACGGTCCCTCGCGGACAAATGACACATAAAGCTTTGGCCTCAAATCAGGTAGGACTACCCGCTGAACTTAAGCATATCAATAAGCGGAGGA
>contig_481
ATGCGATAAGTAATGCGAATTGCAGAATTCAGTGAGTCATCAAATCTTTGAACGCACATTGCGCTCTCTGGTATTCCGGAGAGCATGCCTGTCTnAGCGTCATTGCACCGTTTGCGCTTTGCGCAGTGTTGGGCGCAGCCTGTCCAGGCTCGCCTCAAATCCAGTGGCAGCACTTCAGAGCCCCTACGCGCAGTGATGACCGCCGCCGGCGGTGCCCTGTGGGTGCTAGCTAGTCCAACCCCCACCCTACGTCGTACGTTAGGTTCCGACCTCGAAGTACTACGGACGGACGAAGGAACGTAACCCGTACCCCGTCGTAACGTTAAAACGTTAACGACTAATTACTAACTAAAAGTAACGGGACGGGAACGGTACGTAGGAACGTAC
>contig_483
ATGCGATGAGTAATGTGAATTGCAGAATTCAGTGAATCATCGAATCTTTGAACACGCATTGCGCCCGCTGGTATTCCGGCGGGCATGCCTGTCCGAGCGTCATTATGACCAATCAAGCTCTGCTTGGCCTTGGGGCCTGCTATACCGGCGGTCCTTAAACCAGTGGCGGTGCTGCCTAGCTCCAAGCGTAGTAGACTTCTCGCTATGTATGCCTGGGAGACGCTTGTCATAGCCTCTAAATCTTTAAGGTTGACCTCGGATCAGGTAGGGATACCCGCTGAACTTAAGCATATCAATAAGCGGAGGA
>contig_485
GCGCGAAATGTAGTGTGAATTGCAGAACATTGTGAATCATCGAATCTTTGAACGCACATTGCACCTCTCGCAGGGGAGGTATGCCTGTCTGAGCGTCATTACAACCCTCAAGCAnnGCTTGGTATTGGGCTCCGCTGCTCACCCAGCCGGCCTTAAAATCAGTGGCGGTGCCGCTGGGCCCTGAGCGTAGTAAATATCCTCGCTATAGGGACCCCGTAGACACTAGCCATCAACCCCCGATTTTCCAAGTTTGACCTCGGATCAGTAGGGATACCCGCTGAACTTAAGCATATCAATAAGCGGAGGA
>contig_487
AATGCGATAAGTAATGTGAATTGCAGAATTCAGTGAATCATCGAATCTTTGAACGCACCTTGCGCCCCTTGGCCATTCCGAGGGGCATGCCTGTTTGAGTATCATGAACACCTCAACTCTCCACGGTTTTCCCGTGGCGAGCTTGGACTTTGGAGGTTTGCTGGCCCCAGGGGTCTGCTCCTCTTAAATGAATCAGCTTGCCAGTGTTTGGTGGCGTCACAGGTGTGATAAATATCTACGCTTGCCGCCGTCCGCCATGCAACCTTCAGCGATGGAGGTTCGCTGGAGCTTAAAAACGTCTCTCCTCAGCGAAGACAGCTTTTTTAACGTTCGATCTCAAATCAGGTAGGACTACCCGCTGAACTTAAGCATATCAATAAGCGGAGGACTGAGACTCAAGGCACACAGGGGATA
>contig_489
AATGCGATACGTAATGTGAATTGCAGAATTCAGTGAATCATCGAATCTTTGAACGCACCTTGCGCCCCTTGGTATTCCGATGGGCACACCCGTTTGAGTGTCGTGAAAACCTCAACCTCCTTGGTTTCTTCTGGAGACCAAAGCAGGCTTGGACTTTGGAGGCCTTTTGCTGGCACCTCTTTTTGAAGGCCAGCTCCTCTTAAACAAATTAGCAGGGTCCTCTTTGCTGATCCTTGACGTGTGATAAGATGTTTCCATGTCTTGGTTTCTGGCTCTGTCACCCTTTGGGACCTGCTTCTAACCGTCTGGACCTTGCGTCGAGACAATGTTCGAGCATGTGCCTCCCTTCTTGGGAAGCTCCCTCGACCCCACGACCCCTTGACCTCAAATCGGGTGAGACTACCCGCTGAACTTAAGCATATCAATAAGCGGAGGA
>contig_491
AATGCGATACGTAATGTGAATTGCAGAATTCAGTGAATCATCGAATCTTTGAACGCACCTTGCGCCCCTTGGCATTCCGAGGGGCACACCCGTTTGAGTGTCGTGAAATTCTCAAAATCCCTTTTCTTCTGGAAAAGGTTTTTTGGACTTGGAGGTTCAATGCTAGCCTTCACCTTTGAAGGTGAGCTCCTCTCAAATGAATTAGTGGGGTCTGCTCTGCCGGTCCTTGACGTGATAAAATGTTTCTACGTTTTGGATTTGGCACTGTCTCTTGGACACCTGCTCCTAACCGTCTCATGGACAAATGATGGTGCTTCGGTCACCGCCGTTGGCGGGAGGCTGGGCCCACGGAAAAACCCTTGACCTCAAATCGGGTGAGACTACCCGCTGAACTTAAGCATATCAATAAGCGGAGGA
>contig_493
ATGCGATACGTAATGTGAATTGCAGAATTCAGTGAATCATCGAATCTTTGAACGCACCTTGCGCCCTTTGGCATTCCGAAGGGCACACCCGTTTGAGTGTCGTGACATTCTCAAACCTTCTTGGTTTCTTGACTAAGAAGGCTTTGGACTTTGGAGGCnnTTGCTGGCGTCTCTGCCAGCTCCTCTCAAATGAATTAGTGGGGTCCTCTTTGCTGATCCTTGACATGTGATAAGATGCTTCCGTGTCTCGGTTTCTGGCTCTGTTGCTTTTGGGACCCGCTTCTAACCGTCGAGACAATGTTCGAnCACACGTCTCCCTTGTCGGGAAACGTTCTCGACCCCACGAACCCTTGACCTCAAATCGGGTGAGACTACCCGCTGAACTTAAGCATATCAATAAGCGGAGGA
>contig_495
ATGCGATAAGTAATGTGAATTGCAGAATTCAGTGAATCATCGAATCTTTGAACGCACATTGCGCCCTCTGGTATTCCGAGGGGCATGCCTGTTCGAGCGTCATTACAACCCTCAAGCTCTGCTTGGTATTGGGCTTCACCCGTCAGGGTGGGCCTTAAAATCAGTGGCGGTGCCATTCGGCTTCAAGCGTAGTAATTTTCTCGCTCTGGAGTACCGGTTGCGTGCCTGCCAGCAAACCCCGAATATTTTAAAGGTTGACCTCGGATCAGGTAGGGATACCCGCTGAACTTAAGCATATCAATAAGCGGAGGA
>contig_497
ATGCGATAAGTAATGTGAATTGCAGAATTCAGTGAATCATCGAATCTTTGAACGCACATTGCACCCCCTGGTATTCCAGGGGGTATGCCTGTTCGAGCGTCATTGCAACCCTCAAGCACTGCTTGGTATTGGATGTCACTATTGTTGTGCATCTCAAAGTTATTGGTGGCAGCATTCTGCTTCTGGTGTAGTAATTTTCTCGCCATGGAGTCTGATGTCTGACTGCCAGAACCCCCTTATGTATTAAGGTTGACCTCGGATCAGGTAGGGATACCCGCTGAACTTAAGCATATCAATAAGCGGAGGA
>contig_499
ATGCGATAAGTAATGTGAATTGCAGAATTCAGTGAATCATCGAATCTTTGAACGCACCTTGCGCCCTTTGGCTATTCCGAAGGGCATGCCTGTTTGAGTATCATGAACACCTCAACTCTCATGGTTTGCCATGATGAGCTTGGACTTTGGGAGACTTGCTGGCCTATAGTCGGCTCCCCTCAAATGAATCAGCTCTCCAGTGTTTGGTGGTGTCACGAGTGTGATAAATATCTACGCTCGCGGTTTTCTGCCAGGTAACCTTCAGCGATGGGGGTTTGCTGGGGCTCATAAATGTCTCTCCTTCAGTGAAGACAGCTCTGTGAATGTTTGATCTCAAATCAGGTAGGACTACCCGCTGAACTTAAGCATATCAATAAGCGGAGGA
>contig_501
AATGCGATAAGTAATGTGAATTGCAGAATTCAGTGAATCATCGAATCTTTGAACGCACATTGCGCCCCTTGGTATTCCGGGGGGCATGCCTGTTCGAGCGTCATTTCAACCCTCAAGCTCTGCTTGGTATTGAGTCTATGTCAGTAATGGCAGGCTCTAAAATCAGTGGCGGCGCCGCTGGGTCCTGAACGTAGTAATATCTCTCGTTACAGGTTCTCGGTGTGCTTCTGCCAAAACCCCAAATTTTCTATGGTTGACCTCGGATCAGGTAGGGATACCCGCTGAACTTAAGCATATCAATAAGCGGAGGA
>contig_503
ATGCGATAAGTAATGTGAATTGCAGAATTCAGTGAATCATCGAATCTTTGAACGCACATTGCGCCCGCCAGTATTCTGGCGGGCATGCCTGTTCGAGCGTCATTACAACCCTCAAGCTCTGCTTGGTATTGGGTCCGTCATCGGGAAGTGATGTGCCTTAAACGTAAGAGTGGCGGCGACTGCTTGGCTCTAAGCGTAGTAAACTTACTCGCTATAGACGCTCGGGAGCTGCCTGCCATAACCCCAAAACTTTACTTAGGTTGACCTCGGATCAGGTAGGGATACCCGCTGAACTTAAGCATATCAATAAGCGGAGGA
>contig_505
ATGCGATACGTAATGCGAATTGCAGATCTACCGTGAGTCATCGAATCTTTGAACGCACATAGCGCCCGCCAGTACTCTGGCGGGCATGCCCGTCCGAGCGTCGATCGCACCGCTCGAGCCCCATGGCTCGGTGTTGGGACGCTAGGGGCTTCGGCCCCTAGGCCCCCAAAGGAATCGCGCGGCCCCAGGCACAGGACCCGAGCACAGTAAACACTCTGTTGGCTGCTCTGGGACGCTGGCCCGAGGCGCCTGCCGTAAAACCCCGACATAGGCCCCTAGGGCCGACTGATGTTGACCTCGGATCGGGTAGGACGACCGCTGAACTTAAGCATATCAATAAGCGGAGGA
>contig_507
CTACGTTAACCAGTGTAnACTGCACGATAGCAGAACACTTGAACTTCGAACGCACATTGCGGCTAAAGGGTAACTCCTCTAGCCTTATCTGCGTGAGGGCTGTATAGCGATGTTGAAGGGGTGCTTAGGGAGTGATCACTTTGCCGTGAGACTCCGGAGAGTGAACCTCGCTAGTGGTCTCTGACTGCTGACGTCTCAGGCAGGCAAGACCGCGGGTTAGCGAAGTACGACACACACACACACACACTCAACAGCCTCACGTCAGGTAAGATGACCCGCTGAACTTAAGCATATCAATAAGCGGAGGA
>contig_509
ATGCGATAAGTAATGTGAATTGCAGAATTTAGTGAATCATCGAATCTTTGAACGCACATTGCGCCCTTTGGTATTCCGAGGGGCATGCCTGTTCGAGCGTCATTACAACCCTCAAGCTCTGCTTGGTATTCAGCACTGTCGCTATGGCAGGCTGCAAAAGTAGTGGCGGTCGGTAGCCGGCTCCAAGCGTAGTAAATCTCTCGCTACGGAGTCCGGTCATCGACCTGCTAATCCTAAATTTTTTTACAGGTTGACCTCGGATCAGGTAGGGATACCCGCTGAACTTAAGCATATCAATAAGCGGAGGA
>contig_511
ATGCGATAATTAGTGTGAATTGCAGAATCCAGTGAATCATCGAGTCTTTGAACGCACATTGCGCCTTTTGGTATTCCGAGAGGCATGCTTGTTTGAGCGTCATTACACTGTCAAAATGGAATTGGAGTTCCAGTGGAGCTCTGAAATGCAGCACGTGAGCATTAAATTTAACCTCACATTGTGCTTTTCTCTATTATTTTGACCTCAAATCAAGCAAGACTACCCGCTGAACTTAAGnATATCAATAAGCGGAGGA
>contig_513
ATGCGATAAGTAnTGTGAATTGCAGAATTCAGTGAATCATCGAATCTTTGAACGCACATTGCGCCCGCTAGTATTCTGGCGGGCATGCCTGTTCGAGCGTCATTTCAACCATCAAGCCCTAGGCTTGTGTTGGGGCCCTGCGGCnGTCCGCAGCCCCCGAAAAGCAGTGGCGGGCTCGCTATCACACCGAGCGTAGTAGTATATCTTCGCTAGGACGTGGTTGTGGGTTCCGGCCGTGAAACACCCAAACTTATCAAGGTTGACCTCGGATCAGGTAGGAATACCCGCTGAACTTAAGCATATCAATAAGCGGAGGA
>contig_515
AATGCGATACGTAATGTGAATTGCAGAATTCAGTGAATCATCGAATCTTTGAACGCACCTTGCGCCCCTTGGCATTCCGAGGGGCACACCCGTTTGAGTGTCGTGAAATCCTCAAAGCCCCTCTTTCTTTGACGAGAAGAGGAGTTTTGGACTTGGAGGCTCAATGCTCGCTTTCTATTCCGGAGGCGAGCTCCTCTCAAATGAATCAGTGGGGGTCCGCTTTGCTGGTCCTTGACGTGATAATGTGTTTCTACGTTTTGGATCTGGCACTGTCCCTTGGATGCCCGCTTCTAATCGTCGCATAGACAATGATGGTGCTCCGGTCGCCGCCACCTACACCGGCGGGAGGCTTGACCCACGACAAAAAACCCTTGACCTCAAATCGGGTGAGACTACCCGCTGAACTTAAGCATATCAATAAGCGGAGGA
>contig_517
GTGCGAAAAGTAGTGCGATTTGCATGCTCTGTGAGTCATCGAGTCTTTGAACGCATATGGCACCTCCAGGCCCTGCCCGGAGGTATGTCTGTTTGAGAATCATTTCTCGATCTGTTGATCAATCAGTTGGGCTCACACCACTGTCTGCCCGGAAGCAACGCGCCGTCGTGGTGTTATGCTGTTATACAGGCGTCTGCGACAGCCCATGCCACGTGATCTCAAATCAGACAGGACTACCCGCCGAACTTAAGCATATCAATAAGCGGAGGA
>contig_519
ATGCGATAAGTAATGTGAATTGCAGAATTCAGTGAAnCATCGAATCTTTGAACGCACATTGCGCCCGCCAGTATTCTGGCGGGCATGCCTGTTCGAGCGTCACTTCAACCCTCAAGCCCCCGGGCTTGGTGTTGGGGATCGGCGAGCCTCTGCGCCCGCCGTCCCCTAAATTTAGTGGCGGTCACGTTGTAACTTCCTCTGCGTAGTAGCACACTTAGCACTGGGAAACAGCGCGGCCACGCCGTAAAACCCCCAACTTTAGAATGTTTGACCTCGAATCAGGTAGGACTACCCGCTGAACTTAAGCATATCAATAAGCGGAGGA
>contig_521
AATGCGATAGTTAATGTGAATTGCAGAGTCTAGTGAATCATCGAATCTTTGAACGCACATTGCGCCCGCCGTTCTGCGGCGGGCATGCCTGTCCGAGCGTCATTAGTCCACTCAGGCCCCGCCTGGTGTTAGGGCACGCCTGTCGGCGGCCCCTAAATCTAGTGGCAGAGTGCCCTGGCCTCCCAGCGTCGTAACTGTTCAGCGCTGAGGGTGGTCGGGGACCTCGGTCTCAACCATCTCTTTTCTGGTTGACCTCGGATCAGGTAGGAATACCCGCTGAACTTAAGCATATCAATAAGCGGAGGACTTAGACTGCCAAGGCACACAGGGGATAGG
>contig_523
ATGCGATAAGTAATGAGAATTGCAGAATTCAGTGGATCATCGAATCTTTGAACGCACATTGCGCCCCTTGGTATTCCGAGGGGCATGCCTGTTCGAGCGTCATTTCAACCCTCAAGCTCTGCTTGGTCTTGGGCCTGGCCGTGATGGCCGGTCTTAAAATCAGTGGCGGTGCCGTCGCAGGCTCCAAGCGTAGTACATCTCTCGCTCTGGATGCCCGGCGGTGCCTGCCAGACAACCCCTAATTGTCTCTTTTGGTTGACCTCGGATCAGGTAGGGATACCCGCTGAACTTAAGCATATCAATAAGCGGAGGA
>contig_525
ACGCGAAAGGTAGTGTGAATTGCAGGAACATAGAATTTTCGAACGGGGCGGTAGTGAGGCGAATAACATGGCAAATGCCGAAAGAATGTGCTGATAGTTGAAGTACAATCAATCAATATATTTATTCTAAGCCCACTGGTGCTCAAGACTACGCGCTGAACTTAAGCATATCAATAAGCGGGGACTAGACTGCCAAGGCACACAGGGGATAGG
>contig_527
AATGCGATAAGTAATGTGAATTGCAGAATTCAGTGAATCATCGAATCTTTGAACGCACATTGCGCCCCTTGGTATTCCGAGGGGCATGCCTGTTTGAGTGTCATTAAATTCTCAACCTCACCAGTTTTGTAACGAGACAGGTGAAGGCTTGGATGTGGGGGTTTTGCAGGCTGCCTCAGTGCTGGTCTGCTCTCCTGAAATGCATTAGCGAGCTCATATTGAGCTTCCGTCTATTGGTGTGATAATTATCTATGCCGTGGATTGGACTCATGCTTGCTTCTAACCGTCCGCAAGGACAATTTACTTGACCAATTTGACCTCAAATCAGGTAGGACTACCCGCTGAACTTAAGCATATCAATAAGCGGAGGACTGAGATCAAGGCACACAGGGGATAGG
>contig_529
CTGCGATACGTGATGTGAATTGCAGAATTCAGTGAATCATCGAATCTTTGAACGCACCTTGCGCCCTTTGGCTATTCCGAAGGGCATGCCTGTTTGAGTATCATGAACACCTCAACTCTCATGGTTCGCCATGATGAGCTTGGACTTTGGAGGCTTTTGTCTGGACCTTCCCTTGTTTAAGTCCAGCTCCTCTTAAATGAATTAGTGGGGTCTGCTTTGCTGATCCTTGACGTGATAAGATGCTTCTACGTCTTGGGTTTTGTCACTGTTTATTCTAGATCCTGCTTCTAATCGTCTTGTAGAAGACAAATGGTCGACTTGACCCACAAACCTTGACCTCAAATCGGGTGAGACTACCCGCTGAACTTAAGCATATCAATAAGCGGAGGA
>contig_531
GTGCGATAAGTAATGTGAATTGCAGAATTCCGTGAGTCATCGAATCTTTGAACGCAAATTGCACTCTCTGGTATTCCGGGAAGTATGCCTGTTTGAGGGTCAATTTAATAACAATCGATGTGTTGCTTTTATTAGTAATACAACGGAATTGAGTTATCTTAACCTCAGGTTAAGAGGCTTAAAATTATTTAATTTTGTATTTAAAACGTATTTAGAATTTTCTATGCGTTTCGGATGCAATAATTTTATTAGGTATGATCATTTTTTATGATATCATACTCATAATTTTTTCAACTTTTGACCTCAAGTCAGGTAAGAATACCGCTGAACTTAAGCATATCAATAAGCGGAGGA
>contig_533
ATGCGATACGTAATGTGAATTGCAGAATTCAGTGAATCATCGAATCTTTGAACGCACATTGCGCCCTTTGGCATTCCGAAGGGCATGCCCGTTCGAGCGTCATTTTAACCAATCAAGCCCGGCTTGGTGTTGGGCCCCGGGGTGACCCGGGCCTCGAATCGATGGGCTGTTGAACAGAGTGGCCGACCGCCTAGCGTAGTGATTCAATTCCCGCACAGCGTGACCGCTCTTGCCCTAGTCGAATTGGTGAATTTCACCAGCAGGTTGACCTCGGATCGGGTAGGGATACCCGCTGAACTTAAGCATATCAATAAGCGGAGGA
>contig_535
GTGCGATAAGTAGTGTGAATTGCAGAATCCGTGAATCATCGAATCTTTGAACGCAAATTGCACTCTCTGGTACTCCGGGGAGTATGCCTGTTTGAGGGTCAGCTTTAAGTAAAATCAATGTGTTGCTTTTTGCAACACTTGGAATTGGGTTATCTTAACTTTAGGTTAAGAGGCTTGAAATTGATACTTTTTTCGCATCCTAGACGTGTATAAATTTATTTAACCGTTTTCGGATGATGATTTCTTATTAGGTATGGTCACGTAGTGAGACTTCATGCCTATAATTTTTCGTTGAATGACCTCAAATCAGGTAAGGTTACCCGCTGAACTTAAGCATATCAATAAGCGGAGGACTGAGACTCAA
>contig_537
ATGCGATAAGTAATGTGAATTGCAGAATTCAGTGAATCATCGAATCTTTGAACGCACATTGCGCCCTGTGGTATTCCGCGGGGCATGCCTGTTCGAGCGTCATTATGACCAATCAAGCCTGGCTTGGTATTAGGGCACGCGGTTCCGCGGCCCTTAAAATCAGTGGCGGCGCCGGTGGGCTCTAAGCGTAGTAAATATCCTCGCTATAGGGACCTAGTGGACATTAGCCATTAACCCCCATTTTCCAAGTTTGACCTCGGATCAGGTAGGGATACCCGCTGAGCTTAAGCATATCAATAAGCGGAGGA
>contig_539
ATGCGATACGTAATGTGAATTGCAGAATTCAGTGAATCATCGGATCTTTGAACGCACCTTGCGCCCCTTGGCATTCCGAGGGGCACACCCGTTTGAGTGTCGTGACATCCTCAAACCTTCTTGGTTTCTTGACCGGGAAGGCTTTGGACTTTGGAGGCTTTTGCTGGCCTTATCTCGTTAAAGCCAGCTCCTCTCAAATGAATTAGCCTGCCAGTGTTTGGTGGCATCACAGGTGTGATAAATATCTACGCTTGCGATTGCCTGCCAGGTAACCTTCAGCAATGGGGGTTCGCTGGGGCTCATAGACGTCTCTCCCTCAGCGAGGACAGTTTTTTAACGTTCGATCTCAAATCAGGTAGGACTACCCGCTGAACTTAAGCATATCAATAAGCGAGGA
>contig_541
ATGCGATAAGTAATGTGAATTGCAGAATTCAGTGAATCATCGAATCTTTGAACGCACCTTGCGCTCCTTGGTATTCCGAGGAGCATGCCTGTTTGAGTGTCATTAATATATATCAATCCCCTCTTTTTGAGTGGTTTGGATGTGGGGGTTTTGCTGGCCCTAGGGTTTCAGCTCCTCTGAAATGCATTAGCAGAACGACCCGTTCATTGGCGTGATAACTATCTGCGCTATTGAATGTAAGGGGCAGTTCAGCTTTCTAACAGTCTTCGGACAATTTATCATTAATGTGACCTCAAATCAGGTAGGACTACCCGCTGAACTTAAGCATATCAATAAGCGGAGGA
>contig_543
AATGCGATAATTAATGTGAATTGCAGAATCCAGTGAATCATCGAGTTTTTGAACGCACATTGCACCTCGTGGTATTCCGTGAGGTATGCCTGTTTGAGCGTCATTACACTATCAAAAGGTGTTGAAGTTCCGGTGGAGCTTTGAAAGACAGCCAGCATTGAGCAATAACCTTTCTCAACTGCTCTCTCTCTCCATTTGACCTCAAATCAGGCAAGACTACCCGCTGAACTTAAGCATATCAATAAGCGGAGGACTGAGACTCCAAGGCA
>contig_545
ATGCGATACGTAATGTGAATTGCAGAATTCAGTGAATCATCGAATCTTTGAACGCACCTTGCGCCCCTTGGTATTCCGATGGGCACACCCGTTTGAGTGTCGTGAATACTCTCAACCTTCTTGGTTTCTTTGACCACGAAGGCTTGGACTTTGGAGGTTTTTCTTGCTGGCCTCTTTTGAAGCCAGCTCCTCCTAAATGAATGGGTGGGGTCCGCTTTGCTGATCCTTGACATGTGATAAGATGCTTCCGTGTCTCGGTTTCTGGCTCTGTTGCTTTTGGGACCCGCTTCTAACCGTCGAGACAATGTTCGAGCACATGTCTCCCTTGTCGGGAAACGTTCTCGACCCCACGAACCCTTGACCTCAAATCGGGTGAGACTACCCGCTGAACTTAAGCATATCAATAAGCGGAGGA
>contig_547
ATGCGATAAGCAATGCGAAACGCAGTTGTTCGTGAGTCATCCGGTATTCGAACGCACATGGCAGGTCCTCGGACCTACGTCTGGTTGAGGGTCTTTATTACTCCATTTCTATGGGATGTGAGTGGGCTCTTGGCTCACTTTAAAGGCAGGGTGACTTGCACCGTAACCGTTTGGCGGACAATCGAGCGGGCTTTGGTGGCAAGCGATGGCTGGCAAGCAGTTATCAATTCAACTTTGACCTCAACTCAGACGAGACTACCCGCTGAACTTAAGCATATCAATAAGCGGAGGA
>contig_549
AATGCGATAAGTAATGTGAATTGCAGAATTCAGTGAATCATCGAATCTTTGAACGCACATTGCGCCCTCTGGTATTCCGGGGGGCATGCCTGTTCGAGCGTCATTACAACCCTCAAGCTCTGCTTGGTATTAAGCTTCACCTGAAAAGGCGGGCTCTAAAATCAGTGGCGGTGCCATTCGGCTTCAAGCGTAGTAATTTTTCTCGCTTTGGATGTCCGGCTGCGTGCCTGCCATAACCCAAATTTTATCAAAGGTTGACCTCGGATCAGGTAGGGATACCCGCTGAACTTAAGCATATCAATAAGCGGAGGACTGAG
>contig_551
TATGCGATAAGTAATGTGAATTGCAGAATTCAGTGAATCATCGAATCTTTGAACGCACATTGCGCCCCTTGGTATTCCGAGGGGCATGCCTGTTCGAGCGTCATTATAACCACTCAAGCCTAGCTTGGTATTGGGGTTCGCGGTCTCGCGGCTCCTAAAATCAGTGGCGGTGCCGTTGGGCCCTGAGCGTAGTAAACATCCTCGCTATAGGGACCCGGTGGACACTAGCCATCAACCCCCATTTTCCAAGTTTGACCTCGGATCAGGTAGGGATACCCGCTGAACTTAAGCATATCAATAAGCGGAGGA
>contig_553
AATGCGATACGTAATGTGAATTGCAGAATTCAGTGAATCATCGAATCTTTGAACGCACCTTGCGCCCCTTGGCATTCCGAGGGGCACACCCGTTTGAGTGTCGTGACATCCTCAAACCTTCTTGGTTTCTTGACCGGGAAGGCTTTGGACTTTGGAGGCTTTTGCTGGCCTTATCTCGTTAAAGCCAGCTCCTCTGAAATGAATTAGTGGGGTCTACTTTGCTGATCCTTGACGTGATAAGATACTTCTACGTCTTGGGTTTTTGCACTGTTTACTATAGACCCTGCTTCTAACTGTCTCATAGAAGACAATAGTCGAGTGATTGCCACTCGACACACAACCCCTTGACCTCAAATCGGGTGAGACTACCCGCTGAACTTAAGCATATCAATAAGCGGAGGACTGAGACTCAAGGCACACAAGGGGATAGG
>contig_555
ATGCGATACGTAATGGAAATTGCATACGTGAGTCATCGAATTTTTGAACGCACATTGCGCCTTGTGGTATTCCGCAGGGCATGTGGGATTGAGCGTCATTTCATTCCATCGCAAGCGATGCGTTGCGGCGTCTGCTGCTAAATTCATGGCCATGCACATTGAAATAACATCGTGCTTGGAGCGCATACAAATTGCTTTTGACCTCAGTTCCACAAGATTACCCGCTGAACTTAAGCATATCAATAAGCGGAGGA
>contig_557
ATGCGATAAGTAATGCGAATTGCAGAATTCAGTGAGTCATCAAATCTTTGAACGCACATTGCGCTCCCTGGTATTCCGGGGAGGCATGCCTCGTCTGAGCGTCATTACAACCTTTGTCGCTCTGCGCAGTGTTGAGCGCAGCCTTCTGGGCGTCGCTTCAAATACCAGTGGCAGCACCGCAGAGCCCCTACGCGCAGTGATCACCGCCGCCGGTGGAGCGCTGCGAGTGCTCGCCAGTCAACCCCACTTCGTATGGTGTACCGTCACGATCAGGCAGGAGAGTACCCGCTCGAATTAACGACATATC
>contig_559
AGTGCGATAAGTAGTGTGAATTGCAGAATCCGTGAATCATCGAATCTTTGAACGCAAATTGCACTCTCTGGTACTCCGGGGAGTATGCCTGTTTGAGGGTCAGCTTTAAGTAAAATCAATGTGTTGCTTTTTGTGACACTTGGATACCCGCTGAACTTAAGCATATCAATAAGCGGAGGA
>contig_561
AATGCGATACGTAATGTGAATTGCAGAATTCAGTGAATCATCGAATCTTTGAACGCACCTTGCGCCCCTTGGCATTCCGAGGGGCACACCCGTTTGAGTGTCGTGAAATTCTCAAAACCCTTTTCTTTGGAAAGGATTTTGGACTTGGAGGCCTTTTGCTGGTTTCGCCTCGAAGCGAGCTCCTCCTAAATGAATCAGTGGGGTTTGCTTTGCGGATCCTTGACGTGATAAGTCGTTTCTACGTCTTGGATTTTTTGCACTGTACACCTGCTTCTAACCGTCTCATTGACAATGATGGTGCTCCGGTCACCGCCGATTCGTCGGTCGGGAGGGCTGGACCCACAAAACGAACCTTGACCTCAAATCGGGTGAGACTACCCGCTGAACTTAAGCATATCAATAAGCGGAGGA
>contig_563
ATGCGATAAGTAATGTGAATTGCAGAATTCAGTGAATCATCGAATCTCTGAACGCACATTGCGCCCTGTGGTATTCCGCGGGGCGATGCCTGTTCGAGCGTCATTATGACCAATCAAGCCTGGCTTGGTATTAGGGCACGCGGTTCCGCGGCCCTTAAAATCGGTGGCGGCGCCGGTGGGCTCTAAGCGTAGTAATATTTCTCGCTATTGAGTCTCCTCTTGGTGGCTTGCCAAAACTCCCTAATTTCTCACGGTTGACCTCGGATCAGGTAGGGATACCCGCTGAACTTAAGCATATCAATAAGCGGAGGA
>contig_565
GCGCGAAATGTAATGTGAATTGCAGAACATTGTGAATCATCGAATCTTTGAACGCACATTGCGCCTCCCGTTAATGGGAGGCATGCCTGTCTGAGTATCATGAACACCTCAACTCTCGTGGTCTTCCACGATGAGCTTGGACTCTGGAGGTTTGCTGGCCCTGTGGCCGGCTCCTCTCAAATGAATCAGCTTTCCGACGTTCGGTGGCATCGCAAGCGTGATAACTATCTACGCTCGTGGTCGTCTGCCGGGTAACCCTCAGCAATAGAGGTTCGTTGGGGCTTATAAACGTCTCTCCTCGGCGAGGACAACTTTTGAATGTTCGATCCCAAAGCAGGTAGGACTACCCGCTGAACTTAAGCATATCAATAAGCGGAGGA
>contig_567
ATGCGATACGTAATGTGAATTGCAGAATTCAGTGAATCATCGAATCTTTGAACGCACATTGCGCCCCTTAGTATTCTAGGGGCCATGCCTGTTCGAGCGTCATTACAACCCTCAAGCTCTGCTTGGTATTGGGCCGTGCCGGTTAGGCAGGCCTCAAAATGAGCGGCAGGACTCGTATCAGACCTGAGCGTAGTAATTCTTTCTCGCTTTGGGGACGGTGCGGCCTCGCCAAACACCATATTTTTTACAGGTTGACCTCGGATCAGGTAGGGTTACCCGCTGAACTTAAGCATATCAATAAGCGGAGGA
>contig_569
AATGCGATAAGTAATGCGAATTGCAGAATTCCAGTGAGTCATCGAATCTTTGAACGCACATTGCGCCCTTTGGTATTCCGAAGGGCATGCCTGTTCGAGCGTCATTATCACCCCTCAAGCCCTGTGCTTGGTGTTGGACGGCTTGGTCGAGTGACATCGGCCCCTCCTAAAGACAATGACGGCGGCCTGTGGAACCCCCGGTACACTGAGCTTTTAACTGAGCACGTATCGGATGAGGGTGCCCAGGACACGGTCCTCCCTCCCTTAAGTGGGAAAGCTTTTCAAGGTTGACCTCGGATCAGGTAGGAATACGCGCTGAACTTAAGCATATCAATAAGCGGAGGA
>contig_571
ATGCGATAAGTAATGCGAATTGCAGAATTTCCGTGAGTCATCGAATCTTTGAACGCACATTGCGCCCACTGGTATTCCGGTGGGCATGCCTGTTCGAGCGTCATTATCCTCCCTCAAACCCCGGGTTTGGTGTTGGACCCAAGTTGTGTGAACAACTGGTCTCAAAGACAATGACGGCGTCCGTGGGACCCTCGGTGCAACGAGCTTTTAGGAGCACGCATCGAGTTGCAAGGACCTTCCGGGCCGGTCTCCTTTACCATTTTACAAGGTTGACCTCGGATCAGGTAGGAATACCCGCTGAACTTAAGCATATCAATAAGCGGAGGA
>contig_573
ATGCGATAAGTAGTGTGAATTGCAGAATTCAGTGAATCATCGAATCTTTGAACGCACATTGCGCCCCTTGGTATTCCATGGGGCATGCCTGTTCGAGCGTCATTTACACCCTCAAGCCCTGCTTGGTGTTGGGCGTCTGTCCTCTAGCGACTACCGCGTGGACTTGCCTCAAAGGCATTGGCAGCGGTCCTGCCGGGCCTCCTAATCGCGCAGCACTGTTCGCGCTTCCTGGAGCCCGCGCGGATTCGGCGTCCATCAAGCCCAATCTTCTGAACTTTGACCTCGGATCAGGTAGGGATACCCGCTGAACTTAAGCATATCAATAAGCGGAGGA
>contig_575
ACGCGAAATGTGTTATGACATGCAATCTTTGTGAATGATGAATATTTGAACGCACCTTGTACCTATCGATGAGACAGGTATGCTTGTTTGAGAAAAATACAAAAAAATAACAATGAGGTTACGTAAACTAATTGTTTCCTTTCGTAAAAGAAATAGATTAAATAGTGTGTTGTGCAGTGGACTGTTTTGGGTAGTAACAATGAACAAGACAATCTGCAGCCACTATGCACTCGAGAAGATGAACACGTTCATTCTCTCACGCTTACTAATCTTTCTCAAATCAAGCAAGATCACCGCTGAACTTAAGCATATCAATAAGCGGAGGA
>contig_577
ATGCGATAAGTAATGTGAATTGCAGAATTCAGTGAATCATCGAATCTTTGAACGCATCTTGCACCCCTTGGCATTCCGAGGGGTACACCCGTTTGAGTGTCGTGAATATCCTCAACCTTCTTGGTTTCTTGATCAAGAAGGCTTGGAATTTGGAGGCTTTTGCTGGCTTCCTTCAAAGCCAGCCCCTCTTAAATGAATCAGCTTGCCGGTATCTGGTGGCATCATGGGTGTGATAACTATCTACGCTCAGGACCGTCTGCCAGGTAACCTCCAGCGATGGAGGTTTGCTGGGGCTCACAAACGTCTCTCTTCAGTGGGGACAGCTTTTGAATGTTCGATCTCAAATCAGGTAGGACTACCCGCTGAACTTAAGCATATCATAAGCGGAGGA
>contig_579
AATGCGATAAGTAATGTGAATTGCAGAATTCAGTGAATCATCGAATCTTTGAACGCACCTTGCGCTCCTTGGTATTCCGAGGAGCATGCCTGTTTGAGTGTCATTAATATAACCTCAAACCTTTCTTCTGTTGAAGGGTTTGGATGTGGGGGTTTTGCTGGGCCTCTTAAGAGGTTCAGCTCCTCTGAAATGCATTAGCAGAACAACAACCTTGCTCATTGGTGTGATAACTATCTACGCTTATGAATGTGAGGGGCAGTTCAGCTTTCTAACTGTCTTTGGACAACTCATCATTAATGTGACCTCAAATCAGGTAGGACTACCCGCTGAACTTAAGCATATCAATAAGCGGAGGA
>contig_581
ATGCGATAAGTAATGTGAATTGCAGAATTCAGTGAATCATCGAATCTTTGAACGCACATTGCGCCCTTTGGTATTCCGAAGGGCATGCCTGTTCGAGCGTCATTTCAACCCTCAAGCTCTGCTTGGTATTGGGCCCTGCCGCGATGGCAGGCCTTAAAATCAGTGGCGGTGCCGTCTTGGCTCTAAGCGTAGTAAACTTCTCGCTATAGACGCTCGGGAGCTGCCTGCCATAACCCCAAAATTTCTTAGGTTGACCTCGGATCAGGTAGGGATACCCGCTGAACTTAAGCATATCAATAAGCGGAGGA
>contig_583
ATGCGATAAGTAATGTGAATTGCAGAATTCAGTGAATCATCGAATCTTTGAACGCACATTGCGCCCCTTGGTATTCCGAGGGGCATGCCTGTTCGAGCGTCATTATAACCACTCAAGCCTCGGCTTGGTCTTGGGGTCCGCGGTCTCGCGGCTCCTAAATCCAGTGGCGGTGCCGTCTGGCTCTAAGCGTAGTAAATATCCTCGCTATAGAGACCAGGCGGTTCTTGTCATCAACCCCCGAACTTTCTAAGTTTGACCTCGGATCAGGTAGGGATACCCGCTGAACTTAAGCATATCAATAAGCGGAGGA
>contig_585
GCGCGAAATGTAATGTGAATTGCAGAACATTGTGAATCATCGAATCTTTGAACGCACATTGCGCCCCTTGGTATTCCGAGGGGCATGCCTGTTCGAGCGTCATTACAACCCTCAAGCATTGCTTGGTATTGGGCTCCGCTGCTCACCCAGCGGGTCTTAAAATCAGTGGCGGTGCCGTCGAGGCCCTGAGCGTAGTAAATATTCTCGCTATAGAGACCAGGTAGCTCTCGTCATCAACCCCCAACTTTCTCAGTTTGACCTCGGATCAGGTAGGGATACCCGCTGAACTTAAGCATATCAATAAGCGGAGGA
>contig_587
ATGCGATACGTAATGTGAATTGCAGAATTCAGTGAATCATCGAATCTTTGAACGCACCTTGCGCCCCTTGGCATTCCGAGGGGCACACCCGTTTGAGTGTCGTGAAATTCTCAAACCTTCTTGGTTTTTGGACCAAAGATGGCTTTGGACTTTGGAGGCGTTTTGCTGGCTTTGTGAAAAGCCAGCTCCTCTCAAATGCATTAGTGGGGTCCACTTTGCCGATCCCCAGGCGTGATAAGATGCTTTCTACGTCTTGGGATTTGCTCTGTTCCTCGGGAACCTGCTTTCAAACCGTCTCGTGAGAGACACCGTTCGAGTTTGCTCGGCGCACGAACCTTGACCTCAAATCGGGTGAGACTACCCGCTGAACTTAAGCATATCAATAAGCGGAGGAC
>contig_589
GCGCGAAATGTAGTGTGAATCGCAGAACTTAGTGAATCATCGAATCTTTGAACGCACATTGCGCCTCCCATCATCGGGAGGCATGCCTGTCTGAGCGTCATTTAAACCATAGCTCCCATCTGGGACTGTACTGGGCATCGCCGACGGCGTAGCCTCAAAGACATTGGTCTAATCAAGCGGACGAGTTCCTTTAGGACGGACCGTTGGGTTGACCTTAAACCTCTGACTTGACCTCAGATCAGGTAGGGCTACCGCCTGAACTTAAGCATATCAATAAGCGGAGGA
>contig_591
ATGCGATACGTAATGTGAATTGCAGAATTCAGTGAATCATCGAATCTTTGAACGCACATTGCGCCCGCCAGCACTCTGGCGGGCATGCCTGTTCGAGCGTCATTTCAACCCTCAGAACCCCTTTGGGGGATCTGGCGTTGGGGATCGGCAGTCCTGCCGGCCCCGAAATATAGTGGCGGTCTCTCTGTGACCTTCCCTGTGTAGTAGCGATACCTCGCAGCGGGATAGCAGTCTGGCCACGCCGTAAAACACCCAACTTCTCAAGGTTGACCTCGAATCAGGTAGGAATACCCGCTGAACTTAAGCATATCAATAAGCGGAGGA
>contig_593
ATGCGATAAGTAATGnGAATTGCAGAATTCnAGTGAnTCATCGAATCTTTGAACGCACATTGCGCCCTTTGGnATTCCGAAGGGCATGCCTGTTCGAGCGTCATnATCAACCCTCCAAGGCTGGCTTGGTGTTGGGCCGTATGGCGATGACCCAGTGACCCTGGGTCGTCGCCGGTCCCAAAGGCAACGACGGCTCTGGACGACCCTCAGTACACGGAGCTTGACCCCGAGCACGTACTGGTGTGGGCGTCCGGACCCGTCCCCCTGTCGACTCTCGACGAGGTTGACCTCGAATCAGGTAGGAATACCCGCTGAACTTAAGCATATCAATAAGCGGAGGA
>contig_595
TTGCGATAAGTAATGTGAATTGCAGATTTTCAGTGAATCATCGAATCTTTGAACGCACCTTGCGCTCCTTGGTATTCCGAGGAGCATACCTGTTTGAGTGTCATTATAATTCTCAACCCATGTCTCGTAACCGCGAGGCTTGGCTTGGAGTTGGGGGTTGCTGGCGGCGAAGGTCGTCAGCTCTCCTGAAACGTATTAGCAAAGGGCAGCAAGCCTGTGACGTGGCACGGCCTTTTCGACGTGATAACGATCGTCGTGGGCTGGAAGCGGTCTGGGCATGCATGGATTGTCTTGTTTGCTTCCGAATTCACCTTTCCAACATCAGACTTTTGGAGACCTCGAGCGAAGGATCGGCTCAGTTATTAGTTGGTCGCGAGGCCGACGAACGCAGACCAGGCCTGAGTTTGGAGTCTTTGTGGGTCTGGTCTTGGTTTTTGAAACATTGACCTCAAATCAGGTAGGACTACCCGCTGAACTTAAGCATATCAATAAGC
>contig_597
ATGCGATAAGTAATGTGAATTGCAGAATTCAGTGAATCATCGAATCTTTGAACGCACATTGCGCCCCTTGGTATTCCGAGGGGCATGCCTGTTCGAGCGTCATTTTGACCAATCCCGCAAGGGGTCTTGGAGCTCGCTATTCAGCGGCCCCTAAAATCAGTGGCGGTGCCATCTGGCTCTAAGCGTAGTAACTTTCTCGCTATAGGGTTCTTATGGATGCTTGCCATAACCTCAACTTCTCACGGTTGACCTCGGATCAGGTAGGGATACCCGCTGAACTTAAGCATATCAATAAGCGGAGGA
>contig_599
ATGCGATAAGTAATGTGAATTGCAGAATTCAGTGAATCATCGAATCTTTGAACGCACATTGCGCCCCTTGGTATTCCGAGGGGCATGCCTGTTCGAGCGTCATTATAACCACTCAAGCCTCGGCTTGGTATTGGGGTTTCGCGGTCTCGCGGCCCTTAAAACCAGTGGCGGTGCCATCTGGCTCTAAGCGTAGTAATAAACCCCTCGCGATTGAGTCTTGGTGGATGCTTGCCAGCAACCCTCAATTTTTTTATGGTTGACCTCGGATCAGGTAGGGATACCCGCTGAACTTAAGCATATCAATAAGCGGAGGA
>contig_601
GTGCGAAACGTAGTGCGATTTGCATGCCCTGTGAGTCATCGAGTCTTTGAACGCATGTGGCGCCTTTTGGCCATGCCGGGAGGTATGCCTGTTTGAGAATCATTCATCATCCATTTCCGATGACATCGTGCTCTTTGGAAGACATGGGCTGTCATCCCTTGATTGCCTTGAATTGTGTCCGTGGTTGTGTCGTGATATTGAATGCGTATGCAGAGTGATCGTCGACCAATCACCGTCTACTCTTTGATCTCAAATCAGGCAGGATGACCCGCTGAACTTAAGCATATCAATAAGCGGAGGA
>contig_603
ATGCGATAAGTAATGTGAATTGCAGAATTCAGTGAATCATCGAATCTTTGAACGCACCTTGCGCTCTCTGGTATTCCGGGGAGCACACCTGTTCGAGTGTCATTGAAACTCTCAAATAGAGGTAGTTTTTACGGCTGTCTCTGTTTGGATTTGGACTCTGCTGCATTAATGTGGCTAGTCTTAAATGTATTAGCTGGTCCTCATTGAGGTTTGGTTCTACTCGGCGTGATAATTATCTAACGTTGAGGACAGTCTTCAGGACTGGCCATGGCTCTCTGTCTGGATTGCTTCTAAATTGTCCTGGGGACAATTCATTCAATTTCTGACCTCGAATCAGGTGGGACTACCCGCTGAACTTAAGCATATCAATAAGCGGAGGA
>contig_605
ATGCGATAAGTAATGTGAATTGCAGAATTnAGTGAATCATCGAATCTTTGAACGCACATTGCGCCCCTTGGTATTCCGGGGGCATGCCTGTTCGAGCGTCATTTCAACCCTCAAGCAAAGCTTGGTCTTGGGCACTGCCGGTGACGGCTTGCCTTAAAATCAGTGGCGGCGCCGTCTGGCTCTAAGCGTAGTACATACTCTCGCTATGGACGCCTGGCGGATGCTTGCCAGCAAACCCCTAATTTATCAAGGTTGACCTCGGATCAGGTAGGGATACCCGCTGAACTTAAGCATATCAATAAGCGGAGnA
>contig_607
ATGCGATACGTAATGTGAATTGCAGAATTCAGTGAATCATCGAATCTTTGAACGCACCTTGCGCCCCTTGGCATTCCGAGGGGCACACCCGTTTGAGTGTCGTGAAATCTTCAAAACCCTTTTTCTTCTTTGATCCATTTTTTTGGTCGGGGAAAAGGATTTTTGGACTTGGAGGTTTAATGCTTGCCCTCTCTTTTGAAAGTGAGCTCCTCTCAAATGAATCAGTGGGGTCCGCTTTGCTGATCCTTGACGTGATAAGAATGTTTCTACGTTTTGGGTTTAGCGCTGTCCCTCGGACATCTGCTTCTAACTGTCTCATTGATGACACGAAAGAAAACCCTTGACCTCAAATCGGGTGAGACTACCCGCTGAACTTAAGCATATCAATAAGCGGAGGA
>contig_609
ATGCGATAAGTAATGTGAATTGCAGAATTCAGTGAATCATCGAATCTTTGAACGCACATTGCGCCCTTTGGTATTCCGCAGGGCATGCCTGTTCGAGCGTCATTTCAACCCTCCAGCTTGCTGGGTCTTGGGCTCTGCCGGTCACCCGGCTTGCCTTAAAATCAGTGGCGGTGCCATCGAGCTTTACGCGTAGTAATTTTTTCTCGCGTCTGAGTCTTGGTGTGTGTCTTGCCAGCAACCCCAAATTTTTTATGGTTGACCTCGGATCAGGTAGGGATACCCGCTGAACTTAAGCATATCAATAAGCGGAGGA
>contig_611
ATGCGATAAGTAATGTGAATTGCAGAATTCAGTGAATCATCGAATCTTTGAACGCACATTGCGCCCCTTGGTATTCCGGGGGGCATGCCTCTTCCAGCGTCATTTCACCCCTCAAGCTCTGCTTGGTCTTGGGCCGCGCCGCGCAAGCGGCTGGCCTCGAAAACAGTGGCGGCGCCATTTGGGCTCTCAGCGTAGTAATTCTTCTCGCTGTTGAGCTCCGGTGGTCGCCCGCCAGCAACCCCCAACTTTTACAGTTTGACCTGGGATGAGGTAGGGATACCCGCTGAACTTAAGCATATCAATAAGCGGAGGA
>contig_613
GTGCGAAAAGTGATGCGATTTGCATGCTCTGTGAGTCATCGAATCTTTGAACGCATATGGCACCCTCTGGTTGTACCAGGGGGCATGCCTGTTTGAGAATCATTCACCCTCTTGATCCATTGATCATCCAATGGCATCAGACATGGACATGTTCATCAGTGATTGTCTTGAATTGTGCGTGATTGTGTTGTGACAGGATGGCATTGCTGCTGTTGATCGACAAATCATTACCTTTTGTTGATGATCTCAAATCAGGCAAGACTACCCGCTGAACTTAAGCATATCAATAAGCGGAGGA
>contig_615
ATGCGATAAGTAGTGTGAATTGCAGAATTCAGTGAATCATCGAATCTTTGAACGCACATTGCGCCCTTCGGTATTCCGTAGGGCATGCCTGTTCGAGCGTCATTTACAAATTCAAGCCTTGCTTGTTGTTGGGTGCTGTCCCGCCTCTGTGCGAGACTCGCCTTAAATCTATTGGCAGCCGTGGGATTGGCTTTGTGCGCAGTACAATTGCGCTTCCGAGCTTCTCCTTCGCCTTCCAGAAGCCTTTTTTACAACTTGACCTCGGATCAGGTAGGGATACCCGCTGAACTTAAGCATATCAATAAGCGGAGGACTGAGACGCAAGGCACACAGGGGATA
>contig_617
ATGCGATAAGTAATGTGAATTGCAGAATTCAGTGAATCATCGAATCTTTGAACGCACATTGCGCCTACTAGTATTCTAGTAGGCATGCCTGTTCGAGCGTCATTTCAACCCTTAAGCCTAGCTTAGTGTTGGGAGTCTACGAAGTGGTAACTTGTTACCCTGTAGTTCCCTAAATCGAACGGCGGATCTGCAGTATCCTCTGAGCGTAGTAAATTTTTATCTCGCTTTTGTTAGGTGCTGTGGCTCTTGCCGCTAAACCCCCAATTTTTAATGGTTGACCTCGGATCAGGTAGGAATACCCGCTGAACTTAAGCATATCAATAAGCGGAGGA
>contig_619
TATGCGATACGTAATGGAAATTGCATACGTGAGTCATCGAATTTTTGAACGCACATTGCGCCTTGTGGTATTCCGCAGGGCATGTGGGATTGAGCGTCATTTCATTCCATCGCAAGCGATGCGTTGCGGCGTCTGCTGCTAAATTCATGGCCATGCACATTGAAATAACATCGTGCTTGGAGCGCATACAAATTGCTTTTGACCTCAGTTCCACAAGATTACCCGCTGAACTTAAGCATATCAATAAGCGGAGGA
>contig_621
AATGCGATAAGTAATGTGAATTGCAGAATTCAGTGAATCATCGAATCTTTGAACGCACCTTGCGCCCTTTGGTATTCCGAGGGGCATGCCTGTTTGAGTGTCTTGAAAACATCAAACCCACTGGCTTTGCGGTCGGTGCGGTTTGGACTTGGGGGTTCTTTGCTGCCGCTTGCGGTGGCTCCCCTTAAATGCATCGGTTTGGCCCGATCAGCGTTGGCCCGCTCCCAAGGCGTTGTATCAACCTCGCCTCCGTGGTCCGGATCCGCCCTCGCCGTGCCGACCCCGACCTGCCCGTGGGGTGGCGGTCTGCTCAATCTTGACAAATCTGACCTCAAATCAGGTAGGACTACCCGCTGAACTTAAGCATATCAATAAGCGGAGGA
>contig_623
AATGCGATAAGTAATGCGAATTGCAGAATTCCAGTGAGTCATCGAATCTTTGAACGCACATTGCGCCCTTTGGTATTCCGAAGGGCATGCCTGTTCGAGCGTCATTATCACCCCTCAAGCCCTGTGCTTGGTGTTGGACGGCCGGTCGAGCGATCGACCCCTCCTAAAGACAATGACGGCGGCCTGTGGTTCCCCCGGTACACTGAGCTTTTAACTGAGCACGTATCGGACAAGGGCACCCAGGACCCGGTCCTCTCCTTTAACTAGGAAACTTCTAAGGTTGACCTCGGATCAGGTAGGAATACGCGCTGAACTTAAGCATATCAATAAGCGGAGGACTGAGACTCC
>contig_625
ATGCGATACGTAATGTGAATTGCAGAATTCAGTGAATCATCGAATCTTTGAACGCACCTTGCGCCCCTTGGCATTCCGAGGGGCACACCCGTTTGAGTGTCGTGAAATTATCAAAAACCTTTTTCTGCTTTTGCTGAAAAAGGATTTTTGGATTTGGAGGTTCAATGCTTGCCTTTCATCTTGGAAAGTGAGCTCCTCTTAAATGAATTAGTGGGGGTCTGCTTTGCTGGTCCTTGACGTGATAAGATGTTTCTACGTTTTGGATTTAGCACTGTCCCTTTGGATGCCTGCTCCTAACTGTCCCATGGACAACGATGGTGCTCTGGTCTTTGCCGTCTACTTTGGCGGGAGAGGCTGGTCCCACAAAGAAACCCTTGACCTCAAATCGGGTGAGACTACCCGCTGAACTTAAGCATATCAATAAGCGGAGGA
>contig_627
ATGCGATAAGTAATGTGAATTGCAGAATTCAGTGAATCATCGAATCTTTGAACGCACCTTGCACCCTTTGGCATTCCGAAGGGTATGCTCGTTTGAGTGTCATTGTACTCTCACGCTTTGGATCCTTTGGATTTGGAGTGGTGGACTTGGGTGTTGCTGCTTTGCAGCGGCTCACCCCAAATGCATGCGTGCAACTCCTGGTTGGACATAGTACGGCGTGATAAGTGTCTTCGCCGGCACCTCGCAAGAGGGTGGCTGATCGGGAGCTCTGTGCTTTCGAACCGTCCTTGGACAATGACTGACAACTTGACCTCAAATCGAGTAGGACTACCCGCTGAACTTAAGCATATCAATAAGCGGAGGACTGAGACGCCAAGGCACAC
>contig_629
CTACGTTAATCAGTGTAAACTGCACAATAGCAGAACACTTGAACTTCGAACGCACATTGCGGCTAAAGGGTAACTCCTTTAGCCTTATCTGCGTGAGGGCTGTATAGCGATACTCAACTCATGTTTAGGGAGTGATCACTTTACCGTGAGACTCCGAAGAGAGAACCTCGCTAGTGGTCTCTGACTGCTGACGTCTCAGGCAGGCAAGACCACGGGTTAGCGAGACTCATACACGAGAGTGTGTTCACAACAGCCTCACGTCAGGTAAGATCACCCGCTGAACTTAAGCATATCAATAAGCGGAGGA
>contig_631
ATGCGATAAGTAATGTGAATTGCAGAATTCAGTGAATCATCGAATCTTTGAACGCACCTTGCGCTCCTCGGTATTCCGAGGAGCATGCCTGTTTGAGTATCATGAACACCTCAACCCTCATGGTTCGCCGTGATGGGCTTGGACTTTGGGGGTCTTGCCGGCATACCGTCGGCTCCTCTCAAATGAATCAGCTTGCCAGTGTTTGGTGGCGTCACGGGTGTGATAACTATCTACGCTTATGGTTTTTCCACCAGGTAACCTTCAGCAGTGGAGGTTCACTGGAGCTCACAGACGTCTCTCCTCAGTGAGGACAGCCCTTTGAACGTTTGATCTCAAATCAGGTAGGACTACCCGCTGAACTTAAGCATATCAATAAGCGGAGGA
>contig_633
ATGCGATAAGTAATGTGAATTGCAGAATTCAGTGAATCATCGAATCTTTGAACGCACCTTGCGCCCTTTGGCCATTCCGAAGGGCATGCCTGTTTGAGTATCATGAACACCTCAACTCATCATGGTTTTCCATGATGAGCTTGGACTTTGGGGGTTTTGCTGGCTTACGGTCGGCTCCTCTAAATAAATCAGCTTACCAGTGTTTGGTGGGTATCATGGGTGTGATAACTATCTACGCTTATGGTTTTTCCACCAGGTAACCTTCAGCAGTGGAGGTTCACTGGAGCTCACAGACGTCTCTCCTCAGTGAGGACAGCCCTTTGAACGTTTGATCTCAAATCAGGTAGGACTACCCGCTGAACTTAAGCATATCAATAAGCGGAGGA
>contig_635
TTGCGATATGTAATGTGAATTGCAGAATTCAGTGAATCATCGAATCTTTGAACGCATCTTGCGCCCTTTGGCTATTCTGAAGGGCATGCCTGTTTGAGAGTCATTATTATTCTCAAACTTCAGAGTTTGAAGTTTGGATATGGAGGACTATTGCTGGTGAACTCATGTTTGCTGGCTCCTCTCAAATGCATTAGCGGAACTGTCAGTGTCTTGGGCTCTGGTTTGATACATATCTATGCCATTGCTGAGGAGCTTTCATGGTTCAGCTTCTAAAACTGTTTCTGAAAACTTGACCTCAAATCAGGTAGGACTACCCGCTGAACTTAAGCATATCAATAAGCGGAGGA
>contig_637
ATGCGATAAGTAATGTGAATTGCAGAATTCAGCGAATCATCGAATCTTTGAACGCACATTGCGCCTCCGGGTATTCCTGGAGGCATGCCTGTTCGAGCGTCGTTAAAGACCATAAGGCTTTGCCTCGCGATGAGCTTCTGGTGGGTTCTCTCTGGAGAAATAGCCAGTTGCTTCAAACTTATTGGCGTCTGAAGTTAGCCCAAGCACAGCAAAATGTGTTTCGAGTCTAGCGAAGGATTGCCGGTACCCAAAATTATATATTGGTCGACCTCGGATCAGGCAAGATTACCCGCTGAACTTAAGCATATCAATAAGCGGAGGA
>contig_639
AATGCGATAAGTAATGTGAATTGCAGAATTCAGTGAATCATCAAATCTTTGAACGCACATTGCGCTCCTTGGTATTCCGAGGAGCATGCCTGTTCGAGCGTCATTACGACCCTCAAGCTATGCTTGGTATTGGGCCTCATCGGGAACGATGTGCCTTAAAGAGAGTGGCGGCACTGCTTGGCTCTAAGCGTAGTAAACTTCTCGCTATGGATGCCTGGGAGACGCTTGTCATAGCCTCTAAATCTTTAAGGTTGACCTCGGATCAGGTAGGGATACCCGCTGAACTTAAGCATATCAATAAGCGGAGGA
>contig_641
AGCGCGAAATGTAATGTGAATTGCAGAACTTTGTGAATCATCGAATCTTTGAACGCATATTGCGCCCCTTGTTACAGAGGGGCATACCTGTCTGAGTGTCTTTTAAACCATAGACTTTGTCTGTTTTGGAGGTCGCTTTTTGGCGTCTCCTCGAAGTAATTGCTGTCGAGCGGATGAGTTCCATTAGGACAAGGCCGTTTGACGTTCAAAACTTTCTCTGACGGACCTCAGATCAGGCAAGATTACCGCCTGAACTTAAGCATATCAATAAGCGGAGGA
>contig_643
AATGCGATAAGTAATGTGAATTGCAGAATTCAGTGAATCATCGAATCTTTGAACGCACCTTGCGCCCTTTGGTATTCCGATGGGCATGCCTGTTTGAGTGTCTCGATATCATCAATCCCGTCGGGTTTGCGCCCGCATGGGGTTGGACCTGGGGGCCCTGCTGCCTTTTGGCGGCTCCCCTTAAATGCATCGGTTTGGCCCGATCAGCGTTGGCCCGCTCCCAAGGCGTTGTATCAACCTCGCCTCCGTGGTCCGGATCCGCCCTCGCCGTGCCGACCTCGACCTGCCCGTGGGGTGGCGGTCTGCTCAATCTTGACAAATCTGACCTCAAATCAGGTAGGACTACCCGCTGAACTTAAGCATATCAATAAGCGGAGGA
>contig_645
AATGCGATAAGTAATGTGAATTGCAGAATTCAGTGAATCATCGAATCTTTGAACGCACCTTGCACTCCTTGGTATTCCGAGGAGTATGCCTGTTTGAGTGTCATTAAATTCTCAAAACCTATTGTTCTTGAATGGTAGGCTTTGGATGTGAGGGCTTTGCTGGCCTTTGACGGGTTCAGCTCCCTTCGAATGCATTAGTGGTTGCTTATCCGCTTTCAATTGGTGTGATAGTTATCTACGCCTTTTGAAGTGGAATCGCTTGCTTATCCGCTTCTAACCGTCTTGTTATATTGGACAAGTCTTGACCATTTGACCTCAAATCAGGTAGGACTACCCGCTGAACTTAAGCATATCAATAAGCGGAGGACTGAGACTCCAAGGCACACAGGGGATA
>contig_647
AATGCGATAAGTAATGTGAATTGCAGAATTCAGTGAATCATCGAATCTTTGAACGCACATTGCGCCCGCCAGCATTCTGGCGGGCATGCCTGTTCGAGCGTCATTTCAACCCTCGACCTCCCTTTGGGGAAGTCGGCGTTGGGGACCGGCAGCACACCGCCGGCCCTGAAATGGAGTGGCGGCCCGTCCGCGGCGACCTCTGCGTAGTAATCCAACTCGCACCGGAACCCCGACGCGGCCACGCCGTAAAACACCCAACTTCTGAACGTTGACCTCGAATCAGGTAGGACTACCCGCTGAACTTAAGCATATCAATAAGCGGAGGA
>contig_649
AGCGCGAAATGTAGTGTGAATCGCAGAACATTGTGAATCATCGAATCTTTGAACGCACATTGCGCCTCTCTCCACGGGAGGCATGCCTGTCTGAGCGTCATTACAACCGATAGGCCCCTTGAGGGTCTGTGTTGGGCCTCGCGTGTCCGCGCGTCGCCTCAAAGGCATCGGTCGTACTAGCGGACGTGATCCATTAGGACTTGACACCGTTAGGGGACCCTAAATCTAAGACTTGACCTCAGATCAGGTAGGGACACCGCCTGAACTTAAGCATATCAATAAGCGGAGGA
>contig_651
ATGCGATAAGTAATGCGAATTGCAGAATTCCAGTGAGTCATCGAATCTTTGAACGCACATTGCGCCCTTTGGCATTCCGAAGGGCATGCCTGTTCGAGCGTCATTATCACCCTTCAAGCCCTGCGCTTGGTGTTGGACGGCTTGGTCGCATATCTCGTTCGACCCCTCCTAAAGACAATGACGGCGGCCTGTGGTTCCCCCGGTACACTGAGCTTCTTAACTGAGCACGTATCGGTCTCAGGGTAGACAGGACCCGGTCTTCTTCCTTGACCGGAACATTTTTTCCAAAAGGTTGACCTCGGATCAGGTAGGGATACCCGCTGAACTTAAGCATATCAATAAGCGGAGGA
>contig_653
AATGCGATAAGTAGTGTGAATTGCAGAATTCAGTGAATCATCGAATCTTTGAACGCACATTGCGCCTTTCGGTATTCCGGAGGGCATGCCTGTTCGAGAGTCATTAACAACCGTCTCGAGTCCTTTTATATTTCATATTCAAGGGGGCTCGGTTGTGGTGGATGAGGCGACTTGTTATATATTTGATGAGCATCCTCCCCACCGAAATTGAGAGGCGGTCTATCCCCACGTGTTTGCGGCGTTGTAAAAGCTGCCCAGCACTTCTCGCTTGAACTGTGGGTGAACGGCCAGCCAATTGTGAAAACCCCCCATTTTATCAAAGGTTGACCTCGGATCAGGTAGGGATACCCGCTGAACTTAAGCATATCAATAAGCGGAGGA
>contig_655
GTGCGAAAAGTGATGCGATTTGCATGCTCTGTGAGTCATCGAATCTTTGAACGCATATGGCACCTGCTAGTTCTACTAGGAGGTATGCCTGTTTGAGAATCGTCTTTCTTCATCCCCTTTGGTTCGCCATCGGGGGACATGGGCCTTCACCAGTGATTGCCTCTAATGCGGCGTGGTTGTGTCGTGATAAGACTGATCGGCCAATCGAACTTTGTCAGCGATCTCAAATCAGGCAGGATGACCCGCTGAACTTAAGCATATCAATAAGCGGAGGA
>contig_657
ATGCGATACGTAATGGAAATTGCATACGTGAGTCATTGAATTTTTGAACGCAAATTGCGCCTTGTGGTAATCCGCAGGGCATGTGGGATTGAGCGTCATTTCATTGCAAGCGATGCGTTGCGGCGTCTGCTGCTAAATTCATGGTCCATGCACATTGATAGCCATTGTGCTTTGGAGCGCTACAAATTGAAATTGCTTTGACCTCAGTCCCACAAGATTACCCGCTGAACTTAAGCATATCAATAAGCGGAGGA
>contig_659
AATGCGATAAGTAATGTGAATTGCAGAATTCAGTGAATCATCGAATCTTTGAACGCACCTTGCnCCCGCTGGTAnTCCGGCGGGCATGCCCGTTTGAGTGTCTTGAAACCATCAACCCCCCGCCTTTGCGGGCGCGGGGGTTGGACGTGGGGGCCTTTGCTGCGCGCGAGCGCGGCTCCCCTTAAATGCATCGGTTGGGCTTGGGATCGCCTGCGTGCCTCTGGCGTTGTATCTACCTCGCTTGCTGGCCATCGGCTTTCCCCTTGCGCGCTCGGCCTTGACCTTGCCTCTGGAGCGGCGGTCGACTTTGACGGTTTTCACCGTTCTTTCTTCTGACCTCAAATCGGGTAGGACTACCCGCTGAACTTAAGCATATCAATAAGCGGAGGA
>contig_661
GCGCGAAATGTAGTGTGAATTGCAGAACATTGTGAATCATCGAATCTTTGAACGCACATTGCACCTCTCGCAGGGGAGGTATGCCTGTCTGAGCGTCAATCCAAACTTGGGCCTCTTCGGCTCGTGCTGGGCCTCGCCGACGCGTCGCCTCGAATCCAGCTTTGCCTCCGGGACGAGACCCTTTGGGCCGTCCGAAGGCGAAGGCTTTCTTCCGACGACCTCAGATCAGGCAGGGTTACCGCCTGAACTTAAGCATATCAATAAGCGGAGGA
>contig_663
AATGCGATAAGTAATGTGAATTGCAGAATTCAGTGAATCATCGAATCTTTGAACGCATCTTGCGCTCCTTGGTATTCCGAGGAGCATGCCTGTTTGAGTGTCATTAAATATCTCAAAAAAAGCTTGTGCTTTTGCATAGGATTTCTTTTTGGACATTGGGAGTTGCTGGCTACTGTTAAAGTGGTTGGCTCTTCTGAAATGTATTAGTTGAGGAGCTTTGCACTCTATTGGTGTGATAGACTATCTATGCCATGAGATGCTTTTTAATGATCCTCTGCCTTCTAACCGTCTTTAATTGGACAACATGATAAACTTGACCTCAAATCAGGTAGGACTACCCGCTGAACTTAAGCATATCAATAAGCGGAGGA
>contig_665
ATGCGATAnGTAATGnGAATTGCAGAATTCAGTGAnTCATCnAATCTTTGAACGCACATTGCGCTCCCTGGTATTCCGGGGAGCATGCCTGTCTGAGCGTCATTACAACCTTTGCGCTCTGCGCAGTGTTGAGCGCAGCCTTCTGGGCTCGCTTCAAATCCAGTGGCAGCACCGCAGAGCCCCTACGCGCAGTGATCACCGCCGnCGGTGGAGCGCTGCGAGTGCTCGCCAGTCAACCCCACTTGTCTAGGTTGTACCTCAGATCAGGCGAGAGAGTACCCGCCGTGAACTTAAGTACATATCAATAAGACG
>contig_667
AACGCGAAAGGTAGTGTGAATTGCAGGAACATGGAATTTTCGAACGGGGTGGGAGTGAGGCGAATGAATGGCGAATGCCGAAAGGAGTGCTGCTAGTATTAGTACAAGTAAAAACAAAAACACTTTTTTTAGCCCACTGGTGCCCAAGACTACGCGCTGAACTTAAGCATATCAATAAGCGGAGGA
>contig_669
ATGCGATAAGTAATGTGAATTGCAGAATTCAGTGAATCATCGAATCTTTGAACGCACATTGCGCCCCCTGGTATTCCGGCGGGCATGCCTGTTCGAGCGTCATTTCTATCCTCAAGCTCTGCTTGGTATTGGGCCCTGGCTGCTAAGCCTGCCCGAAAAACAGAGGCGGTGCGGCCGGAATCACAGCGCAGTGACTTTTTTATTCTCGCTGGTTTGATTTCCGGACGACACCAGCCGGGCAACAACCAATTTTTTTACGATTGACCTCGGATCAGGTAGGGATACCCGCTGAACTTAAGCATATCAATAAGCGGAGGA
>contig_671
AATGCGATAAGTAATGTGAATTGCAGAATTCAGTGAATCATCGAATCTTTGAACGCACATTGCGCCCTGTGGTATTCCGCAGGGCATGCCTGTTCGAGCGTCATTATAGCCAATTAAGCCTAGCTTAGTGTTGGGGTTCGCAGTCCTGCGGCCTCTAAAACCAGTGGCGGTGCCTGTCGGCTCTGAGCGTAGTAAAACTCCTCGCTATAGAGTCCTGCAGGTCCCCTGCCAAAACCCCCATATTTTTATAGGTTGACCTCGGATCAGGTAGGGATACCCGCTGAACTTAAGCATATCAATAAGCGGAGGA
>contig_673
ATGCGATAAGTAATGTGAATTGCAGAATTCAGTGAATCATCGAATCTTTGAACGCACCTTGCGCTCCTTGGTATTCCGAGGAGCATGCCTGTTTGAGTGTCATTAAATTCTCAACCCTTCGAGGTTTATCCTTCGCTGGGCTTGGATTTGGGGTTTTTTTGCCGGCCCTAAACGGTCGTCGGCTACCCTGAAATGTATTAGCTGGTCTGCCCCTCTCGCGTCCATTTGGTGTGATAGTCTTTTGCGCCGTGGACTGTGGATGTTTTGGGTGATCGCTTACAACAGTCTTAATTGACAACTATTCTTAACGACTCTTGACCTCAAATCAGGTAGGACTACCCGCTGAACTTAAGCATATCAATAAGCGGAGGA
>contig_675
ATGCGATAAGTAATGTGAATTGCAGAATTCAGTGAATCATCGAATCTTTGAACGCACATTGCGCCCCTTGGTATTCCGGGGGGCATGCCTGTTCGAGCGTCATTTCAACCCTCCAGCTTGCTGGGTCTTGGGCTCTGCCGGTCACCCGGCTTGCCTTAAAATCAGTGGCGGCGCCGTTTGGGCTCTGAGCGTAGTAAATATCCTCGCTATAGAGACCAGGCGGTTCTTGTCATCAACCCCCGAACTTTCTAAGTTTGACCTCGGATCAGGTAGGGATACCCGCTGAACTTAAGCATATCAATAAGCGGAGGA
>contig_677
ATGCGATAAGTAATGTGAATTGCAGAATTCAGTGAATCATCGAATCTTTGAACGCACCTTGCACCCTTTGGAATTCCGAAGGGTATGCTCGTTTGAGTGTCATTGTACTCTCACACTCTCTGATCCTTTGGATTTGAGGGGTAGTGGACTTGGGTGTTTGCTGCTTTCCTTGTGGCTCACCTCAAATATGTTAGTGCACCTTTCAGTTGGACATAGTACGGCGTGATAAGTGTCTTCGCCGGCACCTCGAAAGGGGTGGCTGATTGGGAGCTCTGTGCTTTCAAACTGTCTTTGGACAATCTCTGACAACTTGACCTCAAATCGAGTAGGACTACCCGCTGAACTTAAGCATATCAATAAGCGGAGGA
>contig_679
ATGCGATACGTAATGTGAATTGCAGAATTCAGTGAATCATCGAATCTTTGAACGCACCTTGCGCCCCTTGGTATTCCGAAGGGCACACCCGTTTGAGTGTCGTGAAATCTTCAAAACCCCTTTGTGGGATTTTGGACTTGGAGGTCTAATGCTTGCCTTTGATTTCAAAAGCGAGCTCCTCTCAAATAAATTAGTGAGGTCTGCTTTGCTGGTCCTTGACGTGATAAGATGTTTCTACGTTTTGGATTTGGCACCGTCGCTCGCTTCTAACCGTCTCATGGACGACCGATGGCGCTCCGGTCACCGCCATCAACGTTGGCGGGAGGCTTGGCCCACGAAAGAAACCTTGACCTCAAATCGGGTGAGACTACCCGCTGAACTTAAGCATATCAATAAGCGGAGGACAGAGACTCAAGGCACA
>contig_681
ATGCGATACGTAATGTGAATTGCAGAATTCAGTGAATCATCGAATCTTTGAACGCACCTTGCGCCCCTTGGAATTCCGAGGGGCACACTCGTTTGAGTGTCGTGAACATCCTTCAACCTTTCTTGGTTTCTCGACCAAGGAAGGCTTGGACTTTGGGGGTCTTTTCATTGCTGGCCTCAATCGAAGCCAGCTCCTCCTAAATGTGTTAGTGGGGTCTGCTTTGCCGATCCTTGACGTGATAAGATGCTTCTACGTCTCGGGTTTCGCACTGTCGCTTTGGACCCTGCTTCTAACCGTCTTGCATTCAGGACAGAGTCATGAACCTTGACCTCAAATCGGGTGAGACTACCCGCTGAACTTAAGCATATCAATAAGCGGAGGA
>contig_683
ATGCGATAAGTAnTGTGAATTGCAGAATTnAGTGAATCATCGAATCTTTGAACGCACATTGCGCCCCTTGGTATTCCGAGGGGCATGCCTGTTCGAGCGTCATTACAACCCTCAAGCATTGCTTGGTATTGGGCTCCGCTGCTCACCCAGCCGGCCTTAAAATCAGTGGCGGTGCCGCTGGGCCCTGAGCGTAGTAAATATCCTCGCTATAGGGACCCCGTAGACACTAGCCATCAACCCCCACTTTTCTAACGTTAGTACCTCGGAGTCAGGTAGGGAGTACCCGCCGTGAACTTAAACGTCATAATCATAAGCGGA
>contig_685
ATGCGATAAGTAATGTGAATTGCAGAATTCAGTGAATCATCGAATCTTTGAACGCACATTGCACCTCTCGAAGGGGAGGTATGCCTGTCTGAGCGTCATTGAAACCAATAAACCCCTCTGTGGGTTTGTACTGGGCTCCGCATGTATGTGCGATGCCTCAAAGTCATGGTCTAACCTAnGGACGAGCTCCTCTAGGACCTGCCGCGGCGAGACATCAATCTCTGAATTTGACCTCAGATCAGGTAGGAAGACCGCCTGAACTTAAGCATATCAATAAGCGGAGGA
>contig_687
AATGCGATAAGTAATGTGAATTGCAGAATTCAGTGAATCATCGAATCTTTGAACGCACATTGCGCCCCTTGGTATTCCTTGGGGCATGCCTGTTCGAGCGTCACTGCAAACCCACTCATAAATATTATGGTATTGATGGAAGTGAACTGAGTCAAACAATGTACTTGGGTCACCCCATTGAAATGCATAGGCAGGACAATAAACCTCTGCAATGAACTTAGTAACTGTCTGAAAGACACAAACCAGTTCCTTGTTGGGTGCAGACCTTGCTTCCATGGACCTCCATCCAAGACGAATTCTGGGTTGACCTCGGATCAGGTAGGGATACCCGCTGAACTTAAGCATATCAATAAGCGGAGGA
>contig_689
ATGCGATAAGTAATGTGAnTnGCAGAATTCAGTGAATCATCGAATCTTTGAACGCACATTGCGCCCCTTGGTATTCCGAGGGGCATGCCTGTTCGAGCGTCATTAnAACCACTCAAGCCnCnGCTTGGTATTGGGCTCCGCTGGCTCCAGCGGGCCTTAAAATCAGTGGCGGCGCCGTTTGGGCTCTGAGCGTAGTAAATATCCTCGCTATAGGGACCCCGTAGACACTAGCCATCAACCCCCGATTTTCCAAGTTTGACCTCGGATCAGGTAGGGATACCCGCTGAACTTAAGCATATCAATAAGCGGAGGA
>contig_691
ATGCGATAAGTAATGTGAATTGCAGAATCAGTGAATCATCGAATTTTTGAACGCATATTGCACTCCTTGGCATTCCTTGGAGTACACTTGTTCGAGCGCCGGTTGCGTCGTAAGGCCCAGCCTTGTGTTGAGATTTCCTTCGGCAGGAACTCTCCAAACCCGTCGGCGACGTCAGTGCCCGCATCGCAACACACTGCGACCACAGCATCGGGCGTCGCCAAAAACCGTCATGCATGGCCTCGAATCAAGTGGGGATACCCGCTAAACTTAAGCATATCAATAAGCGGAGGA
>contig_693
ATGCGATAAGTAATGTGAATTGCAGAATTCAGTGAATCATCGAATCTTTGAACGCACCTTGCGCCCTTTGGCTATTCTGAAGGGCATGCCTGTTTGAGTATCATGAACACCTCAACTCTCACGGTTTGCCGTGATGAGCTTGGACTTTGGGGGTCTTGCTGGCCTATGGTCAGCTCCTCTCAAATGGATCAGCTTGCCAGTGTTTGGTGGCATCGCAGGTGTGATAACTATCTACGCTTGTGGTCTCCCACCAGGTAACCCTCAGCAATGGGGGTTCGCTGGAGCTCATAAATGTCTCTCCTCAGTGAGGACAGTTTTTGAACGTTTGATCTCAAATCAGGTAGGACTACCCGCTGAACTTAAGCATATCAATAAGCGGAGGA
>contig_695
GCGCGAAATGTAGTGTGAATTGCAGAACATTGTGAATCATCGAATCTTTGAACGCACATTGCACCTCTCGCAGGGGAGGTATGCCTGTCTGAGCGTCATTACAnCCCTCAAGCTCTGCTTGGTATTGGGCATCATCGGTnACGGTGTGCCTAAAAGTCAGTGGCGGTGCTGCCTAGCTCnAAGCGTAGTAGACTTCTCGCTATGGATGCCTGGGAGACGCTTGnnATAGCCTCTAAATCTTTAAGGTTGACCTCGGATCAGGTAGGGATACCCGCTGAACTTAAGCATATCAATAAGCGGAGGA
>contig_697
TTGCGATACGTGATGTGAATTGCAGAATTGTGAATCATCGAACTTTTGAACGCACATTGCGCCTGTTGGTATCCCAATGGGCACGTCTGTTTGAGCGTTGTCAAATCTCGGATGGCAATGGAGGATGCAGTGCACCTCTGAAATGTCTCGGCATTGTGCCACGGCGCAACGTGAAGCATTGCTGAAAACTTACTACTTTTCAACAACCTCAGTCAGACGAGAATACCCGCTGAACTTAAGCATATCAATAAGCGGAGGA
>contig_699
GCGCGAAATGTAATGTGAATCGCAGAACATTGTGAATCATCGAATCTTTGAACGCACATTGCGCCTCCCTGAGAGGGGAGGCATGCCTGTCTGAGCGTCGTTTGAATCCAATGCATAGGGGCCGTTGTCTCTCACGAGAGAGGTGCCTCCGTGCGTCTTGGGCCTCCCCGTCGTCGACCCGCCAGTCGGGACGACGTGGCCTCGAATCGATGGTTCCTGTGCAGAACGGACGAGATCCTGTGGGACAACGCGCCGTTTGAAGGACTGTTAAGTAGGGGACGGCGTCTCGCCGCCCTCTGAATTTTCGACCTCAGATCAGGTAGGACAACCGCCTGAACTTAAGCATATCAATAAGCGGAGGACTGAGACTCCAAGGCACACAGGGGAT
>contig_701
ATGCGATAAGTAATGTGAATTGCAGAATTCAGTGAATCATCGAATCTTTGAACGCACCTTGCACCCTTTGGTATTCCGAAGGGTATGCTCGTTTGAGTGTCATTGTACTCTCACCTTCTCTAATGTTGCATTGGAGAAAGTGGATTTGGATGCTGCCGCTTCGCTGTCAGGCTCATCTCAAATGGGTTAGCACATCTCGCAGTTGGGCTTAGTACAGCGTGATAAGTGTCTTCGCTGGCATCTCTTTCGAGATGGGTCCAATTTGGAGCTCTGTGCTTCAAACCGTCTTATAGACAAACTCTGACAACTTGACCTCAAATCGAGTAGGACTACCCGCTGAACTTAAGCATATCAATAAGCGGAGGA
>contig_703
ATGCGATAAGTAATGTGAATTGCAGAATTCAGTGAATCATCGAATCTTTGAACGCACATTGCGCCCCCTGGTATTCCGGGGGGCATGCCTGTCCGAGCGTCATTACAACCCTCAAGCTCTGCTTGGTGTTGGGCCCCGCCGCCCCGGCGGGCCCTAAAGTCAGTGGCGGTGCCATCCGGCTCCGAGCGTAGTAATTCTTCTCGCTCTGGAGGTCCGGTTGTGTGCTTGCCATCAACCCCCAATTTTTTTCAGGTTGACCTCGGATCAGGTAGGGATACCCGCTGAACTTAAGCATATCAATAAGCGGAGGA
>contig_705
ATGCGATAAGTAATGTGAATTGCAGAATTCAACGAATCATCGAATCTTTGAACGCATATTGCGCCCATTGGTATTCCGATGGGCATGCCTGTTCGAGCGTCATTTCAACACTCAAGCGCTACTGCTTGGTGCTGGAGCTCTGCGGTTGCAGGCTCTGAAAGACATTGGCAGGACAGTTACGATCCCGAGCGCAGTAAATTTCTCGCTTAGGGCGTTGTGGCAGTCTTCCGCCATAAAACTATACTTTTAATCTGTAAAGTTGACCTCGGATCAGGTAGGAATACCCGCTGAACTTAAGCATATCAATAAGCGGAGGA
>contig_707
GTGCGAAAAGTAGTGCGATTTGCATGCTCTGTGAGTCATCGAGTCTTTGAACGCATATGGCACCTCCAGGCCCTGCCCGGAGGTATGTCTGTTTGAGAATCATAACCCTTTTGATTTGGGCTCACACCACTGTCTGCCCGAAAGAGCCGCGCTGTCGTGGGGTTACATATGCGCGACAGCTCATCTCTCGTGATCTCAAATCAGACAGGACTACCCGCCGAACTTAAGCATATCAATAAGCGGAGGA
>contig_709
AGTGCGAAAAGTAATGCGATTTGCATGCTCTGTGAGTCATCGAATCTTTGAACGCATATGGCACCTCTTGGTTCTTACCAGGAGGTATGCCTGTTTGAGAATCATTCATTCATTTGATCATTCATCATCCACTTGTGATCCATGTTGGATGGTGGTGGTCGAGACATGGACCTTCACCAATGATCGTCTTGAATGCATGCACGGTTGTTCGTGAGAGAAGGATAGTGCATTCTGTCTATCGATCGACCAATCACGTCCACTTGTTCAATGATCTCAAATCAGGCAAGACTACCCGCTGAACTTAAGCATATCAATAAGCGGAGGA
>contig_711
ATGCGATACGTAATGTGAATTGCAGAATTTGGTGAATCATCGAAACTTTGAACGCACATTGCGCCTGTTGGTACTCCGTCAGGCACGTCTGTTTGAGCGTTGTCAAAAATACTCAGCGAAAGCTGGTTGTAGAGGAAGCAAGTGTGGCCCCTCTGAAATATCTCAGCATTGTGCAGCGGCGAAACGTGAAGCATTGCTGTAACATTATTTCTATCTCTCAACCTCAAATCAGACGAGAATACCCGCTGAACTTAAGCATATCAATAAGCGGAGGA
>contig_713
AATGCGATAAGTAATGTGAATTGCAGAATTCAGTGAATCATCGAATCTTTGAACGCACATTGCGCCCTCCGGTACTCCGTTGGGCATGCCTGTCCGAACGAGCGCGAAGGAGAATTTCCGTGGCAACCTTGCGTGCCGTGGGCCCTGGAGGATGGCCGGACCGTGACCGACCACCTCCGAAATGCATCGGCTGACTGCGAGCCACCCCCGTGTTATAACCGCTCGACGATTCACGTGGTGGAGCCCCGCAAGTCACGCCGCCCGAACCCCCAGTTCAGCCATGCGAGTTCTCTTCGGATCAGGTAGGGGTACCCGCTGAACTTAAGCATATCAATAAGCGGAGGA
>contig_715
ATGCGATACGTAATGTGAATTGCAGAATTCAGTGAATCATCGAATCTTTGAACGCACCTTGCGCCCCTTGGTATTCCGATGGGCACACCCGTTTGAGTGTCGTGAAAACCTCAACCTCCCTGGTTTCTTCTGGAGACCAAAGGAGGCTTGGACTTTGGAGGCCTTTGTCTGGCGTCTCTGCCAGCTCCTCTCAAATGAATCAGCTTTCCGACGTTCGGTGGCATCGCAAGCGTGATAACTATCTACGCTCGTGGTCGTCTGCCGGGTAACCCTCAGCAATGGAGGTTCGTTGGGGCTTATAAACGTCTCTCCTCGGCGAGGACAACTTTTGAATGTTCGATCTCAAATCAGGTAGGACTACCCGCTGAACTTAAGCATATCAATAAGCGGAGGA
>contig_717
GTGCGAAAAGTAATGCGATTTGCATGCTCTGTGAGTCATCGAATCTTTGAACGCATATGGCACCTCTTGGTTCCTACTAAGAGGTATGCCTGTTTGAGAATCATTCATCACTTTTGATCCACTGGACCACACATCGGTTGTTGATCCCGGTTGGTCAAGACATGGACCTTCATCACTGATCGTCTTGAATGCAGGCACGGGTTGTTCGTGAGAGTGGAAGCCAATTCTATTGATCGACCAATCCGCTCATATACCCAGTGATCTCAAATCAGGCAAGACTACCCGCTGAACTTAAGCATATCAATAAGCGGAGGA
>contig_719
AATGCGATACGTAATGTGAATTGCAGAATTCAGTGAATCATCGAATCTTTGAACGCACCTTGCGCCCTTTGGTATTCCGAGGGGCACACCCGTTTGAGTGTCGTGACATTCTCAAACCTTCTCGGTTTCTCGACCGGGGAAGGCTTTGGACTTTGGAGGCTTTTGCTGACCTTCCTTTGTTGGAACCAGCTCCTCTGAAATGAATTAGTAGGGTCTACTTTGCCGATCCTTGACGTGATAAAATGTTTTCTACGTCTCGGGTTTCGCACTGTTTTGTCCTGGATCCTGCTTCTAACCGTCTCTCAGAAGACAGATGGTCGAGCGATCGTCGCTCGACCCACGAACCTTGACCTCAAATCGGGTGAGACTACCCGCTGAACTTAAGCATATCAATAAGCGGAGGA
>contig_721
ATGCGATAAGTAATGTGAATTGCAGAATTCAGTGAATCATCGAATCTTTGAACGCACCTTGCGCCCTTTGGCTATTCTGAAGGGCATGCCTGTTTGAGTATCATGAACACCTCAACTCTCATGGTCTGCCATGATGAGCTTGGACTTTGGGGGTCTTGCCGGCCTATCACCGGCTCCTCTCAAATGAATCAGCTTGCCAGTGTTTGGTGGCATCACGGGTGTGATAACTATCTACGCTTGTGGTTTCCCACCAGGTAACCTCCAGTGATGGGGGTTCGCTGAAGCTCACAATTGTCTCTCCTTGGTGGAGACAGCTTTTGAACGTTTGATCTCAAATCAGGTAGGACTACCCGCTGAACTTAAGCATATCAATAAGCGGAGGA
>contig_723
ATGCGATAAGTAATGTGAATTGCAGAATTTAGTGAATCATCGAATCTTTGAACGCACATTGCGCCCCTTCGGTATTCCGTAGGGGCGATGCCTGTTCGTAGCGTCATTACAACCCTCAAGCAATGCTTGGTATTGGGCGTCCGCTGCTCACCCACGCCGGCCTTAAAATACAGTGGCGGTGCCGTTGGGCCCGTGAGCGTAGTAAACATCCTCGCTATAGGGACCCAGTGGACACTAGCCATCAACCCCCACTTTTCCTAACGTTTAGTAnCTCGGATCAGGTAGGGATACCCGCTGAACTTAAGCATATCAATAAGTGGAGGA
>contig_725
AATGCGATACGTAATGTGAATTGCAGAATTCAGTGAATCATCGAATCTTTGAACGCACCTTGCGCCCCTTGGCATTCCGAGGGGCACACCCGTTTGAGTGTCGTGAAATTCTCAAAACCCTTTTCTTTGATCGGAACGGGGGGATTTTGGACTTGGAGGCTCAATGCTTGCTTTCGCTTTCGAAAGCGAGCTCCTCTTAAATGAATCAGTGGGGTCCGCTTTGCCGATCCTCGACGTGATAAGATGTTTCTACGTTTTGGACATGGCACTGTTTTCTCCGCTCCTAACTGTCCCACGGACAACGATGGTGCTCCGGTCCCCTGCCATCTGGCGCGTGGCTGGACCCACAAAAAACCTTGACCTCAAATCGGGTGAGACTACCCGCTGAACTTAAGCATATCAATAAGCGGAGGA
>contig_727
ATGCGATAAGTAATGTGAATTGCAGAATTCAGTGAATCATCGAATCTTTGAACGCACATTGCGCCCATTAGTATTCTAGTGGGCATGCCTGTTCGAGCGTCATTTCAACCCTTAAGCCTAGCTTAGTGTTGGGAGCCTACTGCTTTTGCTAGCGGTAGCTCCTGAAATACAACGGCGGATCTGCGATATCCTCTGAGCGTAGTAATTTTTATCTCGCTTTTGACTGGAGTTGCAGCGTCTTTAGCCGCTAAACCCCCCAATTTTTAATGGTTGACCTCGGATCAGGTAGGAATACCCGCTGAACTTAAGCATATCAATAAGCGGAGGACTGAGACTCCAAGGCACA
>contig_729
ATGCGATAAGTAATGTGAATTGCAGAATTCAGTGAATCATCGAATCTTTGAACGCACCTTGCGCTTCTTGGTATTCCGAGGAGCATGCCTGTTTGAGTGTCATTAATATATCAATCTTCTCTTGTTGAGTGGTTTGGATGTGGGGGTTTGCTGGCCTTTTGAAAAGGGGTTCAGCTCCTCTGAAAAGCATTAGCAGAGCGACTCTGTTCATTAGTGTGATAACTATCTATGCTATTGAATGCGTGTGGTTCAGCTTTCTAACTGTCCTTGGACAAATTTATCATTTATGTGACCTCAAATCAGGTAGGACTACCCGCTGAACTTAAGCATATCAATAAGCGGAGGA
>contig_731
ATGCGATACGTAATGTGAATTGCAGAATTCAGTGAATCATCGAATCTTTGAACGCACCTTGCACCCCTTGGTATTCCGAGGGGTGCACCCGTTTGAGTGTCGTGAACACCCTCAACCTCCTCGGTTTTATCGACCAAGGAAGGCTTGGACTTTGGATGTTGCTGGCCTAGCCAGCTCCTCCTAAATGAATTAGTGGGGTCCGTTGTGCCGATCCTCGACGTGATAAGTACGCTTCTACGTCTCGGCGTTGGCCCGGAATCCTGCTTCCAATCGTCTTTGAATGGAGACAAACGGTTCGAGTTTGTGACTCGAGCCTTATATAAACCTTGACCTCAAATCGGGTGAGACTACCCGCCGAACTTAAGCATATCAATAAGCGGAGGA
>contig_733
ATGCGATAAGTAATGTGAATTGCAGAGTTCAGTGAATCATCGAATCTTTGAACGCACATTGCGCCCGTTAGTATTCTGACGGGCATGCCTGTTCGAGCGTCATTTCAACCCTCAAGCACCGCTTGGCGTTGGCGGCCTACTTTGCGTCTGTCTCAGGCGCTGTAGCCGCCCAAATACATTGGCGGTCCCGCCGTGGCTCCCCTTGCGTAGTAACTCACCTCGCACCGGGTCCAGGCGGCGGCCTGCCGTAAAATAAAACTTCTATCAAAAGGTTGACCTCGGATCAGGTAGGAATACCCGCTGAACTTAAGCATATCAATAAGCGGAGGA
>contig_735
ATGCGATAAGTAATGTGAATTGCAGAATCAGTGAATCATCGAATTTTTGAACGCATATTGCACTCCTTGGCATTCCTTGGAGTACACTTGTTCGAGCGCCGGTTGTGTCTTGAAGGCTCTGCCTTTGCGTTGAGATTTCCCGCGATGGGGACTCTCCAAACCCATGGGCGTCTGTCGTGCCTGAACCGCAACACTCTGCGTCTAAAGGACCGCGGCAAGCGCCAGTCAACCGTCTAGCATGGCCTCGAATCAAGTGGGGATACCCGCTAAACTTAAGCATATCAATAAGCGGAGGA
>contig_737
ATGCGATAAGTAATGTGAATTGCAGAATTCAGTGAATCATCGAATCTTTGAACGCACATTGCGCCCCTTGGTATTCCGAGGGGCATGCCTGTTCGAGCGTCATTACAACCCTCAAGCACTGCTTGGTATTGGGCTCCGCTGGCTCCAGCGGGCCTTAAAATCAGTGGCGGTGCTGCCAGGCTCTAAGCGTAGTAATTTTCCTCGCTATAGGGTCCTGGTGGAGGCTTGCCAATAACCCCAAATTTTCAAAGGTTGACCTCGGATCAGGTAGGGATACCCGCTGAACTTAAGCATATCAATAAGCGGAGGA
>contig_739
GCGCGAAATGTAGTGTGAATTGCAGAATTCAGTGAATCATCGAATCTTTGAACGCACATTGCACCTCTCGCAGGGGAGGTATGCCTGTCTGAGCGTCATCAAAAACTGATGAGTCTCTGGACTCGTGCTGGGCTCCGCATCCGATGCGTTGCCTCGAAGCCATGGTCTAACCTACGGACGACTCCAATCGGACCTGCCGTGGGTTTGGCTCGGACATCTGACTTTGACCTCAAATCAGGTAGGACTACCCGCTGAACTTAAGCATATCAATAAGCGGAGGA
>contig_741
ATGCGATAAGTAATGTGAATTGCAGAATTCAGTGAATCATCGAATCTTTGAACGCACATTGCGCCCGCCAGTATTCTGGCGGGCATGCCTGTCTGAGCGTCATTTCAACCCTCATGCCCCAGCGGTGTGGTGTTGGGGATCGGCCTGAGCTAACGCCCGGGCCGTCCCCTAAATCTAGTGGCGGACTCGCTGTAGCCTCCTCTGCGTAGTAGTGATATTTCGCACCGGAGAGCGGCGAGCCCCTGCCGTAAAACCCCAACTTCTAAGGTTGACCTCAGATCAGGTAGGAATACCCGCTGAACTTAAGCATATCAATAAGCGGAGGA
>contig_743
ATGCGATACGTAATGTGAATTGCAGAATTCAGTGAATCATCGAATCTTTGAACGCACCTTGCGCCCCTTGGTATTCCGATGGGCACACCCGTTTGAGTGTCGTGAAAACCTCAACCTCCCTGGTTTCTTCTGGAGACCAAAGGAGGCTTGGACTTTGGAGGCCTTTGCTGGCGTCTCTGCCAGCTCCTCTCAAATGAATTAGTGGGGTCTGCTTTGCTGATCCTTGACGTGATAAGATGCTTCTACGTCTTGGGTTTTGCACTGTTTATTCTAGATCCTGCTTCTAATCGTCTTGTAGAAGACAAATGGTCGACTTGACCCACAAACCTTGACCTCAAATCGGGTGAGACTACCCGCTGAACTTAAGCATATCAATAAGCGGAGGA
>contig_745
TCGCGAAATGTATTGTGAATTGCAGAATTCCGTGAACCATCGAATCTTTGAACGCACATTGCACTCTGTTTGCGCAGAGTACGTCTGTTTGAGTGTTGCAACACACACACACACCTGAGCACTGCAACACCTGCTTGCTTCAAATGGCACCTGGGTACACCGTGCAACCATACTGACCAGTTGGCGCACCACCCCCGACCACCAACCTCAAATCAGACGAGACGACCCGCTGGACTTAAGCATATCAATAAGCGGAGGA
>contig_747
ATGCGATAAGTAATGTGAATTGCAGAATTCAGTGAATCATCGAATCTTTGAACGCACATTGCGCCCCGTGGTATTCCGCGGGGCATGCCTGTTCGAGCGTCAGTACAACACTCAAGCTCTGCTTGGTATTGGACCGCATCAGTTCTGATCGGTCTTAAAATCAGTGGCGGTGCCATCGTGCTCTAAGCGTAGTAATACTCCTCGCTACAGAGTTCTCGGTGTGTGCTAGCCAGCAACCCCCAACTTCTAAGTTTGACCTCGGATCAGGTAGGGATACCCGCTGAACTTAAGCATATCAATAAGCGGAGGA
>contig_749
GCGCGAAATGTAGTGTGAATTGCAGAACATTGTGAATCATCGAATCTTTGAACGCACATTGCACCTCCCGTGAGGGAGGTATGCCTGTCTGAGCGTCATGAAAACCAATAAATCTCAGGATTTGTGTTGGGCTCCGCATCCCGTGCGTTGCCTCAAAGCCATGGTCTAACCTGCGGACGAGCTCCTTTTGGACCTGCCGTGGTGTGGACTCTCTCTGAATTTGACCTCAGATCAGGTAGGAAGACCGCCTGAACTTAAGCATATCAATAAGCGGAGGA
>contig_751
GCGCGAAATGTAGTGTGAATTGCAGAACATTGTGAATCATCGAATCTTTGAACGCACATTGCACCTCTCGCAGGGGAGGTATGCCTGTCTGAGCGTCATTTCACCACTCAAGCCTGGCTTGGTGTTGGGCGACGTCCCCTTCAGGnACGCGCCTCGAAACGCTCGGCGGCGTGGCACCGGCTTTAAGCGTAGCnGAATCTTTCGCTTCAAAAGTCGGGGCCCGTCTGCCGGAAGACCTACTCGCAAGGTTGACCTCGGATCAGGCAGGGATACCCGCTGAACTTAAGCATATCAATAAGCGGAGGA
>contig_753
TCGCGATACGTGATGTGAATTGCAGACAGTGAATCATTGAATCTTTGAACGCACATTGCGCCTGnAGGCAGTCCTCCAGGCATGTATGGGTGAGCGTCGCTACTCCTATTTGGATTTTCAGCTGAATTTCTCAAAGCGACACAGGGAAGTAAGTATCCCACTACTATTTTTGACCTCATCTATACAAGAGTACCCGCTGAACTTAAGTATATCAATAAGCGGAGGA
>contig_755
ATGCGATAAGTAATGTGAATTGCAGAATTCAGTGAATCATCGAATCTTTGAACGCATCTTGCGCTCCTTGGTATTCTGAGGAGCATGCCTGTTTGAGTGTCATCAATATTCTCAACCACACCCCCTGTGTGTGGCTTGGATTTGGGGGGTGGTGTGCAGGCTCCCAATTGTGGATCTGCTCCCCTGAAATACATGAGTGGTGATGACCCTCTCTGCCAGGTGTGATACATATATCTGCATCTGGTTGAGGGTTTGCTGCTGCTAATATTGTTGGAAAGTCCCTGATAAACTTGACCTCAAATCAGGTAGGACCACCCGCTGAACTTAAGCATATCAATAAGCGGAGGA
>contig_757
AATGCGATAAGTAGTGTGAATTGCAGAATTCAGTGAATCATCGAATCTTTGAACGCACATTGCGCCCTTCGGTATTCCGTTGGGCATGCCTGTTCGAGCGTCATTTAAACCTTCAAGCTTTGCTTGGTGTTGGGTGTTTGTTCCGCCTTAGTGTGTGGACTCGCCTTAAATTCATTGGCAGCCGGTATGTTGGTTTCGTGCGCAGCACATTGCGTCACGCCTAGCAGACCTCCTCCCATTAAGCCTCTTTTTTACTTTGACCTCGGATCAGGTAGGGATACCCGCTGAACTTAAGCATATCAATAAGCGGAGGACTGAGACTTCCAAGGCACAC
>contig_759
ATGCGATACGTAATGTGAATTGCAGAATTCAGTGAATCATCGAATCTTTGAACGCACCTTGCGCCCCTTGGCATTCCGAGGGGCACACCCGTTTGAGTGTCGTGAAATCTTCAAAACCCTCTTTCTTTGATCCATTTTGGTCGGGAAAAGGGATTTTTGGACTTGGAGGTTCAATGCTCGCCTTTTCTTTCGAAAGTGAGCTCCTCTTAAACAAATTAGTGGGGTTCGCTTTGCTGATCCTTGACGTGATAAGATGTTTCTACGTTTTGGGTTTAGCATCGTCCCTTGGATGCCCGCTCCTAACTGTCCCACGGACAACGATGGTGCTCTGGTCACCGCCGGTCCACATCGGCGGAAGGCTGGACCCACAAAAGAAACATTGACCTCAAATCGGGTGAGACTACCCGCTGAACTTAAGCATATCAATAAGCGGAGGA
>contig_761
AATGCGATAAGTAATGTGAATTGCAGAATTCAGTGAATCATCGAATCTTTGAACGCATCTTGCGCTCCTTGGTATTCCGAGGAGCATGCCTGTTTGAGTGTCATTAAAACTTCTCAAAACCCATAATCAAGATTGAATCTTGATGTGGCTTTTGGATGATGGGGGTTTTTGCAGGCTTTGAAAGAAAGTCAGCTCTCCTGAAATGTATTTTAGTGGTATCTGAGGGGCTACTTTGGGCATGATAAATTTGTTTATGTCTTTTTTTGAATAGTCTCAATATGAACCCGCTTGTGTTGGCAACTTTTTTGACTTGACTTGACCTCAAATCAGGTAGGACTACCCGCTGAACTTAAGCATATCAATAAGCGGAGGA
>contig_763
ATGCGATAAGTAATGTGAATTGCAGAATTCAGTGAATCATCGAATCTTTGAACGCACATTGCGCCCCTTGGTATTCCGAGGGGCATGCCTGTTCGAGCGTCATGATCATATCTCAAGCTTTGCTTGGTATTGGGTTTTCGTCTCCCTCGTATTTTGTACGGGTATATTGACGTGCCTGAAAATCAATGGCGGTGTCCCAACAATAGACTCAAGCGTAGCAGACTGACTCGCTTTAGAGAACTTTTGTAGGTACTGTCAATAAATAACAAGTTGGACCTCGGATCAGGTAGGGATACCCGCTGAACTTAAGCATATCAATAAGCGGAGGA
>contig_765
ATGCGATAAGTAATGTGAATTGCAGAATTCAGTGAATCATCGAATCTTTGAACGCACATTGCGCCCCTTGGTATTCCGGGGGGTAGTGCCTGTTCGAGCGTCATTTCTAACCTTCAAGCTCAGCTTGGCATTGGGTGTCACTTTAGGTGTACCTTAAAATCAGTGGCGGTGCCATCTGGCTTCAAGCGTAGTAAACTTCTCGCTTTAGAGGTTTGGnTGTGAGTTTGCCATCAATACTTCATTTTTCTAATGGTTGACCTCGGATCAGGTAGGGATACCCGCTGAACTTAAGCATATCAATAAGCGAAGGA
>contig_767
GCGCGAAATGTAGTGTGAATTGCAGAACATTGTGAATCATCGAATCTTTGAACGCACATTGCGCCTCTCGCGAGGGAGGCATGCCTGTCTGAGCGTCATCAAAAACAAATGGGTCCCCGGACTCGTGCTGGGCTCCGCATCCGATGCGTTGCCTCGAAGCCATGGTCTAACCTGCGGACGAGCTCCTCTTGGACCTGCCGTGGAAACGACCGTTCTCTCTGTATTTGACCTCAGATCAGGTAAGAAGACCGCCTGAACTTAAGCATATCAATAAGCGGAGGA
>contig_769
GCGCGATACGTAGnGTGAATTGCAAATCTGTGAATCATCGAATCTTTGAACGCACATTGCGCCCCTCGTTACAGGGGGCCATGCCTGTCTGAGCGTCTTTGATACCCATGGACGGGCTCCGTCTGTTTTGGGCGTCGCGGCCCGCGTCGCCTCGAATTCATTGCCGTGGAGCGGACGAGATCCTCTGGGACGACGCCGACTCCGGGCGAGCACTGCAAGGCAGACCTCAGATCAGGTAGGACCACCGCCCGAACTTAAGCATATCAATAAGCGGAGGA
>contig_771
AATGCGATAAGTAATGTGAATTGCAGAATTCAGTGAATCATCGAATCTTTGAACGCACCTTGCGCTCCTTGGTATTCCGAGGAGCATGCCTGTTTGAGTGTCTTGAAGTCATCAACCCCTCCCGTTTTGTGCGGAGAGGTCGGTTGGACCTGGGGCTTGCTGCTGTTGGGCGGCTCCCCTCAAATGAGTCGGTTGGGCCTGCGGGTCGAACTCGGTTGGGCGTTGTACCATCCTCGCTCTGGTCCGAGATGTTCCCCATCTGTCGAGCCCTTCCAAGACTGCCGTGGAGTGGCGGTCAAGCTGAAACTTTGAAATCTGACCTCAAATCAGGTAGGACTACCCGCTGAACTTAAGCATATCAATAAGCGGAGGACTGCTTCTAATTTTGGTCGAGCGGATTGTGAATCTGGTTGACTTTTGGGCTTTTGACTCGAATCAGGTGGGACTACCCGCTGAACTTAAGCATATCAATAAGC
>contig_773
ATGCGATAAGTAATGTGAATTGCAGAATTCAGTGAATCATCGAATCTTTGAACGCATCTTGCGCTCCTTGGTATTCCGAGGAGCATGCCTGTTTGAGTGTCATTTAAACTCTCAACCACACCTCAAAGAAAAAGGGGGGTGTGGCTTTTGGATGTGGGGGTTTTGTCGGGCTTTTTTGAAAGAAAAAGCTGGCTCTCCTGAAACGCATTAGTGGTATCTGAGCAGAGACCTACTACAGGTGTGATAAAACTGTCTATGCCTTAGTAAAACACTGCACGACCGCTTCTAATGAGTGGGATTTTATTTGACAAATTTGACCTCAAATCAGGTAGGACTACCCGCTGAACTTAAGCATATCAATAAGCGGAGGA
>contig_775
AATGCGATACGTAATGTGAATTGCAGAATTCAGTGAATCATCGAATCTTTGAACGCACCTTGCGCCCCTTGGCATTCCGAGGGGCACACCCGTTTGAGTGTCGTGAACACATCCTCAACCTTCTTTTGGTCTTTTGACCAGGGAAGGCTTGGACTTTGGAGGTCTTTCATTGCTGGTATCCTTTTAAAGCCAGCTCCTCCTAAATGAATCAGTGGGATCCGCTTTGGTGATCCTCGACGTGATAAGCATTATTCTACGTCTTGGGTTTTCACAGCAACCTGCTTCCAACTGTCTTTTAAACAAAGACAATGTTCGGGTTTCGACTCGACCCACAAAACCTTGACCTCAAATCGGGTGAGACTACCCGCTGAACTTAAGCATATCAATAAGCGGAGGACTGAGACGCCAAGGCACAC
>contig_777
GTGCGAAAAGTGATGCGATTTGCATGCTCTGTGAGTCATCGAGTATTTGAATGTATATTGCACTCTTTGGTCCATACCAGGGAGTATGCCTGTTTGAGAATCATTTCCACTCTTGATCATTGATCATCGATTCAATGTGTCAGACATGGACATTCATCAGTGATTGTCTTGAATTGTTGAGTGATTGTGTCGTGGTAGATGATGGCAGTTGTTGCTGTTGATTATGCATCGATGCAGTTTGTGACTATTATTTGATGATCTCAAATCAGGCAAGACTACCCGCTGAACTTAAGCATATCAATAAGCGGAGGA
>contig_779
AATGCGATAAGTAATGTGAATTGCAGAATTCAGTGAATCATCGAATCTTTGAACGCACCTTGCACCCTTTGGCATTCCGAAGGGTATGCTCGTTTGAGTGTCATTGTACTCTCACACTTCCAATTCTTTGGATTGGGAGCGGTGGACTTGGGCGCTGCTGCTTTACTGTGGCTCACCTGAAATGCATTAGTGCAACCCTTGGTTAGACATAGTACGGCGTGATAAGTGTCTTCGCTGGCGCCTCACTTAGAGGGTGGCTGATCAGGGGCTCTGTGCTTCAAACCGTCTTTGGACAATGTCTGACAACTTGACCTCAAATCGAGTAGGACTACCCGCTGAACTTAAGCATATCAATAAGCGGAGGACTGAGACTCCAAGGCAC
>contig_781
AATGCGATAAGTAATGTGAATTGCAGAATTCAGTGAATCATCGAATCTTTGAACGCACATTGCACCCTCTGGTATTCTGGAGGGTATGCCTGTTCGAGCGTCATTGCAACCCTCAAGCACTGCTTGGTATTGGATGCTACCCTAACGAGTACATCCTAAAAACATTGGCGGTAGCACTTGGCTTCTAGCGTAGTACAATTCTCGCTTTGGAGTGTCAGGTGTGAGCCTGCCAGAACCCCAATTTTATCAATGGTTGACCTCGGATCAGGTAGGGATACCCGCTGAACTTAAGCATATCAATAAGCGGAGGAA
>contig_783
ATGCGATACGTAATGTGAATTGCAGAATTCAGTGAATCATCGAATCTTTGAACGCACCTTGCGCCCCTTGGTATTCCGAGGGGCACACCCGTTTGAGTGTCGTGAACACCCTCAACCTTCTTGGTTTCTTGACCAGGAAGGCTTGGACTTTTGGAGGTCTTTCCTTGCTGGCCTCCCTTTTGAAGCCAGCTCCTCCTAAATGGATTAGTGGGGTCCTCTTTGCTGATCCTTGACATGTGATAAGATGCTTCCGTGTCTCGGTTTCTGGCTCTGTTGCTTTTGGGACCCGCTTCTAACCGTCTAGACCTCGCGTCGAGACAATGTTCGAGCACACGTCTCCCTTGTCGGGAAACGTTCTCGACCCCACGAACCCTTGACCTCAAATCGGGTGAGACTACCCGCTGAACTTAAGCATATCAATAAGCGGAGGA
>contig_785
ATGCGATAAGTAATGTGAATTGCAGAATTCAGTGAATCATCGAATCTTTGAACGCACATTGCGCCCGCTGGTATTCCAGCGGGCATGCCCGTTCGAGCGTCATTTTAATTCCTTCCCAGGAGGGAGCTTCTGTTTCTACAGAGGTTTCTGCCAGGGGTGTTGGCACCTGGCGCCGCCTAGGCGACCGGAGCCCAAATGCAGTGGCGGACGCGCAAGCGGTCCCTAGCGCAGTAAACAnAAACTTCGCTCAGGAGGCTCGTAGCAGCGGACCACAGCCTAACGCAAAAAGCTTTGGTTTTTGCAACAAAAACTTGACCTCGGATCGGGTAGGACTACCCGCTGAACTTAAGCATATCAATAAGCGGAGGA
>contig_787
GTGCGATATCTAGTGCGATTTGCATGTCTGTGAGTCATCGAGTCTTTGAACGCAACTTGCGCCCTTTGTGGGCATGTCTGCCTGAGTGTCGCAAAACCGTATACTATTGGGTGACCTGGTCATCCGGTGGTGAGCTGGGCAGGTTGCACTGCCTGAAATGGAGCAAGCGGAGGGGAGCGTGCTCCTGTGTGTGCTATAAGCCGGGGCATGGTCTAGGTCATGCCGGGTTTGGTCGCACAGGGACCACTCTGCCATCCAACATTCCACTCACTCCCGACCTCAGGTCAGGCAAGACGACCCGCCGAACTTAAGCATATCAATAAGCGGAGGA
>contig_789
ATGCGATAAGTAGTGTGAATTGCAGAATTCAGTGAATCATCGAATCTTTGAACGCACATTGCGCTCCTTGGTATCCCGACGGGGCGATGCCTCGTTCGTAGCGTCATTTCTACCACTCAAGCCTGGCTTGGTGTTGGGTCGACGTTCCCTTTCGGGGTCGGCGCTTCGAAACGACTCGGCGGCGTGGCACCGGCTTTAAGTCGTAGCAGAATCTTTCGCTTTGTAAAGTCGGGGCGACCGTCTGCCGGAAGACCTACTCGCAAGGTTGACCTCGGATCAGGCAGGGATACCCGCTGAACTTAAGCATATCAATAAGCGGAGGA
>contig_791
ATGCGATAAGTAATGTGAATTGCAGAATTCAGTGAATCATCGAATCTTTGAACGCACATTGCGCCCTTTGGTATTCCGAGGGGCATGCCTGTTCGAGCGTCATGATCAAACATCAAGCCCAGCTTGGTATTGGGTGTCGTCCCCTGGGACGCACCTGGAAATCAGCGGCGGTGCAGCCGGAACACCAGCGTAGTAACTACTCCCGCTCGGTGGCTTCGGGTGCTTCAGCCGGATGACCCCCCTAATCACATCACGTTTGACCTCGGATCAGGTAGGGATACCCGCTGAACTTAAGCATATCAATAAGCGGAGGA
>contig_793
ATGCGATAAGTAATGTGAATTGCAGAATTCAGTGAATCATCGAATCTTTGAACGCACATTGCGCCCGCTGGTATTCCGGCGGGCATGCCTGTTCGAGCGTCATTATGACCAATCAAGCTCTGCTTGGCCTTGGGGCCCGCTGTACCGGCGGCCCTTAAAATCAGTGGCGGTGCCGTCTGGCTCTAAGCGTAGTAATAAACCCCTCGCGATTGAGTCTTGGTGGATGCTTGCCAGCAACCCTCAATTTTTTTATGGTTGACCTCGGATCAGGTAGGGATACCCGCTGAACTTAAGCATATCAATAAGCGGAGGA
>contig_795
ATGCGATACGTAATGTGAATTGCAGAATTCAGTGAATCATCGAATCTTTGAACGCATATTGCGCTCTTTGGTATTCCGAAGAGCATGCTTGTTTGAGTATCAGTAAACACCTCAAAACTCTTGGTTTTTTCCATGAGTTTTGGACTTGAGCAAACCCAACGCCTTCTCTCACGATTTGGCGGCGGGTTGCTTGAAATGCAGGTGCAGCTGGACATTCTCCTGAGCTAAAAGCATATTTATTTAGTCCCGTCAAACGGGTTATTACTTTTGCTGCAGCTAACATAAAGGGAGCTTTGACCGTATTGGCTGACTGATGCAGGATTTCACAGAGTCGGAAACGATTCTGTCAAACTCGATCTCAAATCAAGTAAGACTACCCGCTGAACTTAAGCATATCAATAAGCGGAGGA
>contig_797
ATGCGATAAGTAATGTGAATTGCAGAATTCAGTGAATCATCGAATCTTTGAACGCACATTGCGCCCTGTGGTATTCCGCAGGGCATGCCTGTTCGAGCGTCATTTAACCACTCACGCCTAGCGTGGTATTGGGGCACGCGGTCTCCGCGGCCCTCAAAGTTAGTGGCGGCGCCGGTGGGCTCTAAGCGTAGTACATACTCCCGCTATAGAGTTCCCCCGGTGGCTCGCCAGAACCCCCAATTTTTACAGGTTGACCTCGGATCAGGTAGGGATACCCGCTGAACTTAAGCATATCAATAAGCGGAGGA
>contig_799
ATGCGATACGCAATGCGAATTGCAGAACCGTGAGTCATCAGATCTTTGAACGCAAGTGGCGGTGGCGAGAAACCACCATGTTCGTTTCAGTGTGCCCGGTTAATTGCATCGCAGAATTTAATGTGATTGAAGTAATTCTCTCACTGAGTGCGAGGCAGTGTCGGCGACTGACACCAAGCGAAGTAGTCACTAACAGGTGATAATCGTTTGAGTGCAGGAGTCGGTGAATCACAGCCTGGACATGCTTATCCAATAATGACACCTGAAATGAGCAAGAATACCCGCTGAACTTAAGCATATCAATAAGCGGAGGA
>contig_801
ATGCGATAAGTAATGTGAATTGCAGAATTCAGTGAATCATCGAATCTTTGAACGCACCTTGCGCTCCTTGGTATTCCGAGGAGCATGCCTGTTTGAGTGTCTTGAAGTCATCAACCCCTCCCGTTTCGTGCGGAGAGGTGTGTTGGAGTTGGGGGACTGCGGTCGTGAGGCCGCTCCCCTCAAATGCTTCGGTTGGGCCTGTGGGTCGAACTCGGTTTGGGCGTTGTAACAACCTCGCTCTCCTCCGAGAAGTTCCCCTGACATTGTGCCCCTCCACGACTGCCTAGCCGAGCGGCGGTCAAAACAACTTTGAAATCTGACCTCAAATCAGGTAGGACTACCCGCTGAACTTAAGCATATCAATAAGCGGAGGA
>contig_803
ATGCGATAAGTAATGTGAATTGCAGAATTnAGTGAATCATCGAATCTTTGAACGCACATTGCGCCCnnnnGnATTCnGnnGGGCATGCCTGTTCGAGCGTCATTATCAnCCTTCAAGCCCCAGCGGCTTGGTGTTGGGGACCGGCCCCGCGCCGCCCCCGAAATGCAGTGGCGACCTCGCCGCAGCCTCCCCTGCGTAGTAGCACAACCTCGCACCGGAGCGCGGAGACGGTCACGCCGTTAAACGCCCAACTTTCTTAGAGTTGACCTCGGATCAGGTAGGAATACCCGTTGAACTTAAGCATATCAATAAGCGGAGGA
>contig_805
GTGCnATATGTAGTGCGATTTGCATGAATCTGTGAGTCATCTAATCTTTGAACGCAACTTGCGCCGCAAGGCATGTCTGTTTGAGTGCCGATCAACGCTGCAGCAATGCGAGGTGGCGGGAGTCGGAGGGGAGGGGTTCACTCTCCCTCTTTGCCAGACGCCGCCTGAATACAGCCAGGAGGTTGCGACGTGTCCAGTGCGAGTGCCAATCGTTCTTGCACCGGCCACTCGCAGCAAGCAAATCATCTTATAGCCAGGCCTCAAATCAGTCAGGACTACCCGCTGAACTTAAGCATATCAATAAGCGGAGGA
>contig_807
GTGCGAAAAGTAGTGCGATTTGCATGCTCTGTGAGTCATCGAGTCTTTGAACGCATATGGCGCCTCCAGGCCCTGCCCGGAGGCATGTCTGTTTGAGAATCAGCTTTTTTGAATTTATAATTGGGCTCACACCACTGTCTGCCCGAAAGCGCCGAGCTGTCGTGGGTCACAATCAATGCGATAGCTCACACATCCGTGATCTCAAATCAGACAGGACTACCCGCCGAACTTAAGCATATCAATAAGCGGAGGA
>contig_809
ATGCGATAAGTAATGTGAATTGCAGATTTCAGTGAATCATCGAAnCTTTGAACGCACCTTGCGCCCTGTGGTATTCCGCAGGGCATGCCCnTTTGAGTATCATTAAATCATCAACCTCAAAACTTTTTTGTTTCGAGTAATTGGTCTTGAGGGTTTTTGCAGGCTTTTCAAAAGTCGGCTCCCTTTAAATTCATTAGCGGGACTTCCCTTTGTTTGAAACCGTCTCATTGGCATGATAGTTATCTGTGTCAAAGTTGGTTCTCGTTGGGCTTGCTTCTAATCGTCTTCGGACAACAGGATTTTTGAGTGCATATATGCGCCCAATTTCCAAGCCATTTTGATCTCAAATCGGGTAGGATTACCCGCTGAACTTAAGCATATCAATAAGCGGAGGA
>contig_811
AATGCGATAAGTAnTGTGAATTGCAGAATTCAGTGAATCATCGAATCTTTGAACGCACATTGCGCTCCTTGATATTCCGAGGAGCATGCCTGTTCGAGCGTCATTTCAAACCTCAAGCTTCTGCTTGGTATTGGACCTCGTCCGCAAGGACGTGTCCGAAACTCATAGGCAGTGGTGTCCGTCTCCCAGCGTAGTCAATTCTATCCGCTCCGGAGCTCAGGCACCACCCGCCAGATGACCCCCAAATCTTCTATGGTTTGACCTCGGATCAGGTAGGGATACCCGCTGAACTTAAGCATATCAATAAGCGGAGGA
>contig_813
ATGCGATAAGTAATGCGAATTGCAGAATTCCAGTGAGTCATCGAATCTTTGAACGCACATTGCGCCCTTTGGCATTCCGAAGGGCATGCCTGTTCGAGCGTCATTATCACCCTTCAAGCCCTGCGCTTGGTGTTGGACGGCTTGGTCGCATATCTCGTTCGACCCCTCCTAAAGACAATGACGGCGGCCTGTGGTTCCCCCGGTACACTGAGCTTCTTTAACGAGCACGTACCGGAACAGGGCGCCGGGCGACGGTCTGAAACCCCTTATTTCTCAAAGGTTGACCTCGGATCAGGTAGGGATACGCGCTGAACTTAAGCATATCAATAAGCGGAGGA
>contig_815
ATGCGATAAGTAATGTGAATTGCAGAATTnAGTGAATCATCGAATCTTTGAACGCACATTGCGCCCTTTGGTATTCCGAGGGGCATGCCTGTTCGAGCGTCATTTAAACTATCAAGCACTGCTTGGCTTTGGACCCGGCCTTAAGGAGCGCCTCGTCTGAAACTCACTAAGTGGCGTTCCCGTCGAGCCTTAAGCGTAGTAAGAACTACTCCCTCGCTTCAAAGGCTTCGGGCGGGACCGGCCCTGAAAGTTGCCCCCAAAGTTTGACCTCGGATCAGGTAGGGATACCCGCTGAACTTAAGCATATCAATAAGCGGAGGA
>contig_817
ATGCGATAAGTAATGTGAATCGCAGAATTCAGTGAATCATCGAATCTTTGAACGCACATTGCACCCTCTGGCACTCAGGGGGTATGCCTGTCCGAGTGTCGTGACGAACCTCGAGCTCCCCGGAGCTTGGCGTTGGGTGCGGCCCCCAAAACCGGGGGCCCTCCTCAAAACCAGTGGCGGCCGCGGCCCGGTCCCGAGCGCAGTAGACTTCTCTCGCTCCGGGGCCTGGGCTGCGTGCCCTGCCAGCAAGGCGTCAGCCGTACCCCAAGGTACGACCTCGGATCAGGTAGGAGCACCCGCTGAACTTAAGCATATCAATAAGCGGAGGA
>contig_819
ATGCGATAAGTAATGTGAATTGCAGAATTCAGTGAATCATCGAATCTTTGAACGCACATTGCGCCCTTTGGTATTCCGAAGGGCATGCTTGTTCGAGCGTCATTTCAAACCTCAAGCTTCTGCTTGGTATTGGGCGTCGTCCGTCTAGGACGTGCCAGAAACCCGTAGGCGGTGGTGCCGATCTCCCAGCGTAGTCAATTCTATCCGCTTCGGAGCTTTAGGTGCTGCCCGCCAGACAACCTTAAATCTATCTATGGTTTGACCTCGGATCAAGTAGGGATACCCGCTGAACTTAAGCATATCAATAAGCGGAGGA
>contig_821
AATGCGATGAGTAATGTGAATTGCAGAATTCnGTGAnTCATCGAATCTTTGAACGCACCTTGCGCTCCTTGGCTATTCCGAnGnGCATGCCTGTTTGAGTGTCATTAAATCCTCAACCCCGTCCGTCGGTCGGGGCTTGGACTTTGGAGCGTGCTGGCGAAGGTCGGCTCCTCTTTAAATGCATCnGCGGAGAAAAACAAACCTTTTTTCCCCCTTCAGCGTGATAACTGTGTTGCGCTGTGGTCGCGAAAGGGTCCGCTCATAATCGTCCTCGGACAAACACCGAATCTGTTTTGACCTCAGATCAGGTAGGACTACCCGCTGAACTTAAGCATATCAATAAGCGGAGGA
>contig_823
AATGCGATAAGTAATGTGAATTGCAGAATTCAGTGAATCATCGAATCTTTGAACGCACATTGCGCCCCTTGGCATTCCGAGGGGCATGCCCGTTCGAGCGTCATTAAATCCAATCAAGCCTGGCTTGGTATTGGGCGTCGGGGTCCCCCGCGCCTCAATTTCACCGGCTGGCCGTCGCCCGTCTTAGCGTTGTGACACACTTCTCGCTACCGATGGGACCGGACCACGCCGTCAAAACTCCACGAATTTCAGTCGAAATTTGATTAAGGTTGACCTCGGATCGGGTAGGAATACCCGCTGAACTTAAGCATATCAATAAGCGGAGGA
>contig_825
ATGCGATACGTAATGTGAATTGCAGAATTCAGTGAATCATCGAATCTTTGAACGCACATTGCACTCTCTGGTATTCCGGAGAGTATGCTTGTTTGAGTATCAGTAAACACCTCAAATCTCTACTTTATTGTAGAGAATTGGACTTGAGCGATCCCAACTCTCGCAAGAGAGGCGGGTCGCTTGAAATGCAGGTGCAGCTAGACATTCTTCTGAGCTAAAAGCATATTTATTTAGTCCCGTCAAACGGATTATTACTTCTTGCTCTAGCTAATATAAAGGTCGAATGCGCTATTATGCTGACTGATGCAGGATTCACAGAAGCCGTTATGGCTTTTGTAAACTCGATCTCAAATCAAGTAAGACTACCGCTGAACTTAAGCATATCAATAAGCGGAGGA
>contig_827
AATGCGATAAGTAATGTGAATTGCAGAATTCAGTGAATCATCGAATCTTTGAACGCACCTTGCGCCCTTTGGCCATTCCGAAGGGCATGCCTGTTTGAGTATCGTGAACACCTCAACTCTCATGGTTTTTCCGTGATGAGCTTGGACTTTGGGGGTCTTGCCGGCCTGCCGTCGGCTCCTCTCAAATGAATCAGCTTGCCAGTGTCTGGTGGCGTCACGGGTGTGATAACTATCTACGCTTGTGGCTATCCACCGGGTAACCTTCGGTCTGAAGGTTCACTGGAGCTCATAGAGGCCCTTTGTGTGGGCAGCTTCTCGAACGTTTGATCTCAAATCAGGTAGGACTACCCGCTGAACTTAAGCATATCAATAAGCGGAGGACTGAGACTGCAAGGCACACAGGGGA
>contig_829
AATGCGATAAGTAATGTGAATTGCAGATTTTAGTGAATCATCGAGTCTTTGAACGCACATTGCGCCCTTTGGTATTCCGAAGGGCATGCCTATTCGAGCGTCGTTTCGACCTTCAGAAATGGTGTTGAGGATTGCCAGCGGCAGCCTTGAAATGCATCGGCGGCGGCGATGGCCCGGAACGCAGCACAATGCAATCCAGCCGTAGCAGCCTGCCGCAACACGCCTTCTGGCGACTTTCGCAGCTCGACCTCGAATTAGGTAGGGATACCCGCTGAACTTAAGCATATCAATAAGCGGAGGA
>contig_831
ATGCGATAAGTAATGTGAATTGCAGAATTCAGTGAATCATCGAATCTTTGAACGCACCTTGCGCCCTTTGGCCATTCCGAAGGGCATGCCTGTTTGAGTATCGTGAACATCTCAACTCTCATGGTTTTTCCGTGATGAGCTTGGACTTTGGGGGTCTTGCCGGCCTGCCGTCGGCTCCTCTCAAATGAATCAGCTTGCCAGTGTCTGGTGGCGTCACGGGTGTGATAACTATCTACGCTTGCGATCGCCCACCAGGTAACCTTCAGCAATGGGGGGTTTCACTGGGGGCTCATAGACGTCTTCCCTCGGTGAGGACAATTCTTTAACGTTCGATCTCAAATCAGGTAGGACTACCCGCTGAACTTAAGCATATCAATAAGCGGAGGA
>contig_833
ATGCGATACGTAATGTGAATTGCAGAATTCAGTGAATCATCGAATCTTTGAACGCACCTTGCGCCCCTTGGTATTCCGAGGGGCACACCCGTTTGAGTGTCGTGAAAACCTCAACCTCCCTGGTTTCTTCTGGAGACCAAAGGAGGCTTGGACTTTGGAGGCCTTTGCTGGCGTCTCTGCCAGCTCCTCTCAAATGAATTAGTGGGGTCCTCTTTGCTGATCCTTGACGTGATAAGTATCCTTCTACGTCTTGGGTTTCGCACTGTTGGCCTGGAACCCGCTTCCAACGGTCTTCGAAAGGAGACGACGTTCGAGTCGCATCGTGACTTGACCTCAATGACCTTGACCTCAAATCGGGTGAGACTACCCGCTGAACTTAAGCATATCAATAAGCGGAGGA
>contig_835
GCGCGAAATGTAGTGTGAATTGCAGAACATTGTGAATCATCGAATCTTTGAACGCACATTGCGCCTCTCGCGAGGGAGGCATGCCTGTCTGAGCGTCATCACAACCCTCAAGCTATGCTTGGTATTGGGCCTCATCGGGAACGATGTGCCTTAAAGAGAGTGGCGGCACTGCTTGGCTCTAAGCGTAGTAAACTTCTCGCTATAGACGCTCGGGAGCTGCCTGCCATAACCCCAAATTTACTTAGGTTGACCTCGGATCAGGTAGGGATACCCGCTGAACTTAAGCATATCAATAAGCGGAGGA
>contig_837
ATGCGATAAGTAATGTGAATTGCAGAATTCAGTGAATCATCGAATCTTTGAACGCACATTGCGCTCCTTGGTATTCCAAGGAGCATACCTGTTCGAGCGTCATTACATCCCTCAAGCTCTGCTTGGTATTGGGCGTCATCGGTAACGGTGTGCCTAAAAGTCAGTGGCGGTGCTGCCTAGCTCTAAGCGTAGTACATACTCTCGCTATGGACGCCTGGCGGATGCTTGCCAGCAACCCCTAATTTATCAAGGTTGACCTCGGATCAGGTAGGGATACCCGCTGAACTTAAGCATATCAATAAGCGGAGGA
>contig_839
ATGCGATAAGTAATGTGAATTGCAGAATTCAGTGAATCATCGAATCTTTGAACGCACCTTGCGCCTTTTGGCTATTCCGAAGGGCATGCCTGTTTGAGTATCATGAACACCTCAACCCTCACGGTTTGCCATGATGGGCTTGGACTTTGGAGGTTTTGCGGGCTCACGGCCGGCTCCTCTCAAACGAATTAGCTTACCAGTGTATGGTGGCATCACGGGTGTGATAATTATCTGCGCTTGTGGTTGCCTGCCAGGTAACCTCCAGTGATGGGGGTTCGCTGAAGCTCACAATTGTCTCTCCTTGGTGGAGACAGCTTTTGAACGTTTGATCTCAAATCAGGTAGGACTACCCGCTGAACTTAAGCATATCAATAAGCGAGGA
>contig_841
ATGCGATAAGTAATGTGAATTGCAGAATTTAGTGAATCATCGAATCTTTGAACGCACATTGCGCCCCTTGGTATTCCGAGGGGCATGCCTGTTCGAGCGTCATTACAACCCTCAAGCATTGCTTGGTATTGGGCTCCGCTGCTCACCCAGCCGGCCTTAAAATCAGTGGCGGTGCCGTCGCAGGCTCCAAGCGTAGTACATCTCTCGCTCTGGATGCCCGGCGGTGCCTGCCAGACAACCCCTAATTGTCTCTTTTGGTTGACCTCGGATCAGGTAGGGATACCCGCTGAACTTAAGCATATCAATAAGCGGAGGA
>contig_843
ATGCGATAAGTAATGTGAATTGCAGAATTCAGTGAATCATCGAATCTTTGAACGCACATTGCGTCCCTTGGTATTCnGGGGGGCATGCCTGTTCGAGCGTCATTACAACCCTCAAGCTCTGCTTGGTGTTGGGCGTCACCAGCCTTGGTGTGCCCTAAAATCAGTGGCGGCGCCGTCTGGCTCTAAGCGTAGTAATTTTCTCGCTATGGAGTCCGGGTGGTTGCTTGCTAAAAACCCTAACTTCTCACGGTTGACCTCGGATCAGGTAGGGATACCCGCTGAACTTAAGCATATCAATAAGCGGAGGA
>contig_845
AATGCGATACGTAATGTGAATTGCAGAATTCAGTGAATCATCGAATCTTTGAACGCACCTTGCGCCCCTTGGCATTCCGAGGGGCACACCCGTTTGAGTGTCGTGACATTCTCAAAGAACCTTTCTTTGGAAAGGCTTTTTGGACTTTGGAGGTTATTGCTGGTCCCCCTTTGATAGCCAGCTCCTCTTAAATGGATTAGTAGGGACCACTTTGCAGACCCTAGACGTGATAAGATGTTTCTGCGTCTTGGGTATTTGCTCTGTCGTTTGGAGACCTGCTTCTAACTGTCTTGTTAAAAGACAGCATTCGAGCCTTTCTCGTAAAGGCTTGACTCATGAACCTTGACCTCAAATCGGGTGAGACTACCCGCTGAACTTAAGCATATCAATAAGCGGAGGACTGAGACGCCAAGGCACA
>contig_847
ATGCGATAAGTAATGTGAATTGCAGAATTCAGTGAATCATCGAATCTTTGAACGCACATTGCGCCCTGTGGTATTCCGCAGGGCATGCCTGTTCGAGCGTCATTTCAACCCTCCAGCTTGCTGGGTCTTGGGCTCTGCCGGTCACCCGGCTTGCCTTAAAATCAGTGGCGGTGCCATCGAGCTTTACGCGTAGTAATTTTTCTCGCTTTGGATGTCCGGCTGnGTGCCTGCCATAACCCAAATTTTATCAAAGGTTGACCTCGGATCAGGTAGGGATACCCGCTGAACTTAAGCATATCAATAAGCGGAGGA
>contig_849
AATGCGATAAGTAATGTGAATTGCAGAATTCAGTGAATCATCGAATCTTTGAACGCACCTTGCGCTCCCTGGTATTCCGGGGAGCATGCCTGTTTGAGTGTCATGGTATTCTCAACCTTCTGTAACTTTTGTTGGGTTATCGAAGGCTTGGATTTGGAGGCTTTTGTGCTGGCTTCTCGTTAAGTCGGCTCCTCTTAAATGCATTAGCGCGAGTGTAACGGATCGCTTCGGTGTGATAATTATCTGCGCCGTGGTTGTGAAGTAACATAAGCTTGTGCTCCTAATCGTCCTTCAGTTGGTACAACTTTTTTAACTTCTGGACATCTGGCCTCAAATCAGGCAGGACTACCGCTGAACTTAAGCATATCAATAACGGAGGA
>contig_851
ATGCGATAAGTAATGTGAATTGCAGAATTCAGTGAATCATCGAATCTTTGAACGCACCTTGCACCCTTTGGCATTCCGAAGGGTATGCTCGTTTGAGTGTCATTGTACTCTCACACTTCCGATCTTTGGATAGGGAGCGGTGGACTTGGGTGCTGCTGCTTCACTGTGGCTCACCTCAAATGGATTAGTGCAACTCTTGGTTGGACATAGTACGGCGTGATAAGTGTCTTCGCCGGCACCTCCTAATCGAGGGTGGCTGATTGAGAGCTCTGTGCTTCAAACCGTCTTCGGACAATGACTGACAACTTGACCTCAAATCGAGTAGGACCACCCGCTGAACTTAAGCATATCAATAAGCGGAGGA
>contig_853
ATGCGATAAGTAATGTGAATTGCAGAATTCAGTGAGTCATCAAATCTTTGAACGCACATTGCGCTCCCTGGTATTCCGGGGAGCATGCCTGTCTGAGCGTCATTGCAACCCTCAAGCACTGCTTGGTATTGGGCTCCGCTGGTTTCAGCGGGCCTTAAAATCAGTGGCGGTGCCGTCGAGGCCCTGAGCGTAGTAAATACCCTCGCTATAGAGACCAGGTGGCTCTTGTCATCAACCCCCGAACTTTCTAAGTTTGACCTCGGATCAGGTAGGGATACCCGCTGAACTTAAGCATATCAATAAGCGGA
>contig_855
ATGCGATAAGTAATGTGAATTGCAGAATTCAGTGAATCATCGAATCTTTGAACGCACATTGCGCCCCTTGGTATTCCATGGGGCATGCCTGTTCGAGCGTCATTTGTACCCTCCAGCCCTGCTGGGTGTTGGGCGTTTTGTTCCGCCGCGCGCGTGAACTCGCCTCAAATGCATTGGCAGCCAGCCGTCCCGTGTGGGAGCGCAGCACATTTTGCGCTCTCCGCTGGGTGCGGCGGCGTCCACAAGCCTATACCTTTACGCTTGACCTCGGATCAGGTAGGGATACCCGCTGAACTTAAGCATATCAATAAGCGGAGGA
>contig_857
ATGCGATAAGTAATGCGAATTGCAGAATTCAGTGAGTCATCGAATCTTTGAACGCATATTGCGCCCTTTGGTATTCCGAAGGGCATGCCTGTTCGAGCGTCATTATCAACCATCAAGCTAAGCTTGTCGTTGGACCCCTTTGTCGCCTGGCGACAGGTCCGAAAGATAATGAACGGTGTCATGGCGACCCTATATGCAACGAGCTTGTAAATAGCACGCATTTTGGTGGTCGTCTGGCCCAATCGTCACCCATTTATTTTTTCTCCAGGTTGACCTCGGATCAGGTAGGAATACCCGCTGAACTTAAGCATATCAATAAGCGGAGGA
>contig_859
ATGCGATAAGTAATGTGAATTGCAGAATTCAGTGAATCATCGAATCTTTGAACGCACATTGCGCCCTTTGGCATTCCTTAGGGCATGCCTGTTCGAGCGTCACTAAAACCATCTCACAGATAATGTGGTATTGGTAGAAGTGGGTAGTACTTAACAGTACTTTGTCCTACTCTACTGAAATGGATAGGCCAGAAAAGTGAACCATGGTAATAGACTCTCAGAGTGTTTTAGAATGCTAAACTAGTCTTATCCTGGTTGGAATCTGAGCTACTGGACCCCCCATTTAGTCCAAAACACAGAGAGGTTGACCTCGGATCAGGTAGGGATACCCGCTGAACTTAAGCATATCAATAAGCGGAGGA
>contig_861
AATGCGATAAGTAATGTGAATTGCAGAATTCAGTGAATCATCGAATCTTTGAACGCACCTTGCACTCCTTGGTATTCCGAGGAGTATGCCTGTTTGAGTGTCATTAAATTCTCAAGCTTCAACCTTGTTGTAATGACCTGGTTGTGGTTTGGACTTGAGGGTTGCCGCGAGTTCTTGAACTTTTGAACGGCTCCCTTTAAATGCATTAGTGGTGACTTGGATCCACTATCAAATGTGTTGATAGTTATCTACACTTTGAAGTGACCGACTGTCTTTCCGCTTCTAACTGTCCTTTGGGACAATATCTTGAAATTTGACCTCAAATCAGGTAGGACTACCCGCTGAACTTAAGCATATCAATAAGCGGAGGA
>contig_863
ATGCGATAAGTAATGTGAATTGCAGAATTCAGTGAATCATCGAATCTTTGAACGCACCTTGCACTCCTTGGTATTCCGAGGAGTATGCCTGTTTGAGTGTCATTAAATTCTCAAACCTCAATGGCTTTATTGACATTTGAGGCTTTGGACTTTGGAGGCTTTTGCTGGACCTTCCCTTGTTGAAGCCAGCTCCTCTTAAATGAATTAGTGGGGTCTGCTTTGCTGATCCTTGACGTGATAAGATGCTTCTACGTCTTGGGTTTTGCACTGTTTATTCTAGATCCTGCTTCTAATCGTCTTGTAGAAGACAAATGGTCGACTTGACCCACAAACCTTGACCTCAAATCGGGTGAGACTACCCGCTGAACTTAAGCATATCAATAAGCGGAGGA
>contig_865
ATGCGATACGTAATGTGAATTGCAGAATTCAGTGAATCATCGAATCTTTGAACGCACCTTGCGCCCCTTGGTATTCCGATGGGCACACCCGTTTGAGTGTCGTGAAAACCTCAACCTCCCTGGTTTCTTCTGGAGACCAAAGGAGGCTTGGACTTTGGAGGCCTTTGCTGGCGTCTCTGCCAGCTCCTCTCAAATGAATTAGTGGGGTCTACTTTGCTGATCCTTGACGTGATAAGATACTTCTACGTCTTGGGTTTTTGCACTGTTTACTATAGACCCTGCTTCTAACTGTCTCATAGAAGACAATAGTCGAGTGATTGCCACTCGACACACAACCCCTTGACCTCAAATCGGGTGAGACTACCCGCTGAACTTAAGCATATCAATAAGCGGAGGA
>contig_867
GGCGCGAAATGTAGTGTGAATCGCAGAACATTGTGAATCATCGAATCTTTGAACGCACATTGCGCCTCTAGTAACTTGGAGGCATGCCTGTCTGAGCGTCATTTAAAACCATAGGCCCATACGGGTTTGTATTGGGCATCGCCTCCTGGCGTAGCCTCAAAGACATTGGTCTTATACGCGGACGAGCTCCATTAGGACGGACCGTGTCGGGACTCTAAAACATCTGACTTGACCTCAGATCAGGTAGGACTACCGCCTGAACTTAAGCATATCAATAAGCGGAGGACTGAGACTCCAAGGCACACAGGGGGATAGG
>contig_869
AATGCGATAAGTAATGTGAATTGCAGAATTCAGTGAATCATCGAATCTTTGAACGCACCTTGCGCTCCCTGGTATTCCGGGGAGCACGCCTGTTCGAGTGTCACGAAATTTCTCAAGCTTGGATAGCCTTCTCCAGCTGTCCATTAGCCTTGGTTGTTGGGCTTTGCCGTGTCCTTCATTGGAACGGCTGGCCTTAAATGCATTAGCTGATCCTTGTGCGGCACTGGTTTGACTCAGCGTGATAATGGATCTGATCGCTGAGGACATCCTTTTGGGATGGCCAGTCCTCATTTGGGTTGCTTCTAAATCTGGTCTTGCAGGTTCTTGAATCTGCTGTTCCACTTTTCAGCTTTGACCTCGAATCAGGTGGGACTACCCGCTGAACTTAAGCATATCAATAAGCGGAGGA
>contig_871
AATGCGATACGTAATGTGAATTGCAGAATTCAGTGAATCATCGAATCTTTGAACGCACCTTGCGCCCCTTGGCATTCCGAGGGGCACACCCGTTTGAGTGTCGTGAAATCCTCAAAACCTTTTTTCTTTGACGAGAAAAGGAGTTTTGGACTTGGAGGTTCAATGCTCGCCTTCGGTTCCGAAAGCGAGCTCCTCTTAAATGAATCAGTGGGGTCCGCTTTGCTGGTCCTTGACGTGATAAGATGTTTCTACGTTTTGGATCTGGCACTGTCCCTTGGGATGCCCGCTTCTAACCGTCTCATAGACAGTGATGGTGCTCCGGTCACCGCCATCCACATTGGCGGGAGGCTTGACCCACGACAAAAAACCCTTGACCTCAAATCGGGTGAGACTACCCGCTGAACTTAAGCATATCAATAAGCGGAGGA
>contig_873
AATGCGATAAGTAATGTGAATTGCAGAATTCAGTGAATCATCGAATCTTTGAACGCACCTTGCGCTCCCTGGTATTCCGGGGAGCACGCCTGTTTGAGTGTCATGGTATTCTCAACCTTCATAACTTTTGTTACTGAAGGCTTGGACTTGGAGGTTGTGCTGGCTCTCGTTAGTCGGCTCCTCTTAAATGCATTAGCGTGAACGTTTGCCTCTCGCTATCAGTGTGATAATTATCTGCGCTGTTAGTGTTGAAGCATCATTGGTGTCTCGCTTCTAACCGTCCTTCACTGGACAATTTACTTTGACATCTGACCTCAAATCAGGCGGGACTACCCGCTGAACTTAAGCATATCAATAAGCGGAGGA
>contig_875
ATGCGATAnGTAATGTGAATTGCAGAATTTAGTGAATCATCGAATCTTTGAACGCATATTGCGCCCTCTGGTATTCCGGAGGGCATGCCTGTCCGAGCGnCATTATCAACCCTCAAGCCCTGCTTGCTGTTGGACCCCTCGACGAAAGTCGACGGCCCCAAAGATAACGACGGCGTTGTGGCAACCCCCAGATGCAATGAGCTTTAACACGCACGCATCACGGCGGTACCATGACCCCACGTCTTTAACAACTCTTCTAAGGTTGACCTCGGATCAGGTAGGAATACCCGCTGAACTTAAGCATATCAATAGCGGAGGA
>contig_877
ATGCGATAnGTAnTGTGAATTGCAGAATTCAGTGAATCATCGAATCTTTGAACGCAACTTGCGCTCTCTGGTATTCCGGAGAGCATGCCTGTTTGAGTGTCATGAAATCTCAACCATTAGGGTTTCTTAATGGCTTGGATTTGGAGGTTGCCATTCTAAATGGCTCCTCTTAAAGGAGTTAGCAAGTTTTACTATTGCTATCTGGCGTAATAAGTTTCGCTGGAATGGTATTGTGAAGCGTGCTTCTAATCGTCTTCGGACAATTACTTTGACTCTGGCCTCAAATCAGGTAGGACTACCCGCTGAACTTAAGCATATCAATAAGCGGAGGA
>contig_879
ATGCGATAAGTAATGTGAATTGCAGAATTnAGTGAATCATCGAATCTTTGAACGCACATTGCGCCCTCTGGTATTCCGGGGGGCATGCCTGTTCGAGCGTCATTACAACCCTCAAGCTCTGCTTGGTATTAGGCTTCACCTGCTACAGGTGGGCCTTAAAATCAGTGGCGGTGCCnTCTGGCTnCAAGCGTAGTAATACTTCTCACTTGGGAGnnCCAGTTGTGTnCCTGCTATAAAACCCCAATTTTTAAAGGTTGACCTCGGATCAGGTAGGGATACCCGCTGAACTTAAGCATATCAATAAGCGGAGGA
>contig_881
CTGCGATAAGTAATGTGAATTGCAGAATTCAGTGAATCATCGAGTCTTTGAACGCACATTGCGCCCCCTGGCATTCCGGGGGGCATGCCTGTCCGAGCGTCATTGCTGCCCATCAAGCCCGGCTTGTGTGTTGGGTCGTCGTCCCCCCCGGGGGACGGGCCCGAAAGGCAGCGGCGGCACCGTGTCCGGTCCTCGAGCGTATGGGGCTTTGTCACCCGCTCGACTAGGGCCGGCCGGGCGCCAGCCGACGTCTCCAACCATTTTTCTTCAGGTTGACCTCGGATCAGGTAGGGATACCCGCTGAACTTAAGCATATCAATAAGCGGAGGA
>contig_883
TTGCGATAnGTAATGTGAATTGCAGAATTnAGTGAATCATCGAATCTTTGAACGCACCTTGCGCCCTTTGGTATTCCGAAGGGCATGCCTGTTTGAGTGTCATTAAATTCTCAACTTCAAAAGGGTTTACCTCATTCTTGAAGCTTGGATTATGGAGGCTTGCTGGCAGAACCACTGTCAGCTCCTCTTAAATGTATTAGCAGAACCTTTATAAAGGACTAGCTCCAGTTTGATAATTCTATCTATGCTGTTGCTTGTTAACCTTTCTGTGTTCAGCTTTCTAATAGTCTTTTAGACTGTCTCTATGAGGCATACACTTTTAAGCTTGACCTCAAATCAGGTAGGACTACCCGCTGAACTTAAGCATATCAATAAGCGGAGGA
>contig_885
ATGCGATAAGTAATGTGAATTGCAGAATTCAGTGAATCATCGAATCTTTGAACGCACATTGCGCCCGCCAGTATTCTGGCGGGCATGCCTGTTCGAGCGTCATTTCAACCCTCAAGCCCCCGGGCTTGGTGTTGGAGATCGGCGAGCCCTCCGGGGCGCGCCGGCTCCCAAATATAGTGGCGGTCCCGCTGTAGCTTCCTCTGCGTAGTAGCACACCTCGCACTGGAAAACAGCGCGGCCACGCCGTTAAACCCCCACTTCTGGAAGGTTGACCTCGGATCAGGTAGGAATACCCGCTGAACTTAAGCATATCAATAAGCGGAGGA
>contig_887
ATGCGATAAGTAATGnGAATTGCAGAATTCAGTGAnTCATCGAATCTTTGAACGCACATTGCGCCCCTTGGTATTCCGAGGGGCATGCCTGTTCGAGCGTCATTACAACCCTCAAGCTCTGCTTGGTATTGGGCATCACTAGAAATAGTGTGCCTTAAAGACAGTGGCGGTGCCATCTGGCTCTAAGCGTAGTAATTCTTCTCGCTATAGATGTCTTGTGGATGCTTGCCAGCAACCCCTAATTTTTTAAGGTTGACCTCGGATCAGGTAGGGATACCCGCTGAACTTAAGCATATCAATAAGCGGAGGA
>contig_889
AATGCGATAAGTAATGTGAATTGCAGAATTCCAGTGAACCATCGAATCTTTGAACGCACATTGCGCCCATTAGCACTCTAATGGGCATGCCTGTTCGAGCGTCATTTCAACCCTCAGGCCCTGGCCGGCCTGGCGTTGGGGCGTCTGCGGTTGACCGCAGGCCCTGAAAGATAGTGGCGGTGTCCGCTAGCACTCCGGGCGCAGTAGGTCTCTTTCTCGCCCAGGACGTCTTGCGGGCTGCCGGCCGTAAAACACCCATTTCTTTGGAAGGTTGACCTCGGATCAGGTAGGAATACCCGCTGAACTTAAGCATATCAATAAGCGGAGGACTGAGACTCCAAGGCACACAGGGAnTA
>contig_891
ATGCGATAAGTAATGTGAATTGCAGAATTCAGTGAATCATCGAATCTTTGAACGCACCTTGCGCTCCTTGGTATTCCGAGGAGCATGCCTGTTTGAGTGTCATTAATATATCAACTTCTTCAGCTTTTGTGTCTGTTGAGTGTTGGATTGTGGGGGTTTTGCTGGCCTTTCAAAAGGTCTAGCTCTCCTGAAATGTATTAGCGGAACAATTTGTTGAATCGTTCATTGGTGTGATAACTATCTACGCTATTGATCGTGAAGCAAGTTCAGCTTCTAACAGTCCATTGACTTGGATAAATTTATTAATGTGACCTCAAATCAGGTAGGACTACCCGCTGAACTTAAGCATATCAATAAGCGGAGGA
>contig_893
AGCGCGAAATGTAGTGTGAATCGCAGAACATTGTGAATCATCGAATCTTTGAACGCACATTGCGCCTCTTGTAACAGGGAGGCATGCCTGTCTGAGCGTCATTTAAACCATAGGCCCGCAAGGGTCTGTCTTGGGCCGGTTCGCCCGCGAGGGCGTGGCCTCGAATCGATTGGTCTAACGAGCGGACGAGTTCCATTAGGACGCACCGTTTTCAAGACTTGAAACGCATCCGACTTGACCTCAGATCAGGTAGGGACACCGCCTGAACTTAAGCATATCAATAAGCGGAGGACTGAGACTCCAAGGCACACAGGGGATAGG
>contig_895
nTGCGATAnGnAATGnGAATTGCAGAACCGCGAGTCATCAGATTTTTGAACGCAAGTGGCGGCAACTTAGGTTGTCATGTTTGTTTCAGTGTGTCCGGTTAATTACATCATAGAATATAATGTGATTGAAGAAATTCTCTCACAGAATATGGAATAATGTCAATGAAGACTCCAAACGAACTAGTCACTAAATGGTGATAATCGTTTGTGGATTGGAATTGGTGAATCATTATTCAATAAGAATTATCCAATTATGATACCTGAAATAAGCAAGAGTACCCGCTGAACTTAAGCATATCAATAAGCGGAGGA
>contig_897
ATGCGATAAGTAnTGTGAATTGCAGAATTCAGTGAATCATCnAATCTTTGAACGCACATTGCGCTCCTTGGTATTCCnAGGAGCATnCCTGTTCGAGCGTCATnACAACCCTCAAGCTCTGCTTGGTGTTGGGCGTCACCAGCCTTGGTGTGCCCTAAAATCAGTGGCGGCGCCGTCTGGCTCTAAGCGTAGTAGACTTCTCGCTATGGATGCCTGGGAGACGCTTGTCATAGCCTCTAAATCTTTAAGGTTGACCTCGGATCAGGTAGGGATACCCGCTGAACTTAAGCATATCAATAAGCGGAGGA
>contig_899
ATGCGATAAGTAATGTGAATTGCAGAATTCAGTGAATCATCGAATCTTTGAACGCACCTTGCGCCCTTTCGGTCGTATTCCGTAACGGGACGATGCCTCGTTTGTAGTATCATGAACACCTCAACTCTCATGGCTTGCCGTGATGAGCTTGGACTTTGGGGGTCGTTGCTGGCCTGTGGTCAGCTCCTCTCAAATGAATTAGCCTGCCGGTGTTTGGTTGGGAGTCACAGGTGTGATAACTATCTACGCTTGTGGTTTTCCGTACCCAGGTAACCCGTCCAGCAATGGAGGTTCGACTGGAGCTTATAGACGTCTCTCCTCAGCGAGGACAGGTTTTGTACCATTTGATCTCAAATCAGGTAGGACTACCCGCTGAGCTTAAGCATATCAATAAGCGAGGA
>contig_901
ATGCGAAACGTGATGCGATTTGCATGAATCTGTGAGTCATCTAATCTTTGAACGCGAATGGCACTGTTACGTAAGTAGCAGTATGTCTGTTTGAGAATCGCAAAACAAGATCAACTCTAGTTGAGAGTTGGGACTGGCCTCATATACATACGGTGTGTGTATTTGGCTTGAATTGATCGAGTTGATGAGCTTCCCAGCGCGGCTCAATGTGTGCTAGCGAGACAGTTGTCCCGATCTCACATTATCGCTGCGTTGCAGAGTTCTGACCACAGCTCGCTAAACCTCAGTATCAAATACGATCTCAAATCAGGCAAGATTACCCGCTGAACTTAAGCATATCAATAAGCGGAGGA
>contig_903
AATGCGATACGTAATGTGAATTGCAGAATTCAGTGAATCATCGAATCTTTGAACGCACCTTGCGCCCCTTGGTATTCCGAGGGGCACACCCGTTTGAGTGTCGTGAAAATCTCAACCTCCTTGGTTTCTTCTGGAGATCCAAAGGAGGCTTGGACTTTGGAGGCATTTGCTGGCATCTTCTCTCCTTTGAAGGTCAGCTCCTCTTAAATGAATTAGCGGGCTCCTCTTTGCCAATCCTTGACATGTGATAAGATGCTTCCATGCCTTGGTTTCTGGCTCTGTTGCTTCTGGGACCCGCTTCTAACCGTCTTGACCTTGCATCGAGACAATGTTCGAGCTCGTCTCCCTTCTCTGGGGAGACACTCTCGACCCCACAAACCCTTGACCTCAAATCGGGTGAGACTACCCGCTGAACTTAAGCATATCAATAAGCGGAGGA
>contig_905
CTGCGTTAACTGGTGTGAATTGCAGGTTTAAGAACACTAAACTTTCGAACGCACATGGCGGCCGCGGATTCGTTTCGTGGCTGCGTCCGTTCGAGGAGGTTTAAAAATTTAATATTCCGCCGGGGTTTTCCAGCTTGGTACCCTCGGAGAAAGAAAAAAAAAAACCTAGGCGGTTTAAAATCTCGCTTTGCCCAACGGCAGGCGAGAGATACCGCGCTTAAAAAAAAACCTCTCCTCGAATCGGACGCGATCACCCGCTGAACTTAAGCATATCAATAAGCGGAGGA
>contig_907
ATGCGATAAGTAATGTGAATTGCAGAATTCAGTGAATCATCGAATCTTTGAACGCACCTTGCGCTCCTTGGTATTCCGAGGAGCACGCCTGTTGAGTGTCGTGAAACTATCAAGCTAGAATGCTTTCCTGGCTTGGTTATTGGGTTTTGCCGTTGCTCCCTTCACGGCTGACCTTAAAGTATTAGCTGATTCATGTGGGTAATTGGTGGTTTATCTGGCGTGATAATTATCATGACCGTCGAGATACGCTATTGAATATCCTTTCGAGGATGGCCAATTTTCATGTGGATTGCTTCCAACCTGGAACCTATGTGTTCCGTTTTCAACTTTGACCTCGAATCAGGTGGGACTACCCGCTGAACTTAAGCATATCAATAAGCGGAGGA
>contig_909
ATGCGATAAGTAnTGTGAATTGCAGAATTCAGTGAATCATCGAATCTTTGAACGCAnCTTGCGCnCTTTGGTATTCCGAnGAGCATGCCTGTTTGAGTGTCATTAAATTATCAACCTTGCTCGCTTTTACCGGCTTGAGTTAGGCTTGGATGTGAGGGCTTGCTGGCTTCCTTCAGTGGATGGTCTGCTCCCTTTAAATGCATTAGTGGGATCTCTTGTGGACCGTCACTTGGTGTGATAATTATCTATGCCATCTTGACTTTGAAGCAAAATCTATGGGAACCCGCTCATAACCGTCTTCGGACAATCTTTGACATTTTGACCTCAAATCAGGTAGGACTACCCGCTGAACTTAAGCATATCAATAAGCGGAGGA
>contig_911
AATGCGATAAGTAATGTGAATTGCAGAATTCnGnGAATCATCGAATCTTTGAACGCACATTGCGCCCTTTGGTATTCCTnAGGGCATGnCTnTTCGAGCGTCATTACAACCCTCAAGCATTGCTTGGTATTGGGCTCCGCTGCTCACCCAGCCGGCCTTAAAATCAGTGGCAGCGCCGTCTGAGCTCTGAGCGTAGTAAATATCCTCGCTATAGAGACCAGGTAGCTCTCGTCATCAACCCCCGAACTTTCTAAGTTTGACCTCGGATCAGGTAGGGATACCCGCTGAACTTAAGCATATCAATAAGCGGAGGA
>contig_913
AGCGCGAAATGTAGTGTGAATTGCAGAACATTGTGAATCATCGAATCTTTGAACGCACATTGCACCTCTCGCAGGGGAGGTATGCCTGTCTGAGCGTCATTGAAACCAATAAACCCCTTCTGGGTTTGTCATGGGCTTCACATGAAAGTGTGTTGCCTCAAAGACATGGTCTAACCTGCGGATGAGCTCCTCTTGGACCAGCTGTGGACTTGACCCTTCTATCTGTGTTTGACCTCAGATCAGGTAGGAAGACCGCCTGAACTTAAGCATATCAATAAGCGGAGGA
>contig_915
ATGCGATAAGTAATGTGAATTGCAGAATTCAGTGAATCATCGAATCTTTGAACGCACATTGCGCCCATTAGTATTCTAGTGGGCATGCCTGTTCGAGCGTCATTAATTCCACTTAAGCCCTGCTTAGTGTTGGGAGACTGCTCCAGTGGTGCTACCCTGTAGCTACCCTGCAGCTCCTTAAAGATAGCGGCGGAGTTGTGATATCCTCTGAGCTTAGTAATTTATTCTAGCTTTCGAGTACATCGCTTCCCCTGCCGTTAAACCACCCAATTTTAATGGTTGACCTCGGATCAGGTAGGAATACCCGCTGAACTTAAGCATATCAAAAGCGGAGA
>contig_917
ATGCGATAAGTAATGTGAATTGCAGAATTnAGTGAATCATCGAATCTTTGAACGCACATTGCGCCCCTTGGTATTCCGAGGGGCGATGCCTGTTCGAGCGTCATTATAACCACTCAAGCCTCGGCTTGGTATTGGGGTTTCGCGGTCTCGCGGCCCTTAAAATCAGTGGCGGTGCCGTCTGGCTCTAAGCGTAGTAATTCTCCTCGCTATAGAGCTCTAGACGTCTACCCGCCAGAACCCCAACTTCTCAAGGTTGACCTCGGATCAGGTAGGGATACCCGCTGAACTTAAGCATATCAATAAGCGGAGGA
>contig_919
ATGCGATAAGTAATGTGAATTGCAGAATTCAGTGAATCATCGAATCTTTGAACGCACATTGCGCCCGCCGGCATCCCGGCGGGCATGCCTGTTCGAGCGTCATTTCAACCCTCAGGCTCCGCCTGGCGTTGGGGACCTGCGCACCGCAGCCCCCGAAAGACAGCGGCGGGTGCGCCCTGGAATCGAACGCAGTAGTTTCTTCTCGTTCTGGTTCGGGGCGTCCTCTTGCCGTAAAACCCCCCCGATCACAAGGTTGACCTCGGATCAGGTAGGAATACCCGCTGAACTTAAGCATATCAATAAGCGGAGGA
>contig_921
ATGCGATAAGTAATGTGAATTGCAGAATTCAGTGAATCATCGAATCTTTGAACGCACATTGCGCCCGCCGGTATCCCGGCGGGCATGCCTGTTCGAGCGTCATTTCAACCCTCAGGCTCCGCCTGGCGTTGGGGTCCTGCGCTGCAGCCCCCTAAAGTCAGCGGCGGGTGCGCCTTCGTACCGAACGCAGTAGTTACTTCTCGTTCTGGTCTCGGGGCGCTCTCCGGCCGTAAAAAGACCAAACTTCAATGGTTGACCTCGGATCAGGTAGGGATACCCGCTGAACTTAAGCATATCAATAAGCGGAGGA
>contig_923
AATGCGATATGTAATGTGAATTGCAGAATTCAGTGAATCATCGAATCTTTGAACGCACCTTGCGCCCCTTGGCATTCCGAGGGGCACACCCGTTTGAGTGTCGTGAAATCATCAAAACCTTTTCTTTGATCCTTTGGGTCGAGAAAAGGATTTTGGACTTGGAGGATCAATGCTCACTCTCACCTTTTTGAAAGTGGGCTCCTCTCAAATATATTAGTGGGGGTTTGCTTCGCCGATCCTTGACGTGATAAGTCGTTTCTACGTTTTGGATTTGGTGCTGTCTCTTTAGACACCTGCTCCTAACTGTCTTATGGACAATGATGGTGTTCTGGTCACCGCTGCCTGTGTTGGTGGTTGGGAGGGCTGGACCCACAAGATAACCCTTGACCTCAAATCGGGTGAGACTACCCGCTGAACTTAAGCATATCAATAAGCGGAGGA
>contig_925
AGTGCGAAAAGTAGTGCGATTTGCATGCTCTGTGAGTCATCGAGTCTTTGAACGCATATGGCGCCTCCAGGCCCTGCCCGGAGGCATGTCTGTTTGAGCATCATAACTCTTGGATTTACCAAATAATTGGGCTCACACCACTGTCTGCCCGGAAGCGCCGCGCTGTCGTGGAGTCACAATCAATGCGATAGCTCACACCCGTGATCTCAAATCAGACAGGACTACCCGCCGAACTTAAGCATATCAATAAGCGGAGGA
>contig_927
ATGCGATACGTAATGTGAATTGCAGAATTCAGTGAATCATCGAATCTTTGAACGCACCTTGCGCCCTTTGGCATTCCGAAGGGCACACCCGTTTGAGTGTCGTGATATTCTCAAACCTTCTTGGTTTCTTGACTAAGGAGGCTTTGGACTTTGGAGGCTTTTGCTGGACCTTCCCTTGTTGAAGCCAGCTCCTCTTAAATGAATTAGCTTGCCAGTGTTTGGTGGCGTCACAGGTGTGATAACTATCTACGCTTGTGTTTTCCACCAGGTAACCTTCAGCAATGGAGGCTCGCTGGAGCTCATAAATGTCTCTCCTTAGCGAGGACAGCTTTTTGAACGTTTGATCTCAAATCAGGTAGGACTACCCGCTGAACTTAAGCATATCAATAAGCGGAGGA
>contig_929
GTGCGAAAAGTGATGCGATTTGCATGCTCTGTGAGTCATCGAATCTTTGAACGCATATGGCGCCTGCTGGTTCCACCGGGAGGCATGCCTGTTTGAGAATCGTCTTTCTTTATCCTCTTGGTATCCACGAGGGACATGGGCGTTCACCAGTGATTGCCTGGAATGCGGCGTGGTTGTGCCGTGATAAGCGGATCGGCCAATCGAACAGTGTCAGCGATCTCAAATCAGGCAGGATGACCCGCTGAACTTAAGCATATCAATAAGCGGAGGA
>contig_931
ATGCGATACGTAATGTGAATTGCAGAATTCAGTGAATCATCGAATCTTTGAACGCACCTTGCGCCCCTTGGTATTCCGAGGGGCACACCCGTTTGAGTGTCGTGAACATCCTCAACCTTTCTTTGGTTTCTTGACCAAGGCACACAGGGGATAGG
>contig_933
GCGCGAAATGTAGTGTGAATTGCAGAACATTGTGAACCATCGAATCTTTGAACGCACATTGCGCTCTCTGGTATTCCGGAGAGCATGCTTGTTTGAGTATCTGTAAACATCTCAACCCTCTTGGCGTTTGCGTCGAGAGGATTGGATATGAGCGATCCCAACTCCTTCCTTGGAAAGAGGAGGGTCGCTTGAAATGCAGGTGCAGCTGGACATTCTTCTGAGCGAAAAGCATATCTATTTAGTCCCGTCAAACGGATTATTACTTTTGCTTCAGCTAACATAAAGGTCGAATGGACTACCAACGCTGATTGCAGGAAAACTCGTTCGTAACAGAACTTGTGAACTCGATCTCAAATCAAGTAAGACTACCCGCTGAACTTAAGCATATCAATAAGCGGAGGA
>contig_935
ATGCGATAAGTAATGTGAATTGCAGAATCAGTGAATCATCGAATTTTTGAACGCATATTGCGCTCCTTGGCATTCCTTGGAGCACACTTGTTCGAGCGCCGGTTGCGTTGTAAGGCCCAGCCTTGCGTTGATAATTCCTTTGCCAGGAATTATCCAAACCCATCGGCGACGTCAGCGCCCGCATCGCAACACACTGCGACCACAGCGCGGGGCGTCGCCAAAAACCGTCATGCATGGCCTCGGATCAAGTGGGGATACCCGCTAAACTTAAGCATATCAATAAGCGGAGGA
>contig_937
ATGCGATAAGTAATGTGAATTGCAGAATTCAGTGAATCATCGAATCTTTGAACGCACATTGCGCTCCTTGGTATTCCGAGGAGCATGCCTGTTCGAGCGTCATTACAATGTCAAATGGAATTGGAGTTCCAGCGGAGCTCTTAAATGCAAGCACGTGAGCATTAAACTTCTCACAATTGTGCTCTTACCAATTCTTTGATCTCAAATCAAGCAAGACTACCCGCTGAACTTAAGCATATCAATAAGCGGAGGA
>contig_939
ATGCGATAAATAATGTGAATTGCAGAATTCCGTGAATCATCGAGTTTTTGAACGCACATTGCACTCCTTGGTATTCCGAGGAGTACGCCTGTTCGAGCGTCATTACACTATCAAGCTTTGCTTGGATTTGAATCACTGTCGTGCGCAGGATTCCAATATCGTCGGCAATTGACCATCTGTGATGACTCACTGGGAGTTAATTCGCCATCAACTTTTGACCAGTTGACCTCGGATCAGGCGGGGATACCCGCTGAACTTAAGCATATCAATAAGCGGAGGA
>contig_941
ATGCGATAAGTAGTGTGAATTGCAGAATTCAGTGAATCATCGAATCTTTGAACGCACATTGCGCCCCTTGGTATCCCGAGGGGCATGCCTGTTCGAGCGTCATTATCACCCCTCAAGCCCCTCGGCTTGGTGTTGGGGATCGGCGAGCCTCAGCGCCCGCCGTCCCCTAAATTTAGTGGCGGTCACGCTGTAACTTCCTCTGCGTAGTAGCACACTTAGCACTGGGAAACAGCGCGGCCACGCCGTAAAACCCCCCGAACTTTTGAACGTTTGACCTCGAATCAGGTAGGACTACCCGCTGAACTTAAGCATATCAATAAGGGAGGA
>contig_943
ATGCGATAAGTAATGTGAATTGCAGAATTCAGTGAATCATCGAATCTTTGAACGCACCTTGCACCCTTTGGAATTCCGAAGGGTATGCTCGTTTGAGTGTCATTGTACTCTCACACTCTCTGATCCTTTCAAGGGGTTCGGAGAGCGGTGGACTTGGGTGTTTGCTGCCTTTCCCGGTGGCTCACCTCAAATGCGTCAGTGCACCTCTTGGTTGGACATAGTACGGCGTGATAAGTGTCTTCGCCGGCACCTCGCAAGAGGGTGGCCGATCGGGAGCTCTGTGCTCTCCAACCGTCCGTCTTTGGACAAATTATCTGACAACTTGACCTCAAATCGAGTAGGACTACCCGCTGAACTTAAGCATATCAATAAGCGGAGGA
>contig_945
ATGCGATAAGTAATGTGAATTGCAGAATTCAGTGAATCATCGAATCTTTGAACGCGCCTTGCGCCCTTTGGCTATTCCGAGGGGCATGCCTGTTTGAGTATCATGAACACCTCAACTCTCATGGTTTGCCATGATGAGCTTGGACTTGGGGGTTCGTTGCTGCCGCTCGCGGTGGCTCCCCTTAAATGCATCGGTCGGGCTTTCGTGCGGCTCTGTCCCTTGGCGTTGTATTACCCTCGTCGCTGGATGGCTCGCGATTCTGTGCCCTTCCCTGACTTGCCTCTGGAGTGGCGGTCTTCAACATTTGTGATCTGACCTCAAATCAGGTAGGACTACCCGCTGAACTTAAGCATATCAATAAGCGGAGGA
>contig_947
ATGCGATACGTAATGTGAATTGCAGAATTCAGTGAATCATCGAATCTTTGAACGCACCTTGCGCCCCTTGGCATTCCGAGGGGCACACCCGTTTGAGTGTCGTGAAATCTTCAAAATCCTTTTTTCTTCTTAAAGGGTTTTGGACTTGGAGGTTTAATGCTTGCCCTTTCTTTTGAAAGTGAGCTCCTCTCAAAAGAATTAGTGGGGTCCGCTTTGCTGATCCTTGACGTGATAAAATGTTTCTACGTTTTGGGTTTAGCTCTGTTCCTTGGACGCCTGCTCCTAACCGTCTCACTGACAATGATGGTGCTCTGGTCACCGACCGTCTACATCGGCGGGAGGCTGGACCCACGAAAGAAACCCTTGACCTCAAATCGGGTGAGACTACCCGCTGAACTTAAGCATATCAATAAGCGGAGGA
>contig_949
ATGCGATAAGTAATGTGAATTGCAGAATTCAGTGAATCATCGAATCTTTGAACGCACCTTGCGCCCTTTGGCTATTCCGAAGGGCATGCCTGTTTGAGTATCATGAACACCTCAACTCTCACGGTTCGCCGTGACGAGCTTGGACTTTGGAGGCTTTGCTGGCCTGTGGGTCGGCTCCTCTCAAATGAATCAGCTTACCGGTGTATTGGTGGCGTCACAGGTGTGATAAATATCTACGCTTGCGATnGCCTGCCAGGTAACCCTCAGCAATGGGGGTTCGCTGGGGCTCATAGACGTCTCTCCCTCAGCGAGGTACTAGTTTTTAACGTTCGATCTCAAATCAGGTAGGACTACCCGCTGAACTTAAGCATATCAATAAGCGGAGGA
>contig_951
ATCGCGATAAGTAATGTGAATTGCAGATTTTCCGTGAATCATCGAATCTTTGAACGCACCTTGCGCTCCTCGGTATTCCGAGGAGCATGCCTGTTTGAGTGTCATCGAAACCTCGAAACCGAGCATCGACCTAGTCGGAGCCCGGTTCGGACTATGGGAGTCTGCGGGCGAACCACGTCCGCTCTCCTCAAAAGCATTAGCCGTGGGCAAGGGCCTCGCATGGCACGGCCTCTTCGACGTCGTAATGATCGTCGTGGGCTGGAAGTGCGTCGCTCTAAGGACCCGTGCTTCCCTAGACTTGCGAGCCCGTTCGTAGGAACGGCCGCGCCGCATCGACGCTTGACCTCAAATCAGGTAGGACTACCCGCCGAACTTAAGCATATCAATAAGCGGAGGACTGAGACGCCAAGGCACA
>contig_953
ATGCGATACTTGGTGTGAATTGCAGAATCCCGTGAACCATCGAGTCTTTGAACGCAAGTTGCGCCTGAAGCCATTAGGTTGAAGGCACGTCTGCCTGGGCGTCACGCATTGCGTCACCCGCTCCCCCGTGCCTCTAAGCGGGCATATGCCGGTGCGTGGGTGGATATTGGCCCCCCGTTCACATTCGTGCTCGGTCGGCCTAAAAACCGGGTCCCGAACGACGGACATCACGACAAGTGGTGGTTGCCAAACCGTCGCGCTGTGTCGTGCGTGCCATCGTTTGTTGTGGGTTGGCCCATTGACCCTGAAGTGCCGTCGGTACCTCAACTGCGACCCCAGGTCAGGCGGGATTACCCGCTGAGTTTAAGCATATCAATAAGCGGAGGACTGAGACGCCAAGGCACA
>contig_955
ATGCGATAAGTAnTGTGAATTGCAGAATTCAGTGAATCATCGAATCTTTGAACGCACCTTGCGCCCCTTGGCTATTCCGAAGGGCGATGCCTGTTTGTAGTATCATGAACACCTCAACTCCCATGGTTCGCCATGGTGAGCTTGGTAGTTTTGGGGGTTTTTGGTCTGGCCTATGGTCAGCTCCTCTCAAATGAATTAGCCTGCCAGTGTTTGGTGGCATCACAGGTGTGATAAATATCTACGCTTGCGATTGCCTGCCAGGTAACCTTCAGCGAATGGGGGTTCGGTCTGGGCGTCATAGACGTCTCTCCTCAGCGAGGTACTAGTTTTTAACGTTCGATCTCAAATCGnGTAGGACTACCGCTGAACTTAAGCATATCAATAAGCGGAGGA
>contig_957
AATGCGATAAGTAATGTGAATTGCAGAATTTAGTGAATCATCGAATCTTTGAACGCACATTGCGCCCCTTGGTATTCCGAGGGGCATGCCTGTTCGAGCGTCATTTAAACCAATCCAGCTTGCTGGGTTTTGGGCTTTCGCCTCTGGGCGGGCCTTAAAATCAGTGGCGGTGCTGCCAGGCTCTAAGCGTAGTAATTTTTCTCGCTATAGGGTCCTGGTGGAGGCTTGCCAATAACCCCAAATTTTCAAAGGTTGACCTCGGATCAGGTAGGGATACCCGCTGAACTTAAGCATATCAATAAGCGGAGGA
>contig_959
ATGCGATAAGTAATGTGAATTGCAGAATTCAGTGAATCATCGAATCTTTGAACGCACCTTGCGCTCCTTGGTATTCCGAGGAGCATGCCTGTTTGAGTGTCTTTGAATCATCAACCCCTCCCGTTTTGTGCGGAGAGAAGGTTGGAACTGGGGGTCTGCCGCCGTGAGGCGGCTCCCCTCAAATGTGTCGGTTGGGCCTGTGGGTCGAACTCGGTCGGGCGTTGTAACCATCCTCGCTCCAAGTCTGAGATGTTCCCCCTTTATTGAGCCCTTCCCAGGCTGCCTCTGGAGTGGCGGTCAAGTCAAACTTTGAATTCTGACCTCAAATCAGGTAGGACTACCCGCTGAACTTAAGCATATCAATAAGCGGAGGA
>contig_961
AATGCGATAAGTAATGTGAATTGCAGAATTCAGTGAATCATCGAATCTTTGAACGCACCTTGCGCCCTTTGGTATTCCGAGGGGCATGCCTGTTTGAGTGTCTTGAAAACATCAAACCCACTGGCTTTGCGGTCGGTGCGGTTTGGACTTGGGGGTTCTTTGCTGCCGCTTGCGGTGGCTCCCCTTAAATGAATCAGCTTACCGGTGTATTGGTGGCGTCACAGGTGTGATAACTATCTACGCTTGCGGTCGCCCGCCAGACAACCTCTGCCATCGTCGGAGGTTTGCCGGAGGCTCACAAACGTCTCCCGAGTGGAGACAGCCTTCTGAACGTTTGATCTCAAATCAGGTAGGACTACCCGCTGAACTTAAGCATATCAATAAGCGGAGGA
>contig_963
ATGCGATACGTAATGTGAATTGCAGAATTCAGTGAATCATCGAATCTTTGAACGCACCTTGCGCCCCTTGGCATTCCGAGGGGCACACCCGTTTGAGTGTCGTGACATTCTCAAAAAGAACCCTTCTTGGTCTTGCGATCGGGAAAGGCCTCTTTTTGGACTTTAGAGGCTATTGCTGGTCCCCCCGTTGATAGCCAGCTCCTCTTAAATGAATTAGTAGGGACCACTTTGCCGACCCTAGACGTGATAAGATGTTTCTGCGTCTTGGGTATTCGCTCTGTCCTTTGGAAACCTGCTTCTAACCGTCTTGTGAAAACGACAGCGTTCGAGCCTTTCTCGTTGATCGGGCAAGGCTTGACTTGATGAACCCTTGACCTCAAATCGGGTGAGACTACCCGCTGAACTTAAGCATATCAATAAGCGGAGGA
>contig_965
ATGCGATAAGTAATGTGAATTGCAGAATTCAGTGAATCATCGAATCTTTGAACGCACCTTGCGCCCTTTGGnTATTCCGAAGGGCATGCCTGTTTGAGTATCATGAACACCTCAACTCTCACGGTTCGCCGCGATGAGCTTGGAGTCTGGAGGTTTTGCTGGTCTCTGGTCAGCTCCTCTCAAATGAATCAGCTTGCCnGTnTCTGGTGGCATCATGGGTGTGATAACTATCTACGCTTGTGATTTCCCACCAGGTAACCTTCAGCTATGGAGGTTCGCTGGAGCTTATAAATGTCTCTCCTCGGCGAAGACACATTTTGACCATTTGATCTCAAATCAGGTAGGACTACCGCTGAACTTAAGCATATCAATAAGCGGAGGA
>contig_967
ATGCGnTACGTAATGGAATTGCATACGTGAGTCATCGAATTTTGGAACGCACATTGCGCCTTGTGGTATTCCGCAGGGCATGTGGGATTGAGCGTCATTTCnTTCCATCGCAAAGCGACGCGTTGCGGCGTCTGCTGCTAAATTTATGGCCATGCACATTGATAAACGTTGTGCTTTGGATTCGGAAACAATTGCTTTTGACCTCAGTCCCACAAGATTACCCGCTGAACTTAAGCATATCAATAAGCGGAGGA
>contig_969
ATGCGATAAGTAATGTGAATTGCAGAATTCAGTGAATCATCGAATCTTTGAACGCACATTGCGCCCCGTGGTATTCCGCGGGGCATGCCTGTTCGAGCGTCATTATAACCAATCCAGCTCGCTGGGTCTTGGGCACCGCTTCCTGGCGGGCCTCAAAATCAGTGGCGGTACGGCCGGGCTCTAAGCGTAGTAAACTTTCTCGCTATAGGGTCCCGGGCGGCACTAGCCAGCAACCCCCAACTCTTTCACAGGTTGACCTCGGATCAGGTAGGGATACCCGCTGAACTTAAGCATATCAATAAGCGGAGGA
>contig_971
ATGCGATAAGTAATGTGAATTGCAGAATTCAGTGAATCATCGAATCTTTGAACGCACATTGCGCCCGCTGGTATTCCGGCGGGCATGCCTGTCCGAGCGTCATTATGACCAATCAAGCTCTGCTTGGCCTTGGGGCCTGCTATACCGGCGGTCCTTAAAACCAGTGGCGGTGCCGTCTGGCCCTAAGCGTAGTAATTCTCCTCGCTATAGAGCTCTAGACGTCTACCnCCAGAACCCCACTCTCAGTGCTCGATCAGTAGGAGTACCGCTGAACTTAAGCATATCAATAAGACGGAGGA
>contig_973
TTGCGATATGTAATGTGAATTGCAGAATTCAGTGAATCATCGAATCTTCGAACGCACCTTGCGCCCCTTGGCATTCCGAGGGGCACACCCGTTTGAGTGTCGTGAAATCATCAAAACCTTTTCTTTGATCCTTTGGGTCGAGAAAAGGATTTTGGACTTGGAGGATCAATGCTCACTCTCACCTTTTTGAAAGTGGGCTCCTCTCAAATATATTAGTGGGGTTCGCTTTGCTGATCCTTGACGTGATAAGATGTTTCTACGTTTTGGGTTTAGCATCGTCCCTTGGATGCCCGCTCCTAACTGTCCCACGGACAACGATGGTGCTCTGGTCACCGCCGGTCCACATCGGCGGAAGGCTGGACCCACAAAACGAAACATTGACCTCAAATCGGGTGAGACTACCCGCTGAACTTAAGCATATCA
>contig_975
GnGCGAnAnGTAATGTGAATTGCAGAATTCAGTGAATCATCGAATCTTTGAACGCACCTTGCGCTCTTGGGTTATTCCTAGGAGCATGTTCGTTGGAGTGTCGCGTATCTCTCAACCCCGCCTTTCGTTCTGAACGGCCGTTTCGGGTTGGATCTTGACGCCTGTCTTTGTGCTAGACTGCGTTGAAATGCAACAAGCTGTACCTTTGTACTGGCGGCTTGACCCGTTGTCATAAGCTTACACTTTCAATGGGGACGCCAGTCGGGATGAGCTTACCAGAAATCGCTTCATACACTTTGACCTCCAATCGAGCAGGACTACCCCTGAACTTAAGCATATCAATAAGCGGAGGA
>contig_977
ATGCGATAAGTAATGCGAATTGCAGAATTCCAGTGAGTCATCGAATCTTTGAACGCACATTGCGCCCTTTGGTATTCCGAAGGGCATGCCTGTTCGAGCGTCATTACAACCCTCAAGCTCTGCTTGGTGTTGGGCGTCACCAGCCTTGGTGTGCCCTAAAATCAGTGGCGGCGCCGTCTGGCTCTAAGCGTAGTACATACTCTCGCTCTGGAGGCCTGGTGGCGTCTTGCCAGACAACCCCAATTACTTCTATGGTTGACCTCGGATTAGGTAGGGATACCCGCTGAACTTAAGCATATCAATAAGCGGAGGA
>contig_979
ATGCGATAAGTAGTGTGAATTGCAGAATTCAGTGAATCATCGAATCTTTGAACGCACATTGCGCCCTTTGGTATTCCTTAGGGCATGCCTGTTCGAGCGTCATTTACACCCTCAAGCACAGCTTGGTGTTGGGCGTCTGTCCTCCGGGACTCGCCTCAAAAGGATTGGCAGCCACTTCAGCGGCTTAGAGCGCAGCAGAATTGCGACCTCTGGCAGTCGAAGGCGGCATCCATAAGCTTACTTTTAGTTTGACCTCGGATCAGGTAGGGATACCCGCTGAACTTAAGCATATCAATAAGCGGAGGA
>contig_981
AATGCGATAAGTAATGTGAATTGCAGAATCCAGTGAATCATCGAATCTTTGAACGCATCTTGCGCTCCTTGGCATTCCGAGGAGCATGCCTGTTTGAGTGTCATTAAATTATCAAAACACTTATTTTGTTGAGGTGTTTTGGACTTTGGGAGTGCTGGTCTCTTTTTTCGAGCCGGCTCTCCTCAAAAGCATTGCTTTGGAGACCATCAGCGTGATAATTTTTTTTGTTATGCCGCTGGCTCCTCCTTCTGTCCCTTTTGACCTCAAATCAGGTAGGACTACCCGCTGAACTTAAGCATATCAATAAGCGGAGGA
>contig_983
GTGCGAAAAGTAGTGCGATTTGCATGCTCTGTGAGTCATCGAGTCTTTGAACGCATATGGCACCTCGTGGCGCATGCCGCGGGGTATGCCTGTTTGAGAATCGTTCCACCGCTCTGGCTGGTGCTGCACCGCCGGGACATGGGCCCTCACCACTGACAGCCCCGAATGCAGCGTGCGCGGTCGTGACAATAGCATTTGATCGACGATGCACTGCTCTTTGTTGACGATCTCAAACCAGGCAGGACGACCCGCTGAACTTAAGCATATCATAAGCGGGGA
>contig_985
ATTGCGATAAGTAATGTGAATTGCAGATTTTCAGTGAATCATCGAATCTTTGAACGCACCTTGCGCTCCTTGGTATTCCGAGGAGCATGCCTGTTTGAGTGTCAGTGAATTCATCAACCATGTCGTCGACATATGCAACATGGCTTGGACTTGGGAGCTCTGCCGGTCAGTCACGATCGGCTCTCCTGAAATACATTAGTGGAGGGATGGAGACTAGCGTTTCTTTGGCCTTGGACGTGTTAAACCCTCGCCCTGGCTGGAGTGTCGCTACGTTCTCGAACCGGTCTGCTTCGAACACTATATATCGAGATCAGTTACTACCAGCACGGACGAACGCGGCTCGAACTTCAAACGTCGAGCTTAGCTATTAGTCTGAATGGGAACGCGGTCTCAATTCGTTTGGAAACTTGACCTCAAATCAGGTAGGACTACCCGCTGAACTTAAGCATATCAATAAGCGGAGGACTGAACT
>contig_987
ATGCAATAAGTAATGTGAATTGCAGAATTTAGTGAATCATCGAATCTTTGAACGCACATTGCGCCCCTTCGGTATTCCGAGGGGCGATGCCTGTTCGAGCGTCATTATAACCAATCAAGCTTGTCTTGGTATTGGGGTTCGCCTTCTAGCGTCCCTTAAACTCAATGGCGGTGCCGTTGGGCTCTCAGCGTAGTAATACTCCTCGCTACAGGGTCTTGCGGTTGCTTGCCACAACCCCAACTTTCTTAGGTTGACCTCGGATCAGGTAGGGGTACCCGGCTGAACTTAAGCATATCAATAAGCGGAGGA
>contig_989
ATGCGATAAGTAATGTGAATTGCAGAATTCAGTGAATCATCGAATCTTTGAACGCACCTTGCGCTCCTTGGTATTCCGAGGAGCATGCCTGTTTGAGTGTCTTCAAGTCATCAACCCCTCCCGTTTGTGCGGAGAGGCGGTTGGATCTGGGGGCCCTGCTGCCGTCAGGCGGCTCCCCTCAAACGTGTCGGTTGGGCCTGTGGGTCAAACTCGGTTGGGCGTTGTACCATCCTCGCTCTAAGTCCGAGATGTTCCCCCTTTATCGTGCCCTTCCCAGACTGCCTCTGGAGCGGTGGTCAAAGACAAACTTTGAAATCTGACCTCAAATCAGGTAGGACTACCCGCTGAACTTAAGCATATCAATAAGCGGAGGA
>contig_991
ATGCGATAAGTAATGTGAATTGCAGAATTCAGTGAATCATCGAATCTTTGAACGCACATTGCGCCCCTTGGTATTCCGGGGGGCATGCCTGTTCGAGCGTCATTACAACCCTCAAGCCTGGCTTGGTATTGGGTCTCGCCGTTTGGCGGGCCTTAAAATCAGTAACAGTGTCGTTGGAGGCCCTGAGCGTAGTATATATTCTCGCTATAGGAACTTCCACGGCCATTAACCCTCACTTTCTAAGTTTGACCTCGGATCAGGTAGGGATACCCGCTGAACTTAAGCATATCAATAAGCGGAGGA
>contig_993
ATGCGATACGTAATGTGAATTGCAGAATTCAGTGAATCATCGAATCTTTGAACGCACCTTGCGCCCCTTGGTATTCCGAGGGGCACACCCGTTTGAGTGTCGTGAACATCCTCAACCTTTCTTTGGTTTCTTGACCAAGGGAAGGCTTGGACTTTGGAGGTTTTTATTTTTGCTGGCTTCCTCAGAAGTCAGCTCCTCCTAAATGAATTAGTAGGGTCTGCTTTGCTGATCCTTGACGTGATAAGCATTTCTTCTACGTCAAGTCAGCTCGGAACCTGCTTTCTAACCTTTGAGTTACAGTGTAACTCGACCCTCATAAACCTTGACCTCAAATCGGGTGAGACTACCCGCTGAACTTAAGCATATCAATAAGCGGAGGA
>contig_995
ATGCGATACGTAATGTGAATTGCAGAATTCAGTGAATCATCGAATCTTTGAACGCACCTTGCGCCCCTTGGCATTCCGAGGGGCACACCCGTTTGAGTGTCGTGAAATCATCAAAAACCTTTTTCTTTTGACCTTCTTTGGTCGGGAAACGGATTTTTGGTACTTGGAGGTTCCATGCTTGCTTTCAAGCCTTTGAAAGCGAGCTCCTCTCAAATGAATTAGTGGGGTCTGCTTTGCTGATCCTTGACGTGATAAGATGCTTCTACGTCTTGGGTTTTGCACTGTTTATTCTAGATCCTGCTTCTAATCGTCTTGTAGAAGACAAATGGTCGACTTGACCCACAAACCTTGACCTCAAATCGGGTGAGACTACCTGCTGAACTTAAGCATATCAATAAGCGGAGGA
>contig_997
ATGCGATAAGTAATGTGAATTGAACTATCTACGCTCAGGACCGTCTGCCAGGTAACCTCCAGCGATGGAGGTTTGCTGGGGCTCACAAACGTCTCTCTTCAGTGGGGACAGCTTTTGAACGTTCGATCTCAAATCAGGTAGGACTACCCGCTGAACTTAAGCATATCAATAAGCGGAGGA
>contig_999
ATGCGATAAGTAATGTGAATTGCAGAATTCAGTGAATCATCGAATCTTTGAACGCACATTGCGCCCCTTGGTATTCCGGGGGGCATGCCTCTTCCAGCGTCATTTCACCCCTCAAGCTCTGCTTGGTCTTGGGCCGCGCCGCGCAAGCGGCTGGCCTCGAAAACAGTGGCGGCGCCATTTGGGCTCTCAGCGTAGTAATTAAACCCTCGCGTGTGAGTCTTGGTGGATGCTTGCCAGCAACCCCCGAATTTTCTATGGTTGACCTCGGATCAGGTAGGGATACCCGCTGAACTTAAGCATATCAATAAGCGGAGGA
>contig_1001
GTGCGAAAAGTAGTGCGATTTGCATGCTCTGTGAGTCATCGAGTCTTTGAACGCATATGGCACCTCCAGGCCCTGCCCGGAGGTATGTCTGTTTGAGAATCATAACTGACTTGCTTTTACCGAGCAATTGGGCTCACACCACTGTCTGCCCGAAAGCAGCCGCGCTGTCGTGGGGTTACAAATGCTGCGACGACGAACATCAATCATATCACGTGATCTCAAATCAGACAGGACTACCCGCCGAACTTAAGCATATCAATAAGCGGAGGA
>contig_1003
ATGCGAAAAGTAATGTGAATTGCAGAATTCAGTGAATCATCGAATCTTTGAACGCACATTGCGCCCTCCGGTATTCCGGGGGGCACACCTGTCCGAGCGCCGTTGCGCACCCTCAAGCTCCGGCTTGGTGTTGGGCCCCGCCCCGCCTCTGTGCGGCGGCGCCGCCCCCAATCGATTGGCCCCGGTACCCCGGACCTCAGCGTTGCGGCAAGATAACACGCTGGGGACCCGCGGTGCGGGCCGCCTCGCCAACCATTCAGAACGATTGGCCTCGGATCAGGTGGGGATACCCGCTGAACTTAAGCATATCAATAAGCGGAGGA
>contig_1005
GGGCGAAAGCGATGTGAATTGCAGTGGATCATCGAGTTCTCGAACGCAGAATGCATTAGTGCGGTTCTTAGGGTGGAATGATATGTTGTGTTTTAGATGCAGTAAATGTATTTAGGATGACAATGGAATGGCAGAGCGGTAGCCTGCTGGAGTAAGAAGAGATGAAAAACAAGAACATCACCTGAGAGCCGTAGGGTTACGCGCTGAACTTAAGCATATCAATAAGCGGAGGACTGAGACTCCAAGGCACACAGGGGATAG
>contig_1007
ATGCGATAAGTAATGCGAATTGCAGAATTCCAGTGAGTCATCGAATCTTTGAACGCACATTGCGCCCTTTGGnATTCCGAAGGGCATGCCTGTTCGAGCGTCATTATCACCCTTCAAGCCCTGnGCTTGGTGTTGGACGGCTnGGTCGCATATCnCGTTCGACCCCTCCTAAAGACAATGACGGCGGCCTGTGGTTCCCCCGGTACACTGAGCTTTTCACCGAGCACGTATCGGACAAGGGCACCCGGGACCGGTCCTCTCCTTTCACAAGGAAACTTCTATGGTTGACCTCGGATCAGGTAGGAATACGCGCTGAACTTAAGCATATCAATAAGCGGAGGA
>contig_1009
ATGCGATAAGTAATGTGAATTGCAGAATTCAGTGAATCATCGAATCTTTGAACGCACATTGCGCCCCTTGGTATTCCGAGGGGCATGCCTGTTCGAGCGTCATTATAACCACTCAAGCCTCGGCTTGGTCTTGGGGTCCGCGGTCTCGCGGCTCCTAAATCCAGTGGCGGTGCCGTCTGGCTCTAAGCGTAGTAATTCTCTCGCGTnTAGnGTCnTGGnGGnTGCTTGCCAGAAACCCCCCATTTTCTATGGTTGACCTCGGATCAGGTAGGGATACCCGCTGAACTTAAGCATATCAATAAGCGGAGGA
>contig_1011
GTGCGATAAGTAATGTGAATTGCAGAATTCCGTGAGTCATCGAATCTTTGAACGCAAATTGCACTCCCTGGTATTCCGGGGAGTATGCCTGTTTGAGGGTCAGTTTAAATAAACATCGAGGTGTTGCTTTTTCGTGACGCTTCGGAATTGGGAAGTCTTGATCCTTGGATCAAGTGACCTGAAATTGACACGTTTCTGTGCATCTCGGACGTACATAAGGAATGAGTTTCTAATACGTCAGGGTTTGCCAGGCTCTATTAGGTATGACCATGTTTGCTCGTGGAGTCCGTACCCATAACGTAACTCATGATTTGACCTCAAATCAGGTAGGAATACCCGCTGAACTTAAGCATATCAATAAGCGGAGGA
>contig_1013
ATGCGATAAGTGATGTGAATTGCAGAATTCAGCGAATCATCGAATCTTTGAACGCACATTGCGCCCGCCAGTAGCCTGGCGGGCATGCCCGTTCGAGCGTCATTTCCACCCCTCAGGCCCCGCCTGGTGTTGGGGGCCTGCCGATGCGGCAGCCCCCGAAAGACAGCGGCGGCACGGCCCGCGCGCCCTGGCGAAGTCGCAAAACGCCGCCTGGGACGCGTGGGAAGCGCCTGCCGGAAAACCACATACTTTTTAGGTTGACCTCGGATCGGGTAGGAATACCCGCTGAACTTAAGCATATCAATAAGCGGAGGA
>contig_1015
AGCGCGAAATGTAGTGTGAATCGCAGAGCATTGTGAATCATCGAATCTTTGAACGCACATTGCGCCTCTTGTAGCAGAGAGGCATGCCTGCCTGAGCGTCAGTAAACCCCCATGCCCCCCCGAGCCCTGGTTTGGGCTTGGAGCGGCGTCTTGGGCCCCAGTTGTCGCGGGGATTGGGCGATGGCCCGGCCCCCGTGTGGCCTTGAAGAAATTGACATCTGTCTGTGGGCGCGAGATCCGTTAGGACTGTTGAGCCCCTCGGGATGGAGACGAACGAGCGCTGCTGCGCTGAAAATTTTGACCTCAGGTCAGGTAGGGCCACCGCCTGAACTTAAGCATATCAATAAGCGGAGGACTGAGACT
>contig_1017
ATGCGATAAGTAATGCGAATTGCAGAATTCAGTGAATCATCGAATCTTTGAACGCACATTGCGCCCCTTGGTATTCCGAGGGGCATGCCTGTTCGAGCGTCATTACAACCCTCAAGCTATGCTTGGTATTGGGCCTCATCGGGAACGATGTGCCTTAAAGAGAGTGGCGGCACTGCTTGGCTCTAAGCGTAGTACATACTCTCGCTATGGACGCCTGGCGGATGCTTGCCAGCAAACCCCTAATTTATCAAGGTTGACCTCGGATCAGGTAGGAATACCCGCTGAACTTAAGCATATCAATAAGCGGAGGA
>contig_1019
GTGCGATATCTAGTGTGATCTGCACGAATCTGTGAGTCATCAAGTCTTTGAACGCAACTTGCACCTCCTGGGCAACCGGGAGGTATGTCTGTTTGAGTACGGGTTGAACGATTGTCTCTGGCTAGGGGCAGACTTGGGGTCGCAGTCTCTTGGGAGTGGACCCTCAAATGCAGCATGTGGGGCAAAGGACTGCCTTGCCGTGTGCTAGAGGCCAGCTCGGTCTTGTCATAGCAAGGCGTCTCTTGGCTCGTGGACAGCTGCTGTTCACACTCTTACTATTCGCCGTCTCAAATCAGGCAAGATTACCCGCTGAACTTAAGCATATCAATAAGCGGAGGA
>contig_1021
ATGCGATACGTAATGTGAATTGCAGAATTCAGTGAATCATCGAATCTTTGAACGCACCTTGCACTCCTTGGTATTCCGAGGAGTATGCCTGTTTGAGTGTCATTAAATTCTCAAACCTCAATGGCTTTATTGACATTTGAGGCTTTGGATGTGGGGGTTGCTGGACTCGTCAAGAGATCAGCTCTCCTTAAATGTATTAGTGGGGTCTGCTTTGCTGATCCTTGACGTGATAAGATGCTTCTACGTCTTGGGTTTTGCACTGTTTATTCTAGATCCTGCTTCTAATCGTCTTGTAGAAGACAAATGGTCGACTTGACCCACAAACCTTGACCTCAAATCGGGTGAGACTACCCGCTGAACTTAAGCATATCAATAAGCGGAGGA
>contig_1023
ATGCGATAAGTAATGTGAATTGCAGAATTCAGTGAATCATCGAATCTTTGAACGCATCTTGCGCTCCTTGGTATTCCGAGGAGCATGCCTGTTTGAGTGTCATTAAGTATCTCAAAAAATATTGTGCCTTCAAGGCATAGGTTTTTTGGATGTTGGAAGTTGCCGGCTGCTAGCCAGTGGGCTCTTCTGAAAAGCATTAGTTGAGGAGCTTTGCACTCTATTGGTGTGATAGACTATCTATGCCATGAGATGCTTTATGGGAACCTCTGCTGTCTAACTGTCTTTTATCGGACAATGTGATGAACTTGACCTCAAATCAGGTAGGACTACCCGCTGAACTTAAGCATATCAATAAGCGGAGGA
>contig_1025
ATGCGATAnGTAATGTGAATTGCAGAATTCAGTGAATCATCGAATCTTTGAACnCACATTGCGCCCTTTGGTATTCCTCAGGGCATGTCTATTCGAGCGTCGTTTCGACCTCGAGCGTAGCTTGGTGTTGAGGATTGCAGCAGCATCCTTTAAAAGCATTGGCGGCAGCGCAGCTCAATCGCAACAAAATGCGTGCAAAGCGGCCAACTGCCCGCCATAACTCTCCCGTCAGGGACTTTTTACCAGCTCGACCTCGAATTAGACAGGGATACCCGCTGAACTTAAGCATATCAATAAGCGGAGGA
>contig_1027
ATGCGATAAGTAATGTGAATTGCAGAATTCAGTGAATCATCGAATCTTTGAACGCACATTGCGCCCTTTGGTATTCCGAAGGGCATGCCTGTTCGAGCGTCATTTAAACTCTCAAGCTTTGCTTGGTTTTGAAGGATATCTAAGGATACCTTTCCAACTTGTAGGCAAGTAGATTAAACTTCAAGCGTAGCAATGTTATCGCTTAGTTGTGAAATTGAACTTTGTCTGATAATCAAAAAACTTTCAAGTTTGACCTCGGATCAGGTAGGGATACCCGCTGAACTTAAGCATATCAATAAGCGGAGGA
>contig_1029
ATGCGATAAGTAATGTnAATTGCAGAATTCAnnGAATCATCGAATCTTTGAACGCAnATTGCGCCCATTGGTATTCCGATGGGCATGCCTGTTCGAGCGTCATTTCAACACTCAAGCGCTACTGCTTGGTGCTGGAGCTCTGCGGTTGCAGGCTCTGAAAGACATTGGCAGGACAGTTACGATCCCGAGCGCAGTAAATTTTCTCGCTTAGGGCGTTGTGGCAGTCCTCCGCCATAAAACCTATACTTTTAATCTGTAAAGTTGACCTCGGATCAGGTAGGAATACCCGCTGAACTTAAGCATATCAATAAGCGGAGGA
>contig_1031
ATGCGATAAGTAGTGTGAATTGCAGAATTCAGTGAATCATCGAATCTTTGAACGCACATTGCGCCCCTTGGTATTCCATGGGGCATGCCTGTTCGAGCGTCATTTACACCCTCAAGCTCTGCTTGGTGTTGGGCGTCTGTCCCCGCTTCGCGCGCGGACTCGCCCCAAAGGCATTGGCAGCGGTCTTGCCAGCTTCTCGCGCAGCACATTGCGCTTCTCGAGGCTCCGGCGGATCGGCGTCCATCAAGCCCACATCACAGTTTGACCTCGGATCAGGTAGGGATACCCGCTGAACTTAAGCATATCAATAAGCGGAGGA
>contig_1033
ATGCGATAAGTAATGTGAATTGCAGAGTTCAGTGAATCATCGAATCTTTGAACGCACATTGCGCCCGTTAGTATTCTGACGGGCATGCCTGTTCGAGCGTCATTTCAACCCTCAAGCACCGCTTGGCGTTGGCGGGCTACAGTGCCCTTTAGTGCTGTAGCCGCCCAAATACATTGGCGGTCCCGCCGTGGCTCCCCTTGCGTAGTAACTCACCTCGCACCGGGTCCAGGCGGCGGCCTGCCGTAAAACTCTCTTATTTTAAAACGGTTGACCTCGGATCAGGTAGGAATACCCGCTGAACTTAAGCATATCAATAAGCGGAGGA
>contig_1035
ATGCGATACGTGATGTGAATTGCAGATTTTGTGAATCATCGAAACTTTGAACGCACATTGCGCCTGTTGGTATGCCTTCAGGCACGTCTGTTTGAGCGTTGTTTAAATCTCGGGCAATCCGGTGATGGCGGAAGCGTGCTCCGTCGAAATGACTCAGCAAAGAGCTAACGGGGCGAAACGCAAAGGCTTTGCGCTGTCAAAAATGTCTTCGGACAACTTCTCATCTCAACCTCAAATCAGACGGGGATACCCGCTGGACTTAAGCATATCAATAAGCGGAGGA
>contig_1037
GTGCGAAAAGTAATGCGATTTGCATGCTCTGTGAGTCATCGAATCTTTGAACGCATATGGCACCTCTTGGTTCCTACTAAGAGGTATGCCTGnTTGAGAATCATTTATCCCTTTTGATCnAnTGGATCACACATCCACnTTGGTTGTTGATCCCCAGTTGnTCAAGACATGGACCTTCATCACTGATCGTCTTGAATACAGGCACGGGTTGTTCGTGAGAGTGGAAGCCAATTCTATTGATCGACCAATCCGCTCATATATACCCCAGTGATCTCAAATCAGGCAAGAnTACCCGCTGAACTTAAGCATATCAATAAGCGGAGGA
>contig_1039
ATGCGATAAGTAATGnGAATTGCAGAATTnAGTGAnTCATCnAATCTTTGAACGCACATTGCGCTCCCTGGTATTCCGGGGAGCATGCCTGTCTGAGCGTCATTTAACTCATACCTTCTTGGTGTGTTGGGCCTCGCTCCAGCGGCGTAGnCTCAAAGTCATTGGTCTAAAGGCGGACAAGATCCATTGGGACTAACCGTTTGGGACCATAAACCTCTGACTTGGCCTCAGATCAGGTAGGGCTACCGCCTGAACTTAAGCATATCAATAAGCGAAGGA
>contig_1041
ATGCGATAAGTAATGTGAATTGCAGAATTCAGTGAATCATCGAATCTTTGAACGCACATTGCGCCCCTTGGTATTCCnnAGGGCATGCCTGTTCGAGCGTCATTGCAACCCTCAAGCAnTGCTTGGTATTGGGCTCCGCTGCTCACCCAGCCGGCCTTAAAATCAGTGGCnGTGCCGnTAGGGCCCTGAGCGTAGTAAATATCCTCGCTATAGAGACCAGGCGGTTCTTGTCATCAACCCCACTTACTAAGTTGTACCTCGGATCAGGTAGGAGTACCCGCTCGAACTTAAGACATATCAATAAGAC
>contig_1043
ATGCGATAnGTAATGTGAATTGCAGAATCAGTGAATCATCGAATTTTTGAACGCATATTGCACTCCTTGGTATTCCTTGGAGTACACTTGTTCGAGCGCCGTTTGCATnTTAAGGCTCTGCCTTGnGTTGAGATnTCCTGnCAAGGAnCTCTCCAAGCATCTGGGCGTCnGTCGTGCCTGAACCGCAACACnCTGCGTGnAGGGAnGTCGGCAGTCGCCGAAAACCGTCTAGCATGGCCTCGGATCAAGTGGGGATACCCGCTAAACTTAAGCATATCAATAAGCGGAGGA
>contig_1045
TTGCGATAAGTAATGTGAATTGCAGATTTTCAGTGAATCATCGAATCTTTGAACGCACCTTGCGCTCCTCGGTATTCCGAGGAGCATGCCTGTTTGAGTGTCATTTTAATTCTCAACCATGTCTTGTAACTGAGGCTTGGCTTGGACTTGGGGGTTGCTGGCGGCCTAGGTCGGGTCGGCTCTCCTGAAACGCATTAGCAAAGGGCAGCAAGTCTGTGATGTGGCACGGCCTTTTCGACGTGATAATGATCGTCGTGGGCTGGAAGCGTCCGGACATGCATTCATTGTCTTGTTTGCTTCCAATCACCCCCCGTCCATCGGACTCGGGACTCGAGCTACGGTTGGCTTAGCTATTAGTTGGTCGTGAGGCCAACGAACGCAGGTCGGACTTGGCAAGGGTCGGCTTAGCTATTAGTCGGTCGTGAGGCCGGCGAACGCGGTCGACTTGGTAAAGGGTTGGCTTAGCTACTAGTCGGTCGTGAGGCCGATGAACGCGGTC
>contig_1047
ATGCGATAAGTAATGTGAATTGCAGAATTCAGTGAATCATCGAATCTTTGAACGCACATTGCGCCCGCTGGTATTCCGGCGGGCATGCCCGTTCGAGCGTCATTTTAATTCCTTCCCAGAAAGGAGCTTCTGTTTCCACAGAGGTTTCTATCAGGGGTGTTGGCACCTGTCGCCGCCTAGGCGACCAGAGCCCAAATGCAGTGGCGGACGCGCAAGCGGCCCCTAGCGCAGTAGCAAACTTCGCTCAGGAGGCTCGTAGCAGCGGACCACAGCCTAACAGCAAAGCTCTTTGTTTGCAACAAAAACTTGACCTCGGATCGGGTAGGACTACCCGCTGAACTTAAGCATATCAATAAGCGGAGGA
>contig_1049
ATGCGATAAGTAATGTGAATTGCAGAATTTAGTGAATCATCGAATCTTTGAACGCACATTGCGCCCCTTGGTATTCCGAGGGGCATGCCTGTTCGAGCGTCATTATCGACCATCCAGCTCGGCTGGGTCTTGGGCACCGCTCCTGAGCGGGCCTTAAAAGCAGTGGCGGCGCCGTTTGGGCTCTGAGCGTAGTAAACTATCCTCGCTATAGAGACCAGGCGGTTCCTGTCATCAACCCCCAACTTTCTAAGTTTGACCTCGGATCAGGTAnGGATACCCGCTGAACTTAAGCATATCAATAAGCGGAGGA
>contig_1051
ATGCGATAAGTAATGTGAATTGCAGAATTCAGTGAATCATCGAATCTTTGAACGCACATTGCGCCCCTTGGTATTCCGAGGGGCATGCCTGTTCGAGCGTCATGATCAAATCTCAAGCCTAGCTTGGAATTGGGCTTTCGTCTCCTGCCAATGCAGCTAGTTGAGACGTGCCTAAAAAGAAATGGCGATGCCTCAATGGACTCTAGCGTAGCAGACTGACTTGCGCTTGGAGGGCTGCTGTAGGTTTTTGCTAATAAATAATCAAGTTGGACCTCGGATCAGGTAGGGATACCCGCTGAACTTAAGCATATCAATAAGCGGAGGA
>contig_1053
AATGCGATAAGTAATGTGAATTGCAGAATTCAGTGAATCATCGAATCTTTGAACGCACATTGCGCCCCTTGGTATTCCGAGGGGCATGCCTGTTCGAGCGTCATTACAACAACCCCTCAAGCAAATTGCTTGGTCTTGGGCCCCGTCACTCATCTGGCGGGCCTTAAAATCAGTGGCGGTGCCGCTGGGCCCTGAGCGTAGTAAATATCCTCGCTATAGGGACCCCGTAGGCACTAGCCATCAACCCCCAATTTTCCAAGTTTGACCTCGGATCAGGTAGGGATACCCGCTGAACTTAAGCATATCAATAAGC
>contig_1055
ATGCGATAAGTAATGTGAATTGCAGAATTCAGTGAATCATCGAATCTTTGAACGCACATTGCGCCCGCCAGTATTCTGGCGGGCATGCCTGTTCGAGCGTCATTTCAACCCTCGGCTCCGCCTTTGCAGGTGGAACCGGCGTTGGGGACCGGCCTCCTCCGGGAGGGCCGCCCCCGAAACACATCGGCGGTCCCGCCGCGGCCTTCTGTGCGTAGTAACTCACCTCGCACTGGGGAGCGGCGCGGCCACGCCGTCAAACAGACGAATTTCTCAAGGTTGACCTCGGATCAGGTAGGAATACCCGCTGAACTTAAGCATATCAATAAGCGGAGGA
>contig_1057
ATGCGATAAGTAATGTGAATTGCAGAATTCAGTGAATCATCGAATCTTTGAACGCATCTTGCGCTCCTTGGTATTCCGAGGAGCATGCCTGTTTGAGTGTCATTAAATATCTCAAAAAGCTTGTGCTTTTTTTGGCACAGGAGTTTTGGTACATTGGGAGTTGCTGGCTGCTGGATAACAGTGGTGGGCTCTTCTGAAAAGCATTAGTTGAGGAGCTTTGCACTCTATTGGTGTGATAGACTATCTATGCCAGGAGACGCTTCATGATCCTCTGCCATCTTAACCGTCTTTATAAGACAATATGATAAACTTGACCTCAAATCAGGTAGGACTACCCGCTGAACTTAAGCATATCAATAAGCGGAGGA
>contig_1059
ATGCGATAAGTAATGTGAATTGCAGAATTnAGTGAATCATCGAATCTTTGAACGCACATTGCGCCCCCTCGTGGAGGCATGCCTGTCTGAGCGTCAATCCAAACTTGGGCCTCTTCGGCTCGTGCTGGGCCTCGCCGACGCGTCGCCTCGAATCCAGCTTTGCCTCCGGGACAAGACCCTTTGGGCCGTCCGAAGGCGAAGGCTTTCTTCCGACGACCTCnGATCAGGCAGGGTTACCGCCTGAACTTAAGCATATCAATAAGCGGAGGA
>contig_1061
ATGCGATAAGTAATGTGAATTGCAGAATTCAGTGAATCATCGAATCTTTGAACGCACATTGCGCCCCTTGGTATTCCGAGGGGCATGCCTGTTCGAGCGTCATTGCACACCTCAAGCACCGCTTGGTATTGGGCGCCGTCCTCTGCGGACGCGCCTCAAAGCCCTCGGCGGTGGCGTCCTGCCTCAAGCGTAGTAGAATACACGTCGCTTTGGAGGCCGGGGCGTCGCCCGCCGGACGAAACCTTTGAACTTCTTCCAAGGTTGACCTCGGATCAGGTAGGGATACCCGCTGAACTTAAGCATATCAATAAGCGGAGGA
>contig_1063
GCGCGAAATGTAGTGTGAATTGCAGAACATTGTGAATCATCGAATCTTTGAACGCACATTGCGCCTCTTGTAATAGGGAGGCATGCCTGTCTGAGTCTCATTTAATCTCTAAATCCATTTGGATTTGTGTCTGGGTGCTCGCCTCCTGGGTGTCGCCTCGAAGCCATCTGTCTTATGAGCGGACGAGATCCTTTTGGACTGACCGTTTGTGAGACCTAAAATCTCTGATTTGAGCTCAGATCAGGTAGGACTACCGCCTGAACTTAAGCATATCAATAAGCGGAGGA
>contig_1065
AATGCGATAAGTAGTGTGAATTGCAGAATTCAGTGAATCATCGAATCTTTGAACGCACATTGCGCCTTCTGGTATTCCGGGAGGCATGCCTGCTCGAGCGTCATGACGACAATGTTTCAAGCTCTTTTTTGCTTGGTTTTGAAGGTTGAGTGTTGCATTCACCCTTGAAATTTACCGGCGGACTGCTTCGTGTTCCTTTTGGCGTTATAGGATAACTCTTTCGCTTGAACTCGTTGGCCTGTCCTGCCCTCAAACCCCCAACTATTTTTGGGTTGACCTCGGCTTGGTAGGGATACCCGCTGAACTTAAGCATATCAATAAGCGGAGGACTGAGCTG
>contig_1067
ATGCGATAAGTAATGTGAATTGCAGAATTCAGTGAATCATCGAATCTTTGAACGCACATTGCGCCCATTAGTATTCTAGTGGGCATGCCTATTCGAGCGTCATTTCAACCCTTAAGCCTAGCTTAGTGTTAGGAGCTTACAGTGATGTAACTCCCTAAAGACAGTGGCAGAGCTATATCAACTCTCAGCGTAGTAATTTTATCTCGCTCTTGTAGTTTGGTTTAGCGATCGCCATAAACCTCTATTTTCTAATGGTTGACCTCGGATTAGGTAGGAATACCCGCTGAACTTAAGCATATCAATAAGCGGAGGA
>contig_1069
ATGCGATAAGTAATGTGAATTGCAGAATTCAGTGAATCATCGAATCTTTGAACGCACATTGCGCCCGCTGGTATTCCGGCGGGCATGCCTGTTCGAGCGTCATTATGACCAATCAAGCTCTGCTTGGCCTTGGGGCCCGCTGTACCGGCGGCCCTTAAAATCAGTGGCGGTGCCGTCTGGCTCTAAGCGTAGTAATACTTCTCGCTATGGATGCCTGGGAGACGCTTGTCATAGCCTCTAAATCTTTAAGGTTGACCTCGGATCAGGTAGGGATACCCGCTGAACTTAAGCATATCAATAAGCGGAGGA
>contig_1071
ATGCGATAAGTAATGTGAATTGCAGAATTTTGTGAATCATCGAATCTTTGAACGCACATTGCGCCTTTTGGTATTCCGAAAGGCACGCCTGTTCGAGCGCCGTTTAACATCTAAGCCCCCGGCTTGTGTTGACAATGGTCGCTGGATCTTGTTCAAACAACGTTAAGCGTCTTATTCATAGCTAGCACGTAGCAAAATACGAGCGACCTCTGAAGCAAGATTTGCTCATCAACGAGTTTGGCCTCGAATCAGGTGAGGTTACCCGCTGAACTTAAGCATATCAATAAGCGGAGGA
>contig_1073
ATGCGATAAGTAATGnGAATTGCAGAATTCAGTGAnTCATCGAATCTTTGAACGCACATTGCGCCTGCTAGCATTCTGGCAGGCATGCCTGTCCGAGCGTCATTTCCACCCTCACGCGCCGCGTGGTGTTGGGGCTCTCTCCGCAGCGGGAGGCCCCGAAAGCGAGTGGCGGACCGCCTGGTTTGGCTCCGAGCGCAGTATTTGACACAAAGTCTCGCTCTGGnCGGCCAGCGGCCCTGCCGTGAAACCGTGCTGCCCGCAAGAGCGCACACCCCGACCAAAGGTTGACCTCGGATCAGGTAGGACTACCCGCTGAACTTAAGCATATCAATAAGCGGAGGA
>contig_1075
ATGCGATAAGTAATGTGAATTGCAGAATTCAGTGAATCATCGAATCTTTGAACGCACCTTGCGCTCCCTGGTATTCCGGAGAGCACGCCTGTTCGAGTGTCGTGAAACCGTCAAGCTAGGATGCTGTTTTTTTGCTATCCTGGCTTGGTTTATTGGGCTTTGCCGTGTCTCTCTATTTATATCCCTTCACCAGGAAAAATGAACGGCTGGCCTTAAAAGTATTAGCTGACTCCATGTGGTTTTATTGGTATTCTACTCGGCGTGATAATTAGATGACCGCTGGGAAAGTGTCCCTCTGGGGAACGCCAATTTCCATCTGGGTTGCTTTCTAATCTGGAGCTTTATGTTCCATCTCACTTCACCTTTGGCCTCGAATCAGGTGGGACTACCCGCTGAACTTAAGCATATCAATAAGCGGAGGA
>contig_1077
ATGCGATAAGTAATGTGAATTGCAGAATTCAGTGAATCATCGAATCTTTGAACGCACATTGCGCCCATCAGTATTCTGTTGGGCATGCCTGTTCGAGCGTCATTTCCACCCTCAAGCCCTAGCTGCTTGGTATTGGGCATCATCGGTGACGGTGTGCCTAAAACGTCAGTGGCGGTGCTGCCTAGCTCCAAGCGTAGTAGACTTCTCGCTATGGATGCCCGGGAGACACTTGTCATAGCCTCTAAATCTTTAAGGTTGACCTCGGATCAGGTAGGGATACCCGCTGAACTTAAGCATATCAATAAGCGGAGGA
>contig_1079
AATCGCGATAAGTAATGTGAATTGCAGATTTTCCGTGAATCATCGAATCTTTGAACGCACCTTGCGCTCCTTGGTATTCCGAGGAGCATGCCTGTTTGAGTGTCATCGAAACCTCAGACCGACCCTTCGACCCCGTCGGAGCTCGGTCTGGACTTGTGGGAGTCTGCGGGCGAAGCGTGACTTCGTCGGCTCTCCTCAAAAGCATTAGCCGTGGGTGGCGAGCCTGGCATGGCACGGCCTCCTCGACGTCGTAATGATCGTCGTGGGCTGGAAGTGTACGGCTCGACGGACCCATGCTTCGCAAGCCTTGCGAGCCCGTCCCTCGCGGACGGCCGCGCCCCATCGAAGCTTGACCTCAAATCAGGTAGGACTACCCGCTGAACTTAAGCATATCAATAAGCGGAGGA
>contig_1081
AATGCGATACGTAATGTGAATTGCAGAATTCAGTGAATCATCGAATCTTTGAACGCACCTTGCGCCCCTTGGTATTCCGAGGGGCACACCCGTTTGAGTGTCGTGAACACCCTCAACCTTCTTGGTTTCTTGACCAGGAAGGCTTGGACTTTTGGAGGTTTTCCTTGCTGGCCTCCCTTTTGAAGCCAGCTCCTCCTAAATGGATTAGTGGGGTCCGCTTTGCTGATCCTTGACGTGATAAGTATCCTTCTACGTCTTGGGTTTTGCACTGTTGGCCTGGAACCCGCTTCCAACGGTCTTCGAAAGGAGACGACGTTCGAGTCGCATCGTGACTTGACCTCAATGACCTTGACCTCAAATCGGGTGAGACTACCCGCTGAACTTAAGCATATCAATAAGCGGAGGA
>contig_1083
ATGCGATAAGTAATGTGAATTGCAGAATTCAGTGAATCATCGAATCTTTGAACGCACATTGCGCCCCTCGGTACTCCGGGGGGCATGCCTGTCCGAGCGTCATTGAAACCCATCAAGCTTGGCTTGGTCTTGGGCGCnGTCTTGGGTCCCGCCCGCAACACGTCGGCGGTGCCGGTTCGGCTCTGAGCGTAGTAAGACTCTCGCTCGGGGGGCCGCGGCGGCGCCCGCCTAGAGAACACATCTCAAGTTTGACCTCGGATCAGGTAGGGATACCCGCTGAACTTAAGCATATCAATAAGCGGAGGA
>contig_1085
ATGCGATAAGTAATGTGAATTGCAGAATTCAGTGAATCATCGAATCTTTGAACGCACCTTGCACCCTGTGGCTTTCCACGGGGTACGCCCGTTCGAGCGTCACGTTAACCCATCGCCATCGGTCGTTGACCCGACCGTGAAGCGGATTTGGACGTCGCCGGCCGAGAGGTCGGCTCGTCTCGAAATGCATTAGCTGGAGTGCGGAGCGCCGCGCGACGTTGATAATCGTCTACGCCTCGCGAGCTTCGAGCTCCGCTTCGAACCGTCGTCGACCGGACGACTTACTTTCAAAGTTTGACCTCGAATCGGGTGGGACTACCCGCTGAACTTAAGCATATCAATAAGCGGAGGA
>contig_1087
ATGCGATAAGTAATGTGAATTGCAGAATTCnGnGAATCATCGAATCTTTGAACGCAnATTGCGCCCTTTGGTATTCCGAGGGGCATGCCTGTTCGAGCGTCATTAACATACTCAAGCATTGCTTGGTATTGGAGGCCGCCCCAGCGGGGCGCCCCCGAAACACAGCGGCGACGTAGCCGGACTCCCTGGCGTAGTGACCTTTTCCACCGCCCCGGAGTTGTCGGTCGTGCGTTAGCCGGACAACGCCCCCTTTTCTAGAAATCGACCTCGGATCAGGCAGGACTACCCGCTGAACTTAAGCATATCAATAAGCGGAGGA
>contig_1089
AGCGCGAAATGTAGTGTGAATTGCAGAACATTGTGAATCATCGAATCTTTGAACGCACATTGCGCCTCTCGCGAGGGAGGCATGCCTGTCTGAGCGTCATCAAAAACTGATGAGTCTCCGGACTCGTGCTGGGCTCCGCATCCGATGCGTTGCCTCGAAGCCATGGTCTAACCTACGGACGACTCCAATCGGACCTGCCGTGGGTTTGGCTCGGACATCTGACTTTGACCTCAGATCAGGTAGGAAGACCGCCTGAACTTAAGCATATCAATAAGCGGAGGACTGAGACTCCAAGGCACACAGGGGATAGG
>contig_1091
ATGCGATAAGTAATGTGAATTGCAGAATTCAGTGAATCATCGAATCTTTGAACGCACCTTGCGCTCCTTGGTATTCCGAGGAGCATGCCTGTTTGAGTGTCACGTGAAACCCTCACCCCTGCGATGTCAAAGTCGTGGACGGTGGATTTGGACGCTGCCGTTGTTGGCTCGTCTCGAAATGCATTAGCCGTGCGCGTCGCGCCAGCGCCTCTCGGTGTGATAATTATCTACGCCGTTCAGAGTGCCAGTGCCCAAGACCGTGGCTCATAGCCGTCTTCGGACAATTCACTTTAACGCTCTGGCCTCAAATCAGGTAGGACTACCCGCTGAACTTAAGCATATCAATAAGCGGAGGACTGAGACTCCAAGGCACA
>contig_1093
AATGCGATAAGTAATGnGAATTGCAGAATTCAGTGAATCATCGAATCTTTGAACGCAnATTGCGCCCATTnGTATTCTAGnGGGCATGCCTGTTCGAGCGTCATTACAACCCTCAAGCATTGCTTGGTATTGGGCTCCGCTGCTCACCTAGCGGGTCTTAAATTCAGTGGCGGTGCCGTCGAGGCCCTGAGCGTAGTAAATATCCTCGCTATAGGGACTCGGTGGACGCTGGCCATCAACCCCCAACTTTCTAAGTTTGACCTCGGATCAGGTAGGGATACCCGCTGAACTTAAGCATATCAATAAGCGGAGGA
>contig_1095
ATGCGATAAGTAATGTGAATTGCAGAATTCAGTGAATCATCGAATCTTTGAACGCACCTTGCGCCCCTTGGTATTCCGAGGGGCACGCCTGTTTGAGTGTCTTGAAATCATCAACCGAAGCGGTCTTGTGCCGTCCGAGGTTGGAACTGGAGGCTTTGCTGCTGTTTGCGGCTCCTCTCAAATGCGTCTGCCGTGCCTCTGGGGCCGTGCTCGCAATGGGCGTTGTATTTCCCTCGCTCCGAGTGCCCCTGGACATACTGTGTGTGCGGCACCGACCTGCCTCTCGAGCGGCGGTCTGTCATCAAACCGAATTCTGACCTCAAATCAGGCGGGACTACCCGCTGAACTTAAGCATATCAATAAGCGGAGGA
>contig_1097
ATGCGATAAGTAATGTGAATTGCAGAATTCAGTGAATCATCGAATCTTTGAACGCACCTTGCGCTCCTTGGTATTCCGAGGAGCATGCCTGTTTGAGTGTCATTAATATATCAACCTCTTCAGCTTTTTGCATGTTGAATGTTGGATGTGGGGGTATCTTTTGCTGGACTCTATAAAATGAGGTCAGCTCCCCTAAAATGCATCAGCGAAACAATTTGTTTACCGCTCATTGGTGTGATAACTATCTACGCTATTGACGGTGACGCATGTTTAGCTTCTAATAGTCCATTAACTTGGACAATCTCTTATTAATGTGACCTCAAATCAGGTAGGACTACCCGCTGAACTTAAGCATATCAATAAGCGGAGGA
>contig_1099
AGTGCGAAAAGTAGTGCGATTTGCATGCTCTGTGAGTCATCGAGTCTTTGAACGCATATGGCGCCTCCGGGTGCTGCCCGGAGGCATGTCTGTTTGAGAATCGCATCGCCTTGCTCCTTGTTGAGCGACTTGGGCCCACACCAGTGTCTGCCCGGAAGCAGCCGCGCAGTCGTGGGGTTACACTCATATCACTATCATCACTATCTGCGATACAGCACCGTGATCTCAAATCAGACAGGACTACCCGCCGAACTTAAGCATATCAATAAGCGGAGGA
>contig_1101
ATGCGATAAGTAATGTGAATTGCAGAATTCAGTGAATCATCGAATCTTTGAACGCACATTGCGCCCCTTGGTATTCCGAGGGGCGTGCCTGTTCGAGCGTCATTACAACCCTCAAGCACTGCTTGGTATTGGGCTCCGCTGGCTCCAGCGGGCCTTAAAATCAGTGGCGGCGCCGTTTGGGCTCTGAGCGTAGTAAACTTCTCGCTATAGACGCTCGGGAGCTGCCTGCCATAACCCCAAAATTTCTTAGGTTGACCTCGGATCAGGTAGGGATACCCGCTGAACTTAAGCATATCAATAAGCGAGGA
>contig_1103
GTGCGAAAAGTAATGCGATTTGCATGCTCTGTGAGTCATCGAGTCTTTGAACGCATATGGCACCTCCAGGTGGACCTGGAGGTATGTCTGTTTGAGAATCATTTCCACTTTTCGATTTTTATCGAGCAATTGGGCTCACATCACTGTCTGCCCGAAAGAGCCGCGCTGTCGTGGGGTTACACATGCTGCGACAACGAACACCTAGTGATCTCAAATCAGACAGGACTACCCGCCGAACTTAAGCATATCAATAAGCGGAGGA
>contig_1105
ATGCGATAnGTAATGTGAATTGCAGAATTCAGTGAATCATCGAATCTTTGAACGCACCTTGCGCTCCTTGGTATTCCGAGGAGCATGCCTGTTTGAGTGTCTTGAAGTCATCAACCCCTTCCGTTTCGTGCGGACTGGGTTGGAGCTGGGGGCTTTGCTGCCGTGAGGTGGCTCCCCTCAAATGCATCGGTTGGGCCTGTGGGTCGAACTCGACTGGGCGTTGTACCATCCTCGCTCGACAGAGACGTTCCCCTTTTGTGCCCTCCCTCGACCTGCCCATTTGGAGAGGCGGTCAAGCTATACTTTGAAATCTGACCTCAAATCAGGTAGGACTACCCGCTGAACTTAAGCATATCAATAAGCGGAGGA
>contig_1107
AATGCGATAAGTAATGTGAATTGCAGAATTCAGTGAATCATCGAATCTTTGAACGCACATTGCGCCCTTTGGTATTCCGAAGGGCATGCCTGTTCGAGCGTCATTTCAACCCTCAAGCTCTGCTTGGTATTGGGCCCTGCCGCGATGGCAGGCCTTAAAATCAGTGGCGGTGCCGTCTTGGTTCCAAGCGTAGTACATCTCTCGCTCTGGAGGCCTGGTGGCGTCTTGCCAGACAACCCCAATTACTTCTATGGTTGACCTCGGATCAGGTAGGGATACCCGCTGAACTTAAGCATATCAATAAGCGGAGGA
>contig_1109
GCGCGAAATGTAGTGTGAATTGCAGAACATTGTGAATCATCGAATCTTTGAACGCACATTGCACCTCTCGCAGGGGAGGTATGCCTGTCTGAGCGTCATCAAAACCCAATGGACCTCTGGGTTCGTGTTGGGCTCCGCATCTGGTGCGTTGCCTCAAAGTCATGGTCTAACCTATGGACGAGCTCCTCTTGGACGTGCCATGGAACTGACCCCTCTCTCTGTATTTGACCTCAGATCAGGTAGGAAGACCGCCTGAACTTAAGCATATCAATAAGCGGAGGA
>contig_1111
AATGCGATAAGTAATGTGAATTGCAGAATTCAGTGAATCATCGAATCTTTGAACGCACCTTGCGCCCATTGGTATTCCGATGGGCATGCCTGTTTGAGTGTCTTGAAATCATCAAACCCGTTCGGTTTCACCGCCGAGCGTGGTTTGGACTTGGGGGCTTGCCGCTTCGCCGCGGCTCCCCTTAAATGAATCGGTTTCGGGTCTCCGTGGGAGTAACCCCTTGGGCGTTGTATAACCCTCGCCGTCTGGGAACTCCTCGCGACGTTCGCGTCGTCGAAGGGCCTTGAAGGAACCTAGACCTGCTGTAGAGCGGCGGTCAATGTTAAATCGAGATCTGACCTCAAATCAGGTAGGACTACCCGCTGAACTTAAGCATATCAATAAGCGGAGGA
>contig_1113
ATGCGATAAGTAATGTGAATTGCAGAATTCAGTGAATCATCGAATCTTTGAACGCACATTGCACCCTCTGGTATTCCGGGGGGTATGCCTGTTCGAGCGTCATTGCAACCCTCAAGCGCTGCTTGGTATTGGATGTCACTGTTATAGTGCATCTCAAAGTTATTGGTGGCAGCATTAAGCTTCTTGTGTAGTAATTTTCTCGCTATGGAGTTGATGTCTGACTGCTAGAACCCCCAATGTATTAAAAGGTTGACCTCGGATCAGGTAGGGATACCCGCTGAACTTAAGCATATCAATAAGCGGAGGA
>contig_1115
AGTGCGAAAAGTAGTGCGATTTGCATGCTCTGTGAGTCATCGAGTCTTTGAACGCATATGGCACCTCCAGGCGCTGCCCGGAGGTATGTCTGTTTGAGAATCATACCATCATCTGTTTGGGCTCACACCACTGTCTGCCCGGAAGCAACGCGCCGCGCAGTGTTACAATACAAGCGTCTGCGACAGCCCATGCCACGTGATCTCAAATCAGACAGGACTACCCGCCGAACTTAAGCATATCAATAAGCGGAGGACTGAGACTCCAAGGCACA
>contig_1117
ATGCGATAAGTAATGTGAATTGCAGAATTCAGTGAATCATCGAATCTTTGAACGCACCTTGCGCCCCTTGGTTATTCCTTGGAGCATGCCTGTTTGAGTATCATGAACACCTCAACTCTCATGGTCTTCCATGATGAGCTTGGACTTTGGGGGTTTGCTGGCCCTGCGGCCGGCTTCTCTCAAATGAATCAGCTTGCCAGTGTTTGGTGGCATCACGGGTGTGATAACTATCTACGCTCGCGGTCGTCCGCCAGGTAACCCTCAGCGATGAAGGTTCATTGGAGCTCATAAACGTCTCTCCTCGGCGAGGACGACTTTTGAACGTTCGATCTCAAATCAGGTAGGATTACCCGCTGAACTTAAGCATATCAATAAGCGGAGGA
>contig_1119
ATGCGATACGTAATGCGAATTGCAGAATTCAGTGAATCATCAAATCTTTGAACGCAAATGGCGCTCTCGGGATAGACCTGAGAGCACGCCTCTTTGAGTATCGATTCTACCAACTCCAGTGAACTTGATTGTATTGCTGGGACCAATCTGAGTCGTTTCACTTGCGAAAGTGCGACTTGAAGAGGAATGGACAATGCAGATTGGCGTTAAGTCAGTCTAGGGCGTCTGCGCTGAGTCGAGCGTCAAGCTAGGTAAAACGTTGGCTAGTTCCAACATCCTATCGAGTTTGGCTGCTTTAGCGAATGCGGGCGACCGAAGAGTTGTCTTGAAACACCAAAACTCTTGAATTTAGATCTCAAATGAAGCGAGAATACCCGCTGAACTTAAGCATATCAATAAGCGGAGGA
>contig_1121
AATGCGATAAGTAATGTGAATTGCAGAATTCAGTGAATCATCGAATCTTTGAACGCACCTTGCGCTCCTTGGTATTCCGAGGAGCATGCCTGTTTGAGTGTCATGGTATTCTCAACCCACACATCCTTGTGATGCTTGTGAGGCTTGGACTTGGAGGCTTGCTGGCCCATCGCGGTCGGCTCCTCTTGAATGCATTAGCTTGGTTCCTTGCGGATCGGCTCTCAGTGTGATAATTGTCTACGCTGTGACCGTGAAGCGTTTGGCGAGCTTCTAACCGTCCTGCTAGGGACAACTTACTTGACATCTGACCTCAAATCAGGTAGGACTACCCGCTGAACTTAAGCATATCAATAAGCGGAGGACTGAGACGCAAGGCACACAGGGGA
>contig_1123
ATGCGATAAGTAATGTGAATTGCAGAATTTAGTGAATCATCGAATCTTTGAACGCACATTGCGCCCGCCAGTATTCTGGCGGGCATGCCTGTTCGAGCGTCATTGCAACCCTCAGGCCCTGCCTGGCGTTGGAGGACTGCACTGCAGCCTCCCAAAGCAAGCGGCGGCGGCGCCCAAACCGAACGCAGTAGTTACTTCTCGTTCTGGGTGTGGGACGTTGACCTGCCGGAAAACCCCGACTCTTTTTAGTTGGTTGACCTCGAATCAGGTAGGAATACCCGCTGAACTTAAGCATATCAATAAGCGGAGGA
>contig_1125
GTGCGATAAGTAATGTGAATTGCAGAATTCAGTGAATCATCGAATCTTTGAACGCACATTGCGCCCGGTGGTATTCCGCCGGGCATGCCTGTTCGAGCGTCTCTATCAACCATCACGCCCCGGCGTGGAACTGGGGATTGCAGTTTGCTGCAGCCCTAAATCTCATATGCGATCCCAGTTGGTTCTATGCGTAGTACGTACCCCGCTACAGAACTTTAATTGGAGCCGTCGGCAGTAAATGGTGCAAGCCCATTTTAAGGTTGACCTCGAATCAAGTAGGGATACCCGCTGAACTTAAGCATATCAATAAGCGGAGGA
>contig_1127
ATGCGATAAGTAATGCGAATTGCAGAATTCAGTGAGTCATCAAATCTTTGAACGCACATTGCGCCCCTTGGTATTCCGAGAGGCATGCCTGTTCGAGCGTCATTACAACCCTCAAGCACTGCTTGGTATTTGGCTCCGCTGGCTCCAGCGGGCCTTAAAATCAGTGGTGGCGCCGTTTGGGCTCTGAGCGTAGTAAACATCCTCGCTATAGGGACCCGGTGGACACTAGCCATCAACCCCCATTTTCCAAGTTTGACCTCGGATCAGGTAGGGATACCCGCTGAACTTAAGCATATCAATAAGCGGAGGA
>contig_1129
GCGCGAAATGTAGTGTGAATCGCAGAACATTGTGAATCATCGAATCTTTGAACGCACATTGCGCCTCTCTCTCGAGAGGCATGCCTGTCTGAGCGTCATTACAACCTTTGCGCTCTGCGCAGTGTTGAGCGCAGCCTTCTGGGCTCGCTTCAAATCCAGTGGCAGCACCGCAGAGCCCCTACGCGCAGTGATCACCGCCGCCGGTGGAGCGCTGCGAGTGCTCGCCAG
>contig_1131
ATGCGATAACTAATGTGACCTGCACAACTTTGTGAATCATCGAGTCTTTGAACGCAAATTGCACTCGCTGGCTCGCCAGAGAGTATACCTGTTTGAGCATCACAGCATCAGCCGTACAGCCGTGCGGGACGTGGCGCTTTGCGGGAGCAGCCGCTCTAGCAATCCGCTGAATTGCATCAGGGCGCATGCGAGTGTCTGCAGTGTGGTGGGGCGTCGCCTTGGGCAATATGAAGCACGCGCATGCGCAAACCGCGCACGATCTCAAATCAGGCAGGACCACCCGCTGAACTTAAGCATATCAATAAGCGGAGGA
>contig_1133
ATGCGATAAGTAATGTGAATTGCAGAATTCAGTGAATCATCGAATCTTTGAACGCATCTTGCGCTCCTTGGTATTCCGAGGAGCATGCCTGTTTGAGTGTCATTAAATTCTCAAACCACAAACTTTTGTTGTGGCTTGGATAGTTGGGTGTTGCTAGCTTTTTATTGTAGGCTCACCTTAAATACATAAGTGGTGCATTTAGAAACTTGTTAGGTGTTTGTAAATTATCAATACATCTATGTTTCTCTGAATATACTGCTTCTAACAACCCTCATTTGATGATTTTGACCTCAAATCAGGTAGGACTACCCGCTGAACTTAAGCATATCAATAAGCGGAGGA
>contig_1135
GCGCGAAATGTAGTGTGAATCGCAGAACATTGTGAATCATCGAATCTTTGAACGCACATTGCGCCTCCCTTAACCGGGGGGCATGCCTGTCTGAGCGTCATTTAAACCTATGGACCTGAATGGGTTCCGTGTTGGGCCTCGCCTCTCCGAGGGGCGTCGCCTTGAAGGCATCGGCTTTACAGAGCGGACGGGATCCTTATGGACTGACCGTTTCGTGGCCGGAGTTTGACTCTGATTTGACCTCAGATCAGGTAGGGATACCGCCTGAACTTAAGCATATCAATAAGCGGAGGA
>contig_1137
AATGCGATAAGTAATGTGAATTGCAGAATTCAGTGAATCATCGAATCTTTGAACGCACCTTGCACCCTTTGGTATTCCAAAGGGTATGCTCGTTTGAGTGTCATTGTACTCTCACACTCTCTGATCTTGCATTGGGGAGCGGTGGACCTGGATGTTGCTGCGTCGCTGTGGCTCATCTGAAATGGGTTAGTGCATCTCATGGTTGGACTTGTACAGCGTGATAAGCATCTTCGCTGGCACCTTTCATTTGGTGGTCCAACTGGGAGCTCTGTGCTTCTAACTGTCCTTGCGACAATATCTGACAACTTGACCTCAAATCGAGTAGGACTACCCGCTGAACTTAAGCATATCAATAAGCGGAGGA
>contig_1139
GTGCGAAACGTAnTGCGATTTGCATGTCCTGTGAGTCATCGAGTTTTTGAACGCATATGGCGCCTCTTGGCTATGCTGGGAGGCATGCCTGTTTGAGAATCATTTACCATTCCTTTCCGATGGACATTTGTTCGTTGGAAGACATGGGCTGTCATCGCTGACTGCCTCTAATTGTGCATGTGGTTGTGTCGTGCTAGTGTATTTCATTGTCGACTAACCATTTCCCAGTTTTTGATCTCAAATCAGGCAGGATGACCCGCTGAACTTAAGCATATCAATAAGCGGAGGA
>contig_1141
GCGCGAATGTAGTGTGAATCGCAGAACCTTGTGAATCATCGAATCTTTGAACGCACATTGCGCCTCTCTCTCGAGAGGCATGCCTGTCTGAGCGTCATTTAAATCAATGAGATTAATCTCGTGTTGGGCATCGCCCCTGGCGGTAGCCTTCGTATGCCACTCGGTCGTAATAGAGTGGGCGGAGTTCCTTTACGGTACGGACCACTCATGGCTTTACGTACTTTGTACTGTACCTCAGATCAGGTAGGACTACCGCCTGAACTTAAGCATATCAATAAGACGGAGGA
>contig_1143
ATGCGATACGTAATGTGAATTGCAGAATTCAGTGAATCATCGAATCTTTGAACGCACATTGCACTCCTTGGTATTCCGAGGAGTATGCCTGTTTCAGTATCATGAGCACTCTCACACCTAACCTTTGGGTTTATGGCGTGGAATTGGAATGCGCCGACTGTCATGGTTGGCCCTTCTAAAATGTAGTTCTTGGCTGTCACCTAATACAGCAGTTTGGCCTAATAGTTTTGGCATTCATTGTCAAATCTTTGGCTAACATTTGCTCCAGGAGTCAGTCTTGATAATACAGAAAACTCATTCAAATTTTGATCTGAAATCAGGTAGGGCTACCCGCTGAACTTAAGCATATCAATAAGCGGAGGA
>contig_1145
ATGCGATAAGTAATGTGAATTGCAGAATTCAGTGAATCATCGAATCTTTGAACGCACCTTGCGCCCCTTGGTATTCCGAGGGGCATGCCTGTTTGAGTGTCTTGAAATCATCAGGCCTGCCGGGTTCTTGCAATCCGTCGGGCTTGGAGTTGGGGGTCTTGCTGCCTCGCGGCGGCTCCCCTTGAATGCATCGGCTGGGCCTCTGGGGTTCCTGCTCTCGGGCGTTGTATCAACCTCGCTTGCGGCAGACCCTGGCTTTGCGCGTCCGGCTTTGACCTGCCTCTGGAGCGGCGGTCAACCATTGAAATCTGACCTCAAATCAGGTAGGACTACCCGCTGAACTTAAGCATATCAATAAGCGGAGGACTGAGAC
>contig_1147
GTGCGAAAAGTGATGCGATTTGCATGCTCTGTGAGTCATCGAATCTTTGAACGCATATGGCACCCTCTGGCTGTACCAGGGGGCATGCCTGTTTGAGAATCATTCACCCTCTTGATCCATTGATCATCATCCATCTAATGGCATCAGACATGGACATGTTCnTCAGTGATTGTCTTGAATTGTGCGTGATTGTGTCGTGATAGGGGATGGCATTGCTGCTGTTGATCGAnCAATCATTCTTACCTTTGATGATCTCAAATCAGGCAAGACTACCCGCTGAACTTAAGCATATCAATAAGCGGAGGA
>contig_1149
GCGCGAAATGTAGTGTGAATTGCAGAACATTGTGAATCATCGAATCTTTGAACGCACATTGCACCTCTCGCAGGGGAGGTATGCCTGTCTGAGCGTCATTGAAACCAATAAACCCTCACTGGGTTTGTGATGAGCTCTGCATGGAAGTGCACTGCTTTGAATCGATGGTCTAACCTGCGGACGACTCCAATCGGACCTGCCGTGGGTTTGGCTCGGACATCTGACTTTGACCTCAGATCAGGTAGGAAGACCGCCTGAACTTAAGCATATCAATAAGCGGAGGA
>contig_1151
ATGCGATAAGTAATGTGAATTGCAGAATTCAGTGAATCATCGAATCTTTGAACGCACCTTGCACCCCTTGGTATTCCGAGGGGTATGCCTGTTTGAGCGTCATTAAATTCTCAACTCTTCAAATTGTTGTAATGACGACTTGAAGACGTTGGATGTGGAGGTTTTTGCTGGCCTTTTATTAAGTCAGCTCCTCTTAAATGCATTAGTGGTTACTGTTCTTTTCCACTTTGGTGTGATAGTCTATCTACGCCTATAAGTGAAAGATGTTAAGTGTAGCTGCTTTCAAACCGTCTGGnCTTTACTGGACAATTTGAACTGTTTGACCTCAAATCAGGTAGGATTACCCGCTGAACTTAAGCATATCAATAAGCGGAGGA
>contig_1153
ATGCGATAAGTAATGTGAATTGCAGAATTnAGTGAATCATCGAATCTTTGAACGCACATTGCGCCCGCTAGTATTCTGGCGGGCATGCCTGTTCGAGCGTCATTTCAACCATCAAGCCTTAGGCTTGTGTTGGGGCCCTGCGGCCGTCCGCAGCCCCCTAAAAATAGTGGCGGGCTCGCTATATACCGAGTGCAGTAGTTTACTCTTCGCTCAGGACGTGTAGCGGGTTCTGGCCGTAAAACCCCCAAATTTTCAAGGTTGACCTCGGATCAGGTAGGAATACCCGCTGAACTTAAGCATATCAATAAGCGGAGGA
>contig_1155
AATGCGATACGTAATGTGAATTGCAGAATTCAGTGAATCATCGAATCTTTGAACGCACCTTGCGCCCCTTGGTATTCCGAGGGGCACACCCGTTTGAGTGTCGTGAACACCCTCAACCCTCCCGGTTTCTTTGGCCGGGAAGGCTTGGACTTTGGAGGTTTTCTTTGCTGGCCTCCCTTTGAAGCCAGCTCCTCCTAAACGAATTAGTGGGGTCCGCTTTGCCGATCCTCGACGTTGATAAGTGTGCTTCTACGTCTTGGGTTTGGCACCGTTGTCCTGGAACCTGCTTCCAACAGTCTTCGAACGAAGACGATGTTCGAGTCGCTATGCGACGTCGACCTAAGTGACCTTGACCTCAAATCGGGTGAGGCTACCCGCTGAACTTAAGCATATCAATAAGCGGAGGA
>contig_1157
ATGCGATAAGTAATGTGAATTGCAGAATTCAGTGAATCATCGAATCTTTGAACGCACATTGCGCCTGCCAGTATTCTGGCAGGCATGCCTGTCCGAGCGTCATTTCAACCCTCAAGCCCCCGGGCTTGGTGTTGGGGACCGGCCACCGCCGCAACTCGCGGCAGGCCGCCCCCGAAATACAGTGGCGGTCACGCTGCGGCATCTCCTGCGTAGTAACACACCTCGCATCAGATACGCTACGAGACCACGCCGTAAAACAACCCACTTCTGAAATGTTGACCTCGGATCAGGTAGGGATACCCGCTGAACTTAAGCATATCAATAAGCGGAGGA
>contig_1159
ATGCGATAnGTAATGTGAATTGCAGAATTCAGTGAATCATCGAATCTTTGAACGCACCTTGCGCCCCTTGGTATTCCGAGGGGCACACCCGTTTGAGTGTCGTGAACATCCTCAACCTTCTTGGTTTCTCAACCGGGGAAGGCTTGGACTTTGGAGGTTTTCCCTTGCTGGCCTTCCTTTGAAGCCAGCTCCTCCTAAATGGATTAGTGGGGTCTGCTTTGCCGATCCTTGACGTGATAAGCGTGCTTCTACGTCTTGGGTTTCGCGCTnCCTCGGCCTGGAACCCGCTTCCAACGGTCTCTCTTTTGAAAGACGATCTTAGAACCTTGACCTCAAATCGGGTGAGACTACCCGCTGAACTTAAGCATATCAATAAGCGGAGGACTGAGA
>contig_1161
ATGCGATAAGTAATGTGAATTGCAGAATTCAGTGAATCATCGAATCTTTGAACGCACATTGCGCCCCTTGGTATTCCGGGGGGCATGCCTGTTCGAGCGTCATTTCAACCCTCAAGCTTTGCTTGGTCTTGGGCACTGCCGGAAACGGCTTGCCTTAAAATCAGTGGCGGTGCCAnTCnnGCTCTAnGCGTAGTAATACTTCTCGCTACAGGGTCCAGCCGTCCACCCGCCAGAACCCCTAATTTTCTTAGGTTGACCTCGGATCAGGTAGGGATACCCGCTGAACTTAAGCATATCAATAAGCGGAGGA
>contig_1163
AACGCGAAATGTGTTATGACATGCAATCTTTGTGAATGATGAATATTTGAACGCACCTTGTACCTATCGATGAGACAGGTATGCTTGTTTGAGAAAAATCAAAAAAAGAAATGAGGTTACAAACTGTTTCCTTGAAATACAAGAAAGATGTGTTGCAGTGCACTGTTTTGGGATAAAATGAACAAAACAATCTCTAACAACATATGCGAGAAGATGAACACGTTCAGATTCTCACACTTTCAACTCTTTCTCAAATCAAGCAAGATCACCCGCTGAACTTAAGCATATCAATAAGCGGAGGA
>contig_1165
ATGCGATAAGTAATGTGAATTGCAGAATTTAGTGAATCATCGAATCTTTGAACGCACATTGCGCCCCGTGGCATTCCGCGGGGCATGCCTGTTCGAGCGTCATTTCAACCCTCAAGCCCGGCTTGGTATTGGGCCCCGCCGTCCGCGGCCGGCCCTAAAGGCAGTGGCGGTACCGCCTGGCCCTCAGCGTAGTACAGCTCTCGCTCCAGGGCCCGGCGGCAGCCGGCCAGAACCACCCCCTATGGTTGACCTCGGATCAGGTAGGGATACCCGCTGAACTTAAGCATATCAATAAGCGGAGGA
>contig_1167
ATGCGATAAGTAATGTGAATTGCAGAATTCAGTGAATCATCGAATCTTTGAACGCACCTTGCGCTCCTTGGTATTCCGAGGAGCATGCCTGTTTGAGTGTCATTAAATTCTCAACCTTCCAACTTTTATTAGCTTGGTTAGGCTTGGATGTGGGTGTTGCAGGCTTCATTAATGAGGTCGGCTCTCCTTAAATGCATTAGCGGAACTTTTGTGGACCGTCTATTGGTGTGATAATTATCTACGCCGTGGATGTGAAGCAGCTTTATGAAGTTCTGCTTCTAACCGTCCATTGACTTGGACAATTTTTTGACAATTTGACCTCAAATCAGGTAGGACTACCCGCTGAACTTAAGCATATCAATAAGCGGAGGACTGAGACTCCAAGGCACACAGGGGATA
>contig_1169
ATGCGATACGTAATGTGAATTGCAGAATTCAGTGAATCATCGAATCTTTGAACGCACCTTGCGCCCCTTGGCATTCCGAGGGGCACACCCGTTTGAGTGTCGTGATATTCTCAAAAGCCTTTTTCTGCTCTTGCTGAAAAGGGTTTTTTGGACTTGGAGGTTCAATGCTTGCTTTTCACTTTTGAAAAGTAAGCTCCTCTCAAATGAATCAGTGGGGTCCGCTTTGCTGATCCTTGACGTGATAAGATGTTTCTACGTTTTGGGTTTAGCACTGTCCCTTGGATGCCTGCTCCTAACTGTCTCATGGACAATGATGGTGCTCTGGTCACCGCCGTCTACATCGGCGGAAGGCTGGACCCACAAAAGAAACCCTTGACCTCAAATCGGGTGAGACTACCCGCTGAACTTAAGCATATCAATAAGCGGAGGA
>contig_1171
AATGCGATACTTGGTGTGAATTGCAGAATCCCGTGAACCATCGAGTTTTTGAACGCAAGTTGCGCCCAAAGCCATTAGGCTAAGGGCACGTCTGCCTGGGCGTCACGCATCACGTCGCCCCAACCCCAATGCCTACCTAGCTGGATATTGCAGGAGTTGGGGCGGAAATTGGCCTCCCGTCCACGACTGTGTGTGGTTGGCCCAAAAAAAGAGAGTTCTTGACGACGGACGTCACGACAAGTGGTGGTTGAAAGACCTCTTGCATCATGTCGTGAGGCACCGAGTCTTTGGCGAGCTCTGACCGTGACCCTGTGCACCTTCTTTCGGGATGGTGCTTCGACCGCGACCCCAGGTCAGACGGGATTACCCGCTGAGTTTAAGCATATCAATAAGCGGAGGACTGAGACGCCAAGGC
>contig_1173
GTGCGAAATGTAATGCGATTTGCAACTTCTGTGAGTCATCGAGTCTTTGAACGCATATTGCACCAAGTGCGCAAGCATCTGGTATGCCTGTTTGAGAATCATTTACAAACCAAGTGTCCTTGTGACCAGTTGTGCCCACAGCAATGGGGCGCCAAGTTCAGTGTTGATGTGTTAAGCATATCCATCTCTGCCCTTCCACACTATGATCTCAAATCAGGCAAGACTACCCGCTGAACTTAAGCATATCAATAAGCGGAGGA
>contig_1175
GnGCGAnAnGTAnTGTGAATnGCAGAAnnnnGTGAATCATCGAATCTTTGAACGCACATTGCGCCTCTTGTAACAAGGAGGCATGCCTGTCTGAGCGTCATTTAAATCAATAAGCCTTTACTGGTTTGTCTTGnGCTTTCGCCATCGGCGTCGCCTGAAAATGATCGGTCTTTTTGAGCGGACGAGTTCCATTAGGACAGACCGTTCTTATGACCTTAATCTTTGACTTTGACCTCAGATCAGGTAGGACTACCGCCTGAACTTAAGCATATCAATAAGCGGAGGA
>contig_1177
CTGCGATACGTGATGTGAATTGCAGAATTGTGAATCATCGAACTTTTGAACGCACATTGCGCCTGTTGGTATCCCAATGGGCACGTCTGTTTGAGCGTTGTCAAATCTCGGATGGAATTGGGAGATGCGACGCACTCTTGAAAAATCTCGGCATTGTGCCACGGCGAAACGTGAAGCATTGCTGTTTTATTATTATTTATCTACCAACCTCAGACAGATGAGAATACCCGCTGAACTTAAGCATATCAATAAGCGGAGGA
>contig_1179
ATGCGATAAGTAATGTGAATTGCAGAATTCAGCGAATCATCGAATCTTTGAACGCACATTGCGCCCATTAGTATTCTAGTGGGCATGCCTGTTCGAGCGTCATTTCAACCCTCGGGCCCATACGGGACCGGCGTTGGGGCCTTTCTTGCCGCACGGCAAGCCCCGAAAGCAAGTGGCGGGCCCGCTGAGACCCTAAGCGTAGTAGTTTACACCATCGCTCCGGGGCGCTTAGCGGGCGACACCAGCCGTTAAAGCACTTCAAGTCTTACAAGGTTGACCTCGGATCAGGTAGGAATACCCGCTGAACTTAAGCATATCAATAAGCGGAGGA
>contig_1181
ATGCGATAAGTAATGTGAATTGCAGAATTCAGTGAATCATCGAATCTTTGAACGCACATTGCGCCCCTTGGTATTCCGAGGGGCATGCCTGTTCGAGCGTCATTATAACCACTCAAGCCTCnGCTTGGTATTGGGGTCnCGCGGTCTCGCGGCnCnTAAAATCAGTGGCGGGnGCCGTCTGGCTCTAAGCGTAGTACATACTCTCGCTATGGACGCCTGGCGGATGCTTGCCAGCAAACCCCTAATTTATCAAGGTnGACCTCGGATCAGGTAGGGATACCCGCTGAACTTAAGCATATCAATAAGCGGAGGA
>contig_1183
nTGCGATAnGTAGTGnGAnTTGCATGAATnTAGTGAnTCATnGAATCTTTGAACGCATCTTGCGCCATTCCATGGCATGTCCGGTTGAGGGTCATATAACATTACGTGGTGGTTATCGACAATGTAAATTGTCATGACATGAATACATGTTTAATAGTTGGATTAGGGCTTGTCAAGCACAGCACTAGTCACAGTCATATTCATCGTGACCTCAGCTCGGACAGGATTACCCGCTGAACTTAAGCATATCAATAAGCGGAGGA
>contig_1185
ATGCGATAAGTAATGTGAATTGCAGAATTCAGTGAATCATCGAATCTTTGAACGCACATTGCGCCCGCTGGAATTCCGGCGGGCATGCCTGTTCGAGCGTCATTTCAACCCTCAAGCTCTGCTTGGTGTTGGGGCACAGCCTTTCATAGGGCTGGCCCTGAAATCCAGTGGCGGGCTCGCTAAGACTCCGAGCGTAGTAATATCTCTCGTTACAGGTTCTCGGTGTGCTTCTGCCAAAACCCCAATTTTCTATGGTTGACCTCGGATCAGGTAGGGATACCCGCTGAACTTAAGCATATCAATAAGCGGAGGA
>contig_1187
AATGCGATACTTGGTGTGAATTGCAGAATCCCGTGAACCATCGAGTTTTTGAACGCAAGTTGCGCCCGAAGCCATTAGGCCGAGGGCACGTCTGCCTGGGCGTCTCGCATCGCGTCGATCCCCACCCCGTGCCCCACTCGTGGCACGGGCGCTCGGGGGCGGATATTGGCCCCCCGTGCATGCCAGTGTGCGGTCGGCCTAAAAGATGAGTCCCCGGTGACGGACGTCACGACAAGTGGTGGTTGAAGAACCGTTGCGTCCTGTCGTTAACGTCCCCGTTGCAACGGGCTGGCTCGTGTGACCCTGAAAGCATCGTTTCCACGGTGCCTCGACCGCGACCCCAGGTCAGGCGGGATTACCCGTTGAGTTTAAGCATATCAATAAGCGGAGGA
>contig_1189
GTGCGATAAGTAGTGTGAATTGCAGAAnCCGTGAATCATCGAATCTTTGAACGCAAATTGCACTCTCCGGTACTCCGGGGAGTATGCCTGTTTGAGGGTCAGTCTTAAGTAAATCAATGTGTTGCTTTTTGCAACACTTTGGAATTGGGTCGTCTTAACTTTAGGTTAAGAGnCCTGAAATTGATACTTTTTCGCATCCTAGACGTGTATAAATTCATTTATCCGTTTCGGTGATGATTTCTTTATTAGGTATGGTCGCGCAGTGAGACTTCATGCCTATAATTTTCGTTGAATGACCTCAAATCAGGTAAGGTTACCCGCTGAACTTAAGCATATCAATAAGCGGAGGA
>contig_1191
ATGCGATAAGTAATGTGAATTGCAGAATTCAGTGAATCATCGAATCTTTGAACGCACCTTGCGCTCCTTGGTATTCCGAGGAGCATGCCTGTTTGAGTGTCATTAAATTCTCAACCTTTCCAGCTTTTATTAGTTTGGTCAGGCTTGGATGTGGGGGTTGCAGGCTTCATTTAGTCTGCTCTCCTTAAATGCATTAGCGGAACTTTTGTGGACCGTCTATTGGTGTGATAATTATCTACACCGTGGATGTAAAGCAGTTTTTATAAAAGTTCAGCTCCTAACTGTCCATTGACTTGGACAATTTTGACAATTTGACCTCAAATCAGGTAGGACTACCGCTGAACTTAAGCATATCAATAAGCGGAGGA
>contig_1193
TTGCGATAAGTAATGTGAATTGCAGAATTCAGTGAATCATCGAATCTTTGAACGCACCTTGCGCCCCTTGGCTATTCCGAGGGGCATGCCTGTTTGAGTATCATGAACACCTCAACTCTCACGGTTCGCCGCGATGAGCTTGGAGTCTGGAGGTTTTGCTGGTCTCTGGTCAGCTCCTCTCAAATGAATCAGCTTGCCGGTATCTGGTGGCATCAnGGGTGTGATAACTATCTACGCTTGTGGCTTTCCACCGGATAACCTTCAGTGATGAAGGTTTGCTGGAGCTCATAAATGTCTCTCCTTAGCGAGGACAGCTTTTTGAACGTTTGATCTCAAATCAGGTAGGACTACCCGCTGAACTTAAGCATATCAATAAGCGGAGGA
>contig_1195
ATGCGATAAGTAATGTGAATTGCAGAATTCAGTGAATCATCGAATCTTTGAACGCAnATTGCnCTCCTTGGCATTCCTTGGAGTACACTTGTTCGAGCGCCGGTTGCGTCGTAAGGCCCAGCCTTGTGTTGAGGTTTCCCTCGCCGGGAACCCTCCAAACCGATTGGCGTCGTATCGTGCCTGACCGCAACACACTGCGACAATCAGAAACGAGCGGnCGCCGAAGAACCGTCATGCATGGCCTCGAATCAAGTGGGGATACCCGCTAAACTTAAGCATATCAATAAGCGGAGGA
>contig_1197
ATGCGATAAGTAATGTGAATTGCAGAATTCAGTGAATCATCGAATCTTTGAACGCACATTGCGCCCTCCGGTATTCCGAGGGGCATGCCTGTTCGAGCGTCATTACAACCCTCAAGCACTGCTTGGTATTGGGCTCCGCTGGCTCCAGCGGGCCTTAAAATCAGTGGCGGCGCCGTTTGGGCTCTGAGCGTAGTAAATATCCTCGCTATAGGGACCTAGTGGACATTAGCCATTAACCCCCACTTTTCCTAACGTTGTACCTCGGATCAGGTAGGGATACCCGCTGAACTTAAGCATATCAATAAGCGGAGGA
>contig_1199
ATGCGATACGTAATGTGAATTGCAGAATTCAGTGAATCATCGAATCTTTGAACGCACCTTGCGCCCTTTGGCATTCCGAAGGGCACACCCGTTTGAGTGTCGTGAnATTCTCAAACCTTCTTGGTTTCTTGACTAAGAAGGCTTTGGACTTTGGAGGCTTTTGCTGGACCTTCCCTTGTTGAAGCCAGCTCCTCTTAAATGAATTAGTGGGGTCTGCTTTGCTGATCCTTGACGTGATAAGCATTTCTTCTACGTCAAGTCAGCTCGGAACCTGCTTTCTAACCTTTGAGTTACAGTGTAACTCGACCCTCATAAACCTTGACCTCAAATCGGGTGAGACTACCCGCTGAACTTAAGCATATCAATAAGCGGAGGA
>contig_1201
AATGCGATACGTAATGTGAATTGCAGAATTCAGTGAATCATCGAATCTTTGAACGCACCTTGCGCCCTTTGGTATTCCGAAGGGCACACCCGTTTGAGTGTCGTGACATCCTCAAACCTTCTTGGTTTTTTCGACCAGGAAGGCTTTGGACTCTGGAGGTTCTTGCTGGCCTTACTTTGTTGAAGCCAGCTCCTCTAAAATGAATTAGTGGGATCTGCTTTGCAGATACTTGACGTGATAAGATATTTCTACGTCTTGGATCTCGCACTGTTCGCTCTGGATCCTGCTTCTAACCGTCTCATAGAAGACAATGGGTCAAGTGATTGCCACTTGGCCCACAAACCTTGACCTCAAATCGGGTGAGACTACCCGCTGAACTTAAGCATATCAATAAGCGGAGGA
>contig_1203
ATGCGATAAGTAATGTGAATTGCAGAATTCAGTGAATCATCGAATCTTTGAACGCACATTGCGCCCCTTGGTATTCCGGGGGCGATGCCTGTTCGAGCGTCATTATCACCCCTCAAGCTCAGCTTGGTGTTGGGGCCGTGCCCGTCACAGGGCAGCCCTTAAAAGCAGTGGCGGTGCCATCTGGCTCTACGCGTAGTAATACTCCTCGCGACAGAGTCCCGGTGGTGTCCTGCCAGAACCCCAAATTTTTTCATGATTGACCTCGGATCAGGTAGGGATACCCGCTGAACTTAAGCATATCAATAAGCGGAGGA
>contig_1205
ATGCGATAAGTAATGTGAATTGCAGAATTTAGTGAATCATCGAGCTTGGTATTGGGCTCCGCTGCTCACCCAGCCAGCCTTAAAATCAGTGGCGGTGCCGTTGGGCCCTGAGCGTAGTAAACATCCTCGCTATAGGGACCCGGTGGACACTAGCCATCAACCCCCATTTTCCAAGTTTGACCTCGGATCAGGTAGGGATACCCGCTGAACTTAAGCATATCAATAAGCGGAGGACTGAGACGCCAAGGCACACAGGGGATAGG
>contig_1207
ATGCGATACGTAATGTGAATTGCAGAATTCAGTGAATCATCGAATCTTTGAACGCACCTTGCGCCCCTTGGCATTCCGAGGGGCACACCCGTTTGAGTGTCGTGAAATCCTCAAAACCCTTTTTCTTGTTATCGGAATCGGGGTTTTGGACTTGGAGGCTCGATGCTTGCTTTTGCTTTCGAAAGCGAGCTCCTCTTAAACGAATTAGTGGGGTCCGCTTTGTCGATCCTTGACGTGATAAGATGTTTCTACGTTTTGGATTTGGCACCGTTTTCTCCGCTCCTAACCGTCCGTCCCATGGACAACGATGGTGCTTCGGTCCCTGCCGTCTACTTTGGCGGGAGGCTGGGCCCACAAAACGACCTTGACCTCAAATCGGGTGAGACTACCCGCTGAACTTAAGCATATCAATAAGCGGAGGA
>contig_1209
AATGCGATACGTAATGTGAATTGCAGAATTCAGTGAATCATCGAATCTTTGAACGCACCTTGCGCCCTTTGGCATTCCGAAGGGCACACCCGTTTGAGTGTCATGACATTCTCAAACCTTCTTGGTTTCTTGACTAAGAAGGCTTTGGACTTTGGAGGCTTTTGCTGGACCTTCCCTTGTTGAAGCCAGCTCCTCTTAAATGAATTAGTGGGGTCTGCTTTGCTGATCCTTGACGTGATAAAGATGCTTCTACGTTTTGGATTTAGCACTGTCCCTTTGGACGCCTGCTCCCAACTGTCCCTTGGACGATGATGGTGCTCCGGTCGCCGCCATTTACATTGGCGTAGAGGCTGGACCCACGAGAAAAAACCCTTGACCTCAAATCGGGTGAGACTACCCGCTGAACTTAAGCATATCAATAAGCGGAGGA
>contig_1211
ATGCGATAAGTAATGTGAATTGCAGAATTCAGTGAATCATCGAATCTTTGAACGCACATTGCGCCCTTTGGTATTCCGAAGGGCATGCCTGTTCGAGCGTCATTTAAACTCTCAAGCTATGCTTGGTATTGAAGGAAGTCCTTTGGACTCTTTTGTAACTTGTCAGTGCGGGACCTACCGGCTTCAAGCGTAGCAAAACTTTCGCTTCGTTGTTTGGTAGGCCTCTGCCTAATAATAACCACTTCAAGTTTGACCTCGGATCAGGTAGGGATACCCGCTGAACTTAAGCATATCAATAAGCGGAGGA
>contig_1213
ATGCGATAAGTAATGTGAATTGCAGAATTCAGTGAATCATCGAATCTTTGAACGCATCTTGCGCCCTGGGGTATTCCCCAGGGCATGTCTGTCTGAGTGTCATTCGAACTCTCAAGGCTCCTTTCCCTTAACGGGGTGAGGGTGCTTTGGATCGTGGGCGCTTGCCGGCCTGGTCGGCTCGCCTTAAATTGAATGTGGCGGCCTTCTCTGAAGCCTTGTGCGGGTTTGACCCGGAGTGATAGAAGTCTTTCGAGATCTCTGGGGAGTCCACCTGACGGTGGGCGCCTGCCGGGGTGGGAGCGGTTGCCTAGTTAGACTCGTCTGACGTTTTCGACCTCAGATCAGGCAGGACTACCCGCTGAACTTAAGCATATCAATAAGCGGAGGA
>contig_1215
ATGCGATAAGTAATGTGAATTGCAGAATTCAACGAATCATCGAATCTTTGAACGCATATTGCGCCCATTGGTATTCCGATGGGCATGCCTGTTCGAGCGTCATTTCAACACTCAAGCGCTACTGCTTGGTGCTGGAGCTCTGCGGTTGCAGGCTCTGAAAGACATTGGCAGGACAGTTACGATCCCGAGCGCAGTAAATTTCTCGCTTAGGGCGTTGTGGCAGTCTTCCGCCATAAAACTATACTTTTAATCTGTAAAGTTGACCTCGGATCAGGTAGGAATACCCGCTGAACTTAAGCATATCAATAAGCGGAGGA
>contig_1217
AGTGCGATATGTAGTGCGATTTGCATGAATCTGTGAGTCATCTAATCTTTGAACGCAACTTGCGCCTCTTACGAGGCATGTCTGTTTGAGTGCCGTAATCCTCTGCAGCAATGCGATTTGACTCTTGTCTTTGTTGACCGAGTTTAAAGGGAGCTAGAGGATGGCCAGTTTAGACTAGCCCGAGTGCTAAGCATTCTTGGGTCTAGCGCTAGATTGCTCATTTCATTTATCTTTATTTTGGCCTCAAATCAGGCAAGACTACCCGCTGAACTTAAGCATATCAATAAGCGGAGGA
>contig_1219
ATGCGATAAGTAATGTGAATTGCAGAATTCAGTGAATCATCGAATCTTTGAACGCACCTTGCGCCCTTTGGTCTATTCCGAAGGGCATGCCTGTTTGTAGTGTCATGTAGACTCAACTCTCGAGAGGTTTCTTGCGGGTTGGATTTGGGTGTTGCCGTTTGGCTCGCCTCAAAAGTGTTAGTGGTTCAAGCACTTGACCAGACGTGATAAGTTTCGTCTGGCCAGTGTGCTGTTTGACCGCTCCTGAACCGCCTTGTGGCGCTTTTTGACTCTGACCTCAAATCAGGTAGGACTACCCGCTGAACTTAAGCATATCAATAAGCGGAGGA
>contig_1221
ATGCGATAAGTAGTGCGATTTGCATGAATCTGTGAGTCATCTAATCTTTGAACGCAACTTGCGCTTTTTACGAGGCATGTTTGTTTGAGTGCCGTAATCCTCTGCAGCAATGCGATCTGACCCGAGTCTTTGTTGACCGAGTTTAAACAAAGCTAGAGGATGGTCAGTTTGGACTAGTCCGAGTGCTAAGCATTCTTGGGTCTGGGACAGATTGGTCATTAAATCTATCTTTTTTAATTTGGCCTCAAATCAAGCAAGACTACCCGCTGAACTTAAGCATATCAATAAGCGGAGGA
>contig_1223
ATGCGATACGTACTGGAAATTGCATACGTGAGTCATCGAATTTTTGAACGCACATTGCGCCTGTTTGTATTCAGACAGGCATGCATGGATGAGCGTCATTACAACAAGTTGTAGATTTCTGTTTGAATCTATAAAGAATATGGCTCTGGTCTAGTGAAGATTGATCAGTAGCAGACATTTCTTGGCCCTCATCCATGTAAGAGTACCCGCTGAACTTAAGCATATCAATAAGCGGAGGA
>contig_1225
ACTACGTTAAACGGTGTGAATTGCAGAACACGCAGAACACTGGAACTTTGAACGCACATGGCAGGTTAGTGTTATAACTAACCTTTGTCTGTGTGAGGGTTGTAATCAGAGAATGAAGGATACTTTTTGAAAAGCGGGGAGGTTGCCTGTTAAATGTGTGACATGCCCGCTGATCGCAGTAAAAACACACTTGTGTTGCGCCTCTGGCCAGCGTCGGAGGTTAACAGCAACTGGACGAGTGTCAAGCAACTCTTTCTCACAACCTCACATCAGGCAAGATCACCCGCTTAATTTAAGCATATCAATAAGCGGAGGACTGAGACTCCAAGGCACACAGGGGATAGG
>contig_1227
GTGCGAAACGTAGTGCGATTTGCATGCTCTGTGAGTCATCGAATCTTTGAACGCATATGGCGCCTGCCAGCCCTGCTGGAAGGTATGCCTGTCTGAGAATCACACAATCACTGATCCGGTGCATCCGTGCACGGTCGACATGGGCCTTCAGCGCTGATCGCCCCGAATTGCTCGCGATCGTCGTGGTAGTGGTGGCAGCGATGCCGTCGGCGTCGACGATCAACCCGTGCTCGTGATCTCAGATCAGGCAAGGCTACCCGCTGAACTTAAGCATATCAATAAGCGGAGGA
>contig_1229
ATGCGAnACGTAATGTGAATTGCAGAATTCAGTGAATCATCGAATCTTTGAACGCACCTTGCGCCCCTTGGTATTCCGAGGGGCACACCCGTTTGAGTGTCGTGAAAATCTCAACCTCCTTGGTTTCTTCTAGAGACCGATGGGGGCTTGGACATTGGAGGCCTTTGCTGGTGTCTCTCTTGAAGGCCCAGCTCCTCTTAAATGAATCGGTGGGGTCCGCTTTGCTGATCCTTGACGTGATAAGCATTTCTTCTACGTCAAGTCAGCTCGGAACCTGCTTTCTAACCTTTGAGTTACAGCGTAACTCGACCCTCATAAACCTTGACCTCAAATCGGGTGAGACTACCCGCTGAACTTAAGCATATCAATAAGCGGAGGA
>contig_1231
ATGCGATAAGTAATGTGAATTGCAGAATTCAGTGAATCATCGAATCTTTGAACGCACCTTGCGCCCTTTGGCTATTCTGAAGGGCATGCCTGTTTGAGTATCGTGAACACCTCAACTCTCATGGTCTGCCATGATGAGCTTGGACTTTGGGGGTCTTGCTGGCCTACGTCAGCTCCTCTAAAATGAATCAGCTTGCCAGTGTTTGGTGGCACCACGGGTGTGATAACTATCTACGCTTGTGGTTTTCTGCCAGGTAACCTCCAGCGATGGAGGTTCGCTGGAGCTCACAAATGTCTCTCCTCAGTGAGGACAGCTTTTTGAACGTTTGATCTCAAATCAGGTAGGACTACCCGCTGAACTTAAGCATATCAATAAGCGGAGGACTGAGACGCCAAGGCA
>contig_1233
AATGCGATAAGTAATGTGAATTGCAGAATTCAGTGAATCATCGAATCTTTGAACGCACATTGCGCCCGCCAGTATCCTGGCGGGCATGCCTGTTCGAGCGTCATTTCAACCCTCAGGCTCTGCCTGGCGTTGGGGTCCTGCGATGCAGCCCCCTAAAGACAGCGGCGAGCACGCCCCGAAGCTGAACGTAGTACTACATCTCGTTTCGGTGCAGGGCGTCCTCGGCCGGAAAACACTTCTATGGTTGACCTCGGATCAGGTAGGAATACCCGCTGAACTTAAGCATATCAATAAGCGGAGGACTGAGACTACCAAGGCACACA
>contig_1235
ATGCGATAAGTAATGTGAATTGCAGAATTCAGTGAATCATCGAATCTTTGAACGCACATTGCGCCCTTTGGTATTCCGAAGGGCATGCCTGTTCGAGCGTCATTATAACCACTCAAGCCTGGCTTGGTATTGGAGTTCGCTATCGGCGGCCCCTAAAATCAGTGGCGGTGCCTGTAGGCTCTACGCGTAGTAATACTTCTCGCTATAGGGTCCTGCGGGTGACTTGCCAACAACACCTAATTTTTTAAGGTTGACCTCGGATCAGGTAGGGATACCCGCTGAACTTAAGCATATCAATAAGCGGAGGA
>contig_1237
ATGCGATACGTAATGTGAATTGCAGAATTCAGTGAATCATCGAATCTTTGAACGCACCTTGCGCCCCTTGGTATTCCGAGGGGCACACCCGTTTGAGTGTCGTGAAAATCTCAACCTCCTTGGTTTCTTCTGGAGACCAAAGGAGGCTTGGACTTTGGAGGCCTTTGCTGGCGTCTCTGCCAGCTCCTCTCAAATGAATTAGTGGGGTCCTCTTTGCCGATCCTTGACATGTGATAAGATGTTTCCGTGTCTCGGTTTCTGGCTCTGTTGCTTTTGGGACCCGCTTCCAACCGTCTCAACATCGAGACAATGTTCGAGCCTGTTGCCCTTCTCGGGAAAACGCTCTCGACCCCACGAACCCTTGGCCTCAAATCGGGTGAGACTACCCGCTGAACTTAAGCATATCAATAAGCGGAGGA
>contig_1239
AGCGCGAAATGTAGTGTGAATTGCAGAACATTGTGAATCATCGAATCTTTGAACGCACATTGCGCCTCTCTTTACAGAGAGGCATGCCTGTCTGAGCGTCATCAAAAACCATAAACGTTTGTTTGTGTTGGGCCCTGCAGCCTCTGCATCGCCTTAAAGTAATTGGTCTTGTTTGTGGACGAGCTCCTCTGGACTTACCATGACTGACCCCTTGAACCCTTGACCTCAGATCAGGTAGGAAGACCGCCTGAACTTAAGCATATCAATAAGCGGAGGACTGAGACTGCCAAGGC
>contig_1241
ATGCGATACTTGGTGTGAATTGCAGAATCCCGTGAACCATCGAGTTTTTGAACGCAAGTTGCGCCCAAAGCCATTAGGCTAAGGGCACGTCTGCCnGGGCGTCACGCATCACGTCGCCCCAACCCCAATGCCTAGCTTGCTGGGTATTGCGGGAGCTGGGGCGGAAATTGGCCTCCCGTCCACGACCGTGTGCGGTTGGCCCAAAAAATGAGTTCCTGACGATGGACGTCACGACAAGTGGTGGTTGAAAGACCTCTTGCATCAAGTCGTGAGGCACCGATTCTGTAGCGAGCTCnGACCGTGACCCTTTGCACCTTCTCTAATGGGATGGTGCTTCGACCGCGACCCCAGGTCAGACGGGATTACCCGCTGAGTTTAAGCATATCAATAAGCGGAGGA
>contig_1243
TTGCGATAAGTAATGTGAATTGCAGAATTCAGTGAATCATCGAATCTTTGAACGCACCTTGCGCTCCTTGGTATTCCGAGGAGCATGCCTGTTTGAGTGTCATCGAATTCTCAACCATGTCTTGATCGACATGGCTTGGACTTGGGGGTTGCTGGCTGCGAAAGCGGTCGGCTCTCCTGAAATGCATTAGCGACGGACGGCAAGTCCTGACGTGCACGGCCTAGACGTGATAATGATCGTCACCGCTGGAGCGCCGGACGAGCCATCAGTCTGTTTGCTTCCAATCCCCCCGTCGACTTGGGACTTTCGAGCCAGGCTTAGCTACTAGTTGGTCGTGAGACCGACGAACGCAGGCAGGCTTTTCGTCTCTCGTCTACATCGACGACTTGACCTCAAATCAGGTAGGACTACCCGCTGAACTTAAGCATATCAATAAGCGGAGGA
>contig_1245
ATGCGATACGTAATGTGAATTGCAGAATTCAGTGAATCATCGAATCTTTGAACGCACCTTGCGCCCCTTGGTATTCCGAGGGGCACACCCGTTTGAGTGTCGTGAACACCCTCAACCTTCTTGGTTTCTTGACTAGGAAGGCTTGGACTCTGGAGGTTTTCCTTGCTGGCCTCTTTTTGAAGCCAGCTCCTCCTAAATGAATTAGTGGGGTTCGCTTTGCCGATCCTTGACGTGATAAGTATGCTTCTACGTCTTGGGTTTTGCACTGTCCCACTTCCAATGGTCTTTGAATGAAGACAATGTAAGAGTTGCATTGCGATTCTTACTCAGCGACCTTGACCTCAAATCGGGTGAGACTACCCGCTGAACTTAAGCATATCAATAAGCGGAGGA
>contig_1247
ATGCGAnAAGTnATGTGAATTGCAGAATTCAGTGAATCATCGAATCTTTGAACGCACATTGCGCCCGCCAGTATTCTGGCGGGCATGCCTGTCCGAGCGTCATTTCAACCCTCGAACCCTCCGGGGACGGTCGCGGTTGGGGTAGTCGGACCCCGTCCACCGGGTCGGCCGGCCCGTCGAAATAACAGTGGCGGTCGTCGCCGCAGCCTCTCCTGCGCAGTAGTTTGTCACAACTCGCACCGGGAGGCGCGGCGCGTCCACGTCCGTAAAACACCAACTTCTGAATAGTTGACCTCGGATCAGGTAGGAATACCCGCTGAACTTAAGCATATCATAAGCGGAGG
>contig_1249
AATGCGATAAGTAATGTGAATTGCAGAATTCAGTGAATCATCGAATCTTTGAACGCACCTTGCACTCCTTGGTATTCCGAGGAGTATGCCTGTTTGAGTGTCATTAAATTCTCAAACCTCAATGGCTTTATTGACATTTGAGGCTTTGGATGTGGGGGTTGCTGGACTCGTCAAGAGATCAGCTCTCCTTAAATGTATTAGTGGTTACTGTTTTCCACTCTCCGGTGTGATAATATCTACGCCTGGTGGAAATGTTAAGTGTAGCTGCTTTCGAACCGTCCATGAAATGTGGACAACTTGAAACATTTGACCTCAAATCAGGTAGGACTACCCGCTGAACTTAAGCATATCAATAAGCGGAGGA
>contig_1251
AATGCGATAAGTAATGTGAATTGCAGAATTCAGTGAATCATCGAATCTTTGAACGCACCTTGCGCTCCTTGGTATTCCGAGGAGCATGCCTGTTTGAGTGTCATTAATATATATCAGCCTCTCATTCTTGAGTGGTTTGGATGTGGGGGGTTTGCTGGCCTGTTCAGCTCCTCTGAAATGCATTAGCAGAAACAACCTGTTCATTGGTGTGATAACTATCTACGCTATTGAATGTGAGGTGTGATTCAGCTTTCTAACGGTCCTTGGACAATTTATCATTAATGTGACCTCAAATCAGGTAGGACTACCCGCTGAACTTAAGCATATCAATAAGCGGAGGA
>contig_1253
ATGCGATAAGTAATGTGAATTGCAGAATTCAGCGAATCATCGAATCTTTGAACGCACATTGCGCCCATTAGTATTCTAGTGGGCATGCCTGTTCGAGCGTCATTTCAACCCTCAGGCCTGTTTGGGTCTGGTGTTTGGGCCTTTTGCTGTACGGCAAGCCCTGAAAATAAGTGGCGGGCCCGTTGGGACTCCGAGCGTAGTAGTTTACACCTCGCTAAGGAGCGTCTGGCGGGCGACACTAGCCGTTAAAACACCCATTTCTGAAAAGTTGACCTCGGATCAGGTAGGAATACCCGCTGAACTTAAGCATATCAATAAGCGGAGGA
>contig_1255
ATGCGATAAGTAATGTGAATTGCAGAATTCAGTGAATCATCGAATCTTTGAACGCACCTTGCGCCACGTGGTATTCCACGGGGCACGCCTGTTTGAGTGTCACGTAAACCCATCGCGTCGCGGATTGTCATGATCTGCGGGGCGGATTTGGACGCTGCCGTAGTTGGCTCGTCTCGAAATGCATTAGCCAGTCCGAGGACGCGCGCCACTGGTGTGATAATTCACTTTGCGCCGCTGGTGTGTCCGACGAAGGCTCACAATCGCCCGCAAGGGCAACATTTTAATGCTCTGGCCTCAAATCAGGTGGGACTACCCGCTGAACTTAAGCATATCAATAAGCGGAGGA
>contig_1257
AATGCGATAAGTAATGTGAATTGCAGAATTCAGTGAATCATCGAATCTTTGAACGCACCTTGCGCCCTTTGGCTATTCCGAAGGGCATGCCTGTTTGAGTATCATGAACACCTCAACTCTCACGGTCCGCCGTGATGAGCTTGGACTTTGGGGGTCTTGCTGGCCTAGCGTCGGCTCCTCTCAAATGGATCAGCCTGCCAGTGTTTGGTGGGATCACAGGTGTGATAACTATCTACGCTTGTGGTTTCCTGCCATGTAACCTTCAGCAATGGGGGTTCGCTGGAGCTCACAGATGTCCCTTCCTTCGTGAGGACAGCTTTTTGAACGTTTGATCTCAAATCAGGTAGGACTACCCGCTGAACTTAAGCATATCAATAAGCGGAGGACTGAGACTCCAAGGCACACAGGGGA
>contig_1259
ATGCGATACGTAATGTGAATTGCAGAATTCAGTGAATCATCGAATCTTTGAACGCATATTGCGCTCTTTGGTATTCCGAAGAGCATGCTTGTTTGAGTATCAGTAAACACCTCAACCTCCTCTTGTTTTTTCAAAAGGAGGGTGGACTTGAGCTATCCCAACAACCTTCACCGGTAGGCGGGCGGCTTGAAATGCAGGTGCAGCTGGACTTTTATCTGAGCTAAAAGCATATCTATTTAGTCCTCGTCAAACAGGATTATTACTATTGCTGCAGCTAACATAAAGGATAATTGTCCTCATTGCTGACTGATGCAGGATTTTACGACACTTTATGTGTTGTTCAACTCGATCTCAAATCAAGTAAGACTACCCGCTGAACTTAAGCATATCAATAAGCGGAGGA
>contig_1261
CTGCGATACGTGATGTGAATTGCAGAATTGTGAATCATCGAACCTTTGAACGCACATTGCGCCTGTTGGTATTCCGATGGGCACGTCTGATTGAGCGTTGTCAACTCTCGGATGGTCATGGGGGATGTCTAGACACCTCTGAAATGTCTCGGCACTGTGCCACGGCGCAACGTGAAGCAGTGCGGGCAAGACAATTCTCTCCAACCTCAGTCAGACGAGAATACCCGCTGAACTTAAGCATATCAATAAGCGGAGGA
>contig_1263
ATGCGATAAGTAATGTGAATTGCAGAATTTAGTGAATCATCGAATCTTTGAACGCACATTGCGCTCCTTGGTATTCCGAGGGGCATGCCTGTTCGAGCGTCATTACAACCCTCAAGCAATGCTTGGTATTGGGCTCCGCTGCTCACCCAGCCGGCCTTAAAATCAGTGGCGGTGCCGTTGGGCCCTGAGCGTAGTAAACTTCTCGCTATAGACGCTCGGGAGCTGCCTGCCATAACCCCGAAAATTTCTTAGGTTGACCTCGGATCAGGTAGGGATACCCGCTGAACTTAAGCATATCAATAAGCGGAGGA
>contig_1265
AATGCGATAAGTAATGTGAATTGCAGAATTCAGTGAATCATCGAATCTTTGAACGCACATTGCGCCCTTTGGTATTCCGAGGGGCACGCCTGTTCGAGCGTCATTTAAACCATCAAGCCCTGCTTGGTCTTGGACGCGGTCGAGTGACCCGTCCGTAACCCGTTGGCGGTGCAGTCCGGCTTCAAGCGTAGCAAGAATTTCGCTTCAGGAGTCCGCGGCGGCGTCTGCCAGGAAACACTACCCAAAGTTTGACCTCGGATCAGGTGAGGATACCCGCTGAACTTAAGCATATCAATAAGCGGAGGACTGAGACnCCAAGGCACACAGGGGATAGG
>contig_1267
ATGCGATAAGTAATGTGAATTGCAGAATTCAGTGAATCATCGAATCTTTGAACGCACATTGCGCCCTCTGGTATTCCGAGGGGCATGCCTGTTCGAGCGTCATTACAACCCTCAAGCTCTGCTTGGTGTTGGGCGTCGTCATCTATGGCGCGCCTCAAAGTCAGTGGCGGTGCCGTCCGGCTCCAAGCGTAGTAGCACTCTTCTCGCTTCTGGGGCCTGGGCGGGCGCTAGCCAGCAACCCACACTACTCAAAAGGTTGACCTCGGATCAGGTAGGGATACCCGCTGAACTTAAGCATATCAATAAGCGGAGGA
>contig_1269
ATGCGATAGCTAGTGTGAATTGCAGATTTTAGTGAATCATCGAGTCTTTGAACGCACATTGCGCCCTTTGGTATTCCTCAGGGCATGTCTATTCGAGCGTCGTTTCGACCTCGAGCGTAGCTTGGTGTTGAGGCCTGTCGCCCCGGCGGCAGCCTTTAAAAGCATTGGCGGCAGCGCAGCTCAATCGCAACAAAATGCGTGCAAAGCAGCCAACTGCCCGCCAAAATTTTTACTACTTTACCAGCTCGACCTCGAATTAGACAGGGATACCCGCTGAACTTAAGCATATCAATAAGCGGAGGA
>contig_1271
GCGCGAAATGTAGTGTGAATTGCAGAACTTTGTGAATCATCGAATCTTTGAACGCACATTGCGCCCCTTGTTACAGGGGGCCATGCCTGTCTGAGTGTCTTTGATACCCATAGACTTTGGTCTGTTTTGGGCGTCGCGGCCGGCGTCGCCTCAAAGACATTGCCGTTGAGCGGATGAGATCCTCTGGGACGACGCCGCTTTGCAGTGAAACATTCTAAGGCAGACCTCAGATCAGGTAGGACTACCGCCTGAACTTAAGCATATCAATAAGCGGAGGA
>contig_1273
AATGCGAAACGTGATGCGATTTGCATGAATCTGTGAGTCATCTAATCTTTGAACGCGAATGGCACTGTTACGTAAGTAGCAGTATGTCTGTTTGAGAATCGCAAAACAAGATCAACTCTAGTTGAGAGTTGGGAGTGGCCTTATGCGTCGCGTAAGCGAGTATTTGGCTTGAATAGATCGAGTTGATGAGCTTCCCAGCGCGGCTCAATGTGTGCTAGCGAGACAGTCGTCCCGACCTCACATTATCGCTGCGTTGCAGAGTTCTGAGTACAGCTCGCTAAATCCGTAACGAATACGATCTCAAATCAGGCAAGATTACCCGCTGAACTTAAGCATATCAATAAGCGGAGGA
>contig_1275
ATGCGATAAGTAATGTGAATTGCAGAATTCAGTGAATCATCGAATCTTTGAACGCACCTTGCACCTTTTGGTATTCCGAAAGGTATGCCTGTTTGAGTGTCTTGATACATCACTTCAAAGAGTTTCTCTTTGAATGTGGATCTGGACGTTGCAATTACCTGCTCGTCTTAAATGTGTTAGTCGGTACAACCGTAGCTGAGCGTAATAAGTTTCGCTGGGCGAAGGGGGCAGCCGGCTTATAATCGCCACTTGGTTGGCTCTCGCTGCCTTAGGCGGCTCATGACTAGACCTCAAATCAGGTAGGACTACCCGCTGAACTTAAGCATATCAATAAGCGGAGGA
>contig_1277
AGCGCGAAATGTAGTGTGAATCGCAGAACATTGTGAATCATCGAATCTTTGAACGCACATTGCGCCTCCCTTTGCGGGGAGGCATGCCTGTCTGAGCGTCATTTAACTCATACCTTCTTGGTGTGTTGGGCCTCGCCCCAGCGGCGTAGCCTCAAAGTCATTGGTCTAAAGGCGGACAAGATCCATTGGGACTAACCGTTTGGGACCATAAACCTCTGACTTGGCCTCAGATCAGGTAGGGCTACCGCCTGAACTTAAGCATATCAATAAGCGGAGGACTGAGACGnCAAGGCACACAGGGGATAGG
>contig_1279
AATGCGATAAGTAGTGTGAATTGCAGAATTCAGTGAATCATCGAATCTTTGAACGCACATTGCGCCCTTCGGTATTCCGTAGGGCATGCCTGTTCGAGCGTCATTTAAACCTTCAAGCTATGCTTGGTGTTGGGTGTCTGTCTCGCCTCCGTGCGTGGACTCGCCTTAAAATCATTGGCAGCCGGTAGTTTGGCTTCGTGCGCAGCAGAATACGCGTGTGAGACTGGGCAATCGGTTTTCCATAAGCCTCTTTTTATTTTGACCTCGGATCAGGTAGGGATACCCGCTGAACTTAAGCATATCAATAAGCGGAGGA
>contig_1281
ATGCGATAAGTAATGTGAATTGCAGAATTCAGTGAATCATCGAATCTTTGAACGCATATTGCACCCTCTGGTATTCCGGGGGGTACACCTGTTCGAGCGCCAGTACAACCCTCAAGCTCTGCTTGGTGTTGGGGACTGTTTTAGTGACAGCCCCGAAACTTCTAGGCGCCTTCCCTCTTGTCTTGGTGCAGCGGGCTTACGCAGGCACTAAAAGACAGTGGGAGAGCCGCCAAATTTACCTTATGGTTGGCCTCGGATCAGGTGGGGATACCCGCTGAACTTAAGCATATCAATAAGCGGAGGA
>contig_1283
AGTGCGATAAGTAATGTGAATTGCAGAATCCGTGAATCATCGAATTTTTGAACGCAAATTGCACTCTCTGGTATTCCGGGGAGTATGCCTGTTTGAGGGTTGGTTTAAATAACAATCGGTGTGTTGCTTTCCTGTGACATTTCCGGAGTTGGGTCATCTTAATCTTTTAAGGGACCTAAAATTGATGTTCTTGAGCATCTTGACGTGTATAATTTTTTTATCTCGTCGCCGGATGCAGAAGTATTATTAGGTGTGACTATGCTAAGTGGTTTCATGCCTATAGGAATCTTGATTTCAACCTCAAATCAGGTAGGGATACCCGCTGAACTTAAGCATATCAATAAGCGGAGGA
>contig_1285
ATGCGATAAGTAATGTGAATTGCAGAATTCAGTGAATCATCGAATCTTTGAACGCATATTGCGCCCCTTGGTATTCCGGGGGCGACACCTGTTCGAGCGCCATTTCAACCCTCAAGCATTGCTTGGTGTTGGGCTAGGTCCTTAAGGGACCCGCCCGTAACTCGTAGGCGGCCATCGGTGGCGCCCCCACGCGTAGCAGGCTAACGCACTCGCTCGGGGACGGCCTGCATGGCCCGCCCAAACTATTCAAAGGTTTGGCCTCGGATCAGGTGGGGATACCCGCTGAACTTAAGCATATCAATAAGCGGAGGA
>contig_1287
AATGCGATAAGTAATGCGAATTGCAGAATTCAGTGAGTCATCGAATCTTTGAACGCACATTGCGCCCTGTGGTATTCCGCAGGGCATGCCTGTTCGAGCGTCATTTCAACCCTCAAGCACTGCTTGGTGTTGGGCCCTGCCCGTTGCGGCCGGCCCTAAAACCAGTGGCGGCGCCGTCTGGCTCTAAGCGTAGTACATCTCTCGCTCTAGGGTCCCGCGGTGGCTTGCCAGAACCCCTAATTCTTATGGTTGACCTCGGATCAGGTAGGGATACCCGCTGAACTTAAGCATATCAATAAGCGGAGGACTGAGACGCCAAGGCACACAGGGGATAGG
>contig_1289
ATGCGATAAGTAATGTGAATTGCAGAATTCAGTGAATCATCGAATCTTTGAACGCACATTGCACCCTCTGGTATTCCGGGGGGTATGCCTGTTCGAGCGTCATTACAACCCTCAAGCCTAGCTTGGTATTGGGAGTCACCAGCGTGGTGCTCCCTAAAATCAGTGGCGGTGCCATTCGGCTTCAAGTGTAGTAATACTTTCTTGCTTTGGAGGTTAGGATGTGTGCCTGCCAGTAACCATTATTTTTCAAAGGTTGACCTCGGATCAGGTAGGGATACCCGCTGAACTTAAGCATATCAATAAGCGGAGGA
>contig_1291
ATGCGATAAGTAATGTGAATTGCAGAATTCAGTGAATCATCGAATCTTTGAACGCACCTTGCGCCTTTTGGTATTCCGAAAGGCATGCCTGTTTGAGTGTCATGAAACATCAATCCCCCTCGGGTTTCCGATCTGGGGTGGACTTGGACTTGGGTGTCTGCCGTCTCCTCGGCTCGCCTCAAATGACTTAGTGGGATAAGCACCCACGGCCTGACGTGATAAGTTTCGTCTGGGCCAGGTGTGACGTCTGCTCACGACCCGTGCTCATGCACAATCTCTTCTGACTCTGGCCTCAAATCAGGTAGGGCTACCCGCTGAACTTAAGCATATCAATAAGCGGAGGA
>contig_1293
AGCGCGAAATGTAATGTGAATTGCAGAACATTGTGAATCATCGAATCTTTGAACGCACATTGCGCCTCCCGTTAATGGGAGGCATGCCTGTCTGAGCGTCATTTAAAACCATGACCCTTTGGGTTGTATTGGGACTCGTCTTCCGACGTATCCTCAAAGTCATCGTGTCTGAAAGCGGACGAGATCCATTAGGACAGAACGTTTGAGGACCCTAAACTCTCTGACTTGACCTCAGATCAGGTAGGACTACCGCCTGAACTTAAGCATATCAATAAGCGGAGGACTGAGACTCCAAGGCACA
>contig_1295
CTGCGATAAGTAATGCGAATTGCAGAATTCTACGAGTCATCGAATCTTTGAACGCACATTGCACCCGCCAGTATTCTGGCGGGTATGCCTGTCCGAGCGTCATTTCAACCCCTCAAGCCCCGGCTGCTTGGTGTTGGGGCGTTATCCGCAGCGCTGTCACAGCAGCTGCGGGCCCCTAATTTCAGTGGCGGACCCGCCGAGGCCCCGAGCGCAGTAGTGTATCTCCTCGCTCCAGGGCGCCGCGGCGGGCTCTCCTGCCGTAAAACCCCACTGTATTTTAAGGTTGACCTCGGATCAGGTAGGACTACCCGCTGAACTTAAGCATATCAATAAGCGGAGGA
>contig_1297
AATGCGATAAGTAATGTGAATTGCAGAATTCAGTGAATCATCGAATTTTTGAACGCACCTTGCGCTCCCTGGTATTCCGGGGAGCACGCCTGTTCGAGTGTCGTGAAATTCTCAAACCGGGATGTTTCTCGGTTTGGTGTTGGGCTTTGCAGTTCCTTTGATTGGGACGGCTGGCCTCAAAAGCATTAGCTGGCTTTTCAAGTGGCATTGGTTCTACTCAGCGTGATAATGATCTGACCGCCGAGGACATCTTTCGAGATGGCCAATTCTCATTTAGGCTGCTTCTAATTTTGGTTGAGCAGATTCTGATCAGATCTGCTCTACTTTTCAACTTTTGACCTCGAATCAGGTGGGACTACCCGCTGAACTTAAGCATATCAATAAGCGGAGGACTGAGACTCCAAGGCACACA
>contig_1299
ATGCGATACGTAATGTGAATTGCAGAATTCAGTGAATCATCGAATCTTTGAACGCACCTTGCGCCCCTTGGCATTCCGAGGGGCACACCCGTTTGAGTGTCGTGATATTCTCAAAAGCCTTTTTCTGCTCTTGCTGAAAAGGGTTTTTTGGACTTGGAGGTTCAATGCTTGCTTTTCACTTTTGAAAAGTAAGCTCCTCTCAAATGAATCAGTGGGGTCCGCTTTGCTGATCCTTGACGTGATAAGATGTTTCTACGTTTTGGATTTGGCACTGTCTTTTTTTGGATGCCTGCTTCTAACCGTCCCACGGACAATGGTGGTGCTCTTGTCGCCGCTGCCTACACCTGGCAGAGGAGGTTGGACCCACAAAAGAAAACCCTTGACCTCAAATCGGGTGAGACTACCCGCTGAACTTAAGCATATCAATAAGCGGAGGA
>contig_1301
CTGCGATAAGTAATGCGAATTGCAGAATTCTACGAGTCATCGAATCTTTGAACGCACATTGCACCTGCCAGTATTCTGGCAGGTATGCCTGTTCGAGCGTCATTTCAACTCCTCAAGCCCTGGCTGCTTGGTGTTGGGGCTTAATCTGCAGCGCCTTTACGGCGGCTGCAGGCCCCTAATTACAGTGGCGGACCCGCCGAGGCCCCGAGCGCAGTAGTGTATCTCCTCGCTCCAGGGCGCCGCGGCGGGCTCTCCTGCCGTAAAACCCCCACTATTTTTCAAGGTTGACCTCGGATCAGGTAGGACTACCCGCTGAACTTAAGCATATCAATAAGCGGAGGA
>contig_1303
ATGCGATACGTAATGTGAATTGCAGAATTCAGTGAATCATCGAATCTTTGAACGCACCTTGCGCCCCTTGGAATTCCGAGGGGCACACCCGTTTGAGTGTCGTGAACATCCTTCAACCTTTCTTGGTTTCTTGACCAGGGAAGGCTTGGACTTTGGGGGTCTTTCATTGCTGGCCTCTTTTGAAGCCGGCTCCTCCTAAATGGATTAGTGTGGTCTGCTTTGCCGATCCTTGACGTGATAAGATGTTTCTACGTCTTGGGTTTCGCACTGTCGCTTCAGACCCTGCTTCTAACCGTCTTGCATTCAAGACAGAGTTTTAAACCTTGACCTCAAATCGGGTGAGACTACCCGCTGAACTTAAGCATATCAATAAGCGGAGGA
>contig_1305
ATGCGATACGTAATGTGAATTGCAGAATTCAGTGAATCATCGAATCTTTGAACGCACCTTGCGCCCCTTGGCATTCCGAGGGGCACACCCGTTTGAGTGTCGTGAAATTCTCAAAAACCATTTCTTTTGGTCGTTTTCGACCATGGAAAGGATTTTGGACTTGGAGGCCTTTTGCTGGTTTCACCTTGAAGCGAGCTCCTCCCAAATGTATTAGTGGGGTCTGCATTGTCGGTCCTTGGCGTGATAAGTTGCTTCTACGTCTTGGATTTTTGGCGCTGTACACCTGCTTCTAACCGTCTTATTGACAACGATGGTGTTCCGGTCTCAGCCGATTTTATCGGTGCGAGGCTTGACCCACGAAATGAACCTTGACCTCAAATCGGGTGAGACTACCCGCTGAACTTAAGCATATCAATAAGCGGAGGA
>contig_1307
ATGCGATAAGTAATGTGAATTGCAGAATTCAGTGAATCATCGAATCTTTGAACGCACATTGCGCTCCTTGGTATTCCGAGGAGCATGCCTGTTCGAGCGTCATTACAACCCTCAAGACTATGCTTGGTTAGTTGGGTCCGTCATCGGGAACGGATGTGCCTTAAACGTAAGAGTGGCGGCGACTGCTTGGTCGTCTAAGACGTAGTAAACTTACTCGCTATAGACGCTCGGGAGCTGCCTGCCATAACCCCAAAACTTTACTTAGGTTGACCTCGGATCAGGTAGGGATACCCGCTGAACTTAAGCATATCAATAAGCGGAGGA
>contig_1309
AATGCGATAAGTAATGTGAATTGCAGAATTCAGTGAATCATCGAATCTTTGAACGCACATTGCGCCCGCCAGTATTCTGGCGGGCATGCCTGTTCGAGCGTCATTTCAACCCTCAAGCCCGGCTTGGTGTTGGAGTTCTGTTTGTTTAAAACAGGCTCTGAAATACAGTGGCGAGCTCACCTGGACTCCGAGCGTAGTAGTTAACGTCGCTCAGGGCGTCCGGCGGGTTTCTGCCGTAAAATCCCCTATTTTACAGAAAGGTTGACCTCGGATCAGGTAGGAATACCCGCTGAACTTAAGCATATCAATAAGCGGAGGACTGAGACTCCAAGGCACACA
>contig_1311
AATGCGATAAGTAATGTGAATTGCAGAATTCAGTGAATCATCGAATCTTTGAACGCACCTTGCGCTCCTTGGTATTCCGAGGAGCATGCCTGTTTGAGTGTCTTGAAATCATCAACCCTCCCCTCCTTGTGGAAGGTGGGGGTTGGAGCTTGGGGGTCTGTGCTGCCGAGAAGGCGGCTCCCCTCAAATGTGTCGGTCAGGCCTGCGGGTCAAACTCGGACCGGGCGTCGTACCATCCTCGCTCTTCTGGGAACCGTGCCGCGACCAAGGCTGCCTGTGGAGTGGCTGCCAGCTTTCCGTTCTGAAATCTGACCTCAAATCAGGTAGGACTACCCGCTGAACTTAAGCATATCAATAAGCGGAGGA
>contig_1313
AATGCGATAAGTAATGTGAATCGCAGAATTCAGTGAATCATCGAATCTTTGAACGCACATTGCACCCTCTGGATTCCAGGGGGTATGCCTGTCCGAGCGTCGTCACAAAAGATCCCTCGAGATTCCCAGGAGCTTGACGGACGTTGGGTGTGGCCCCGATCACTGGGGCCCTCCCAAAAGCCAGTGGCGGCGGTGGCCCGGCCCCGAGCGCAGTAGACTTCTCTCGCCCGGGGGCCTGGGCGGCGTGCCGGCCAGCAAGACCCTAGCCACACCAAAGGTTGACCTCGGATCAGGTAGGAGCACCCGCTGAACTTAAGCATATCAATAAGCGGAGGACTGAGACTCCAAGGCACACA
>contig_1315
ATGCGATACGTAATGTGAATTGCAGAATTCAGTGAATCATCGAATCTTTGAACGCATCTTGCACCCCTTGGCATTCCGAGGGGTACACCCGTTTGAGTGTCGTGAATATCCTCAACCTTCTTGGTTTCTTGATCAAGAAGGCTTGGAATTTGGAGGCTTTTGCTGGCTTCCTTCAAAGCCAGCTCCTCTTAAATGAATTAGTAGGGTCTACTTTGCTGATCCTTGACGTGATAAGATGCTTCTACGTCTTGGGTTTTGCACTGTTTATTCTAGATCCTGCTTCTAATCGTCTTGTAGAAGACAAATGGTCGACTTGACCCACAAACCTTGACCTCAAATCGGGTGAGACTACCCGCTGAACTTAAGCATATCAATAAGCGGAGGA
>contig_1317
ATGCGATAAGTAATGTGAATTGCAGAATTCAGTGAATCATCGAATCTTTGAACGCACATTGCGCCCGCCAGCATTCTGGCGGGCATGCCTGTTCGAGCGTCATTTCAACCCTCGAGCCCGACTTTTCGAAGGACGGCTCGGCGTTGAGGGACGGCAGACTCCCCCCGGCATCTCGCCGGGGACGCCGCCCTCGAAATCTAGTGGCGGCCCTCCGAGGCGACCTCTGCGTAGTAACTTAACCTCGCACCGGAAAACTCAGAGCGGCCACGCCGTAAAACCCCAACTTTTTTCAGGTTGACCTCGAATCAGGTAGGACTACCCGCTGAACTTAAGCATATCAATAAGCGGAGGA
>contig_1319
ATGCGATAAGTAATGTGAATTGCAGAATTCAGTGAATCATCGAATCTTTGAACGCACCTTGCACTCCTTGGCATTCCGAGGAGTATGCCTGTTTGAGTGTCATGAAATCATCAACCTCATAGTTTTATTACTTTTGAGGCTTGGATTTGGAAGTTGCTGGCTAATGTCGGCTCTTCTTAAATGTATTAGCTGCTTGTCCGTGAGTTGGCTCAGAGTGTGATAAGTATCTACACTTGGTGGCTGCTTGCATTGGATGTGGCTTCTAATCGTCTTAGGACAACTTTTTAAGATCTGACCTCAAATCAGGTAGGACTACCCGCTGAACTTAAGCATATCAATAAGCGGAGGA
>contig_1321
ATTGCGATAAGTAATGTGAATTGCAGATATTCAGTGAATCATCGAATCTTTGAACGCACCTTGCGCTCCTTGGTATTCCAAGGAGCATGTCTGTTTGAGTGTCATTAATATCATCAATCTAGTATTGGAAGTGGAGGTTGCTGTTGGACAAGACAGCTCTTCTGAAATAAATGGTAGACGACGGCTTTGGCGTGATAAATGATCGTCAAGTCGATGGCCAGACATAAATCACTTAGCTACTAGGTAGTCTTTTTTCAAAGACTAGCGAACACAAGTGTAGTCTAATTGGGAATTGACCTCAAATCAGATAGGATTACCCGCTGAACTTAAGCATATCAATAAGCGGAGGACTGAGACTCCAAGGCACACAGGGGATAGG
>contig_1323
ATGCGATACGTAATGTGAATTGCAGAATTCAGTGAATCATCGAATCTTTGAACGCACCTTGCGCCCCTTGGTATTCCGAGGGGCACACCCGTTTGAGTGTCGTGAAAATCTCAACCTCCTTGGTTTCTTCTAGAGACCGATGGGGGCTTGGACATTGGAGGCCTTTGCTGGTGTCTCTCTTGAAGGCCCAGCTCCTCTTAAATGAATTAGCAGGGTCCTCTTTGCCGATCCTCGACATGTGATAAGATGnTTCCGTGTCTCGGTTTCTGGCTCTGTTGCTTTTGGGACCCGCTTCTAACCGTCTAGACCTCGCGTCGAGACAATGTTCGAGCACACGTCTCCCTTGTCGGGAAACGTTCTCGACCCCACGAACCCTTGACCTCAAATCGGGTGAGACTACCCGCTGAACTTAAGCATATCAATAAGCGGAGGA
>contig_1325
ATGCGATAAGTAATGTGAATTGCAGAATTCAGTGAATCATCGAGTCTTTGAACGCACATTGCGCCCTATGGTTATTCCGTAGGGCATGCCCGTCTCAGCGTCAGAAGAAACTCTCAGGCACGGCTTTTTTGCCAGGCCTGGATCATGTCAGAGAGGCAGGTGACCAGCGGTCGCTCTGCCCTTTGCAAAACCATGGATATTTTGAAGATTTGTTTCATTCCAACGTGATAGAATGTTTCATTCGTTGGTATTGTCAACTTCAGATGTCGCCAAAAGACCCACAAAATTCTTACGTATTTGACCTGAGATCGGGTAGGGATACCCGCTGAACTTAAGCATATCAATAAGCGGAGGA
>contig_1327
ATGCGATAAGTAGTGTGAATTGCAGAATTCAGTGAATCATCGAATCTTTGAACGCACATTGCGCCCTTCGGTATTCCGTTGGGCATGCCTGTTCGAGCGTCATTTAAACCTTCAAGCTCTGCTTGGTGTTGGGTGTTTGTCTCTACCTTTGTGTACGGACTCGCCTTAAATATATTGGCAGCTGGTAGGTTAGCTTCATGCGCAGCACATTGCGTAGCGGCTCTAGCCTATCCCCTTCCATTAAGCTTCTCTTTTCTTTTGACCTCGGATCAGGTAGGGATACCCGCTGAACTTAAGCATATCAATAAGCGGAGGACTGAGACTCCAAGGCACACAGGGGA
>contig_1329
AGCGCGAAATGTAGTGTGAATTGCAAAACATTGTGAATCATCGAATCTTTGAACGCACATTGCGCCCCCTGTTACAGGGGGGCATGCCTGTCTGAGTGTCTTTGATACCCATAGACGGTTCCGTCTGTCTTGGGCGTCGCGGCCCGCGTCGCCTCGAATCCATTGCCGTGGAGCGGACGAGATCCTCTGGGACGACGCCGCCTCCCCGGAAGCCATTCTAAGGCAGACCTCAGATCAGGTAGGACCACCGCCTGAACTTAAGCATATCAATAAGCGGAGGA


93%-cutoff similarity
>contig_1
AGCGCGAAATGTAGTGTGAATTGCAGAACATTGTGAATCATCGAATCTTTGAACGCACATTGCACCTCTCGCAGGGGAGGTATGCCTGTCTGAGCGTCATTGAAACCAATAAACCCTCACTGGGTTTGTGATGAGCTCTGCATGGAAGTGCACTGCTTTGAATCGATGGTCTAACCTGCGGACGAGCTCCTCTTGGACCTGCCGTGGAAACGACCGTTCTCTCTGTATTTGACCTCAGATCAGGTAAGAAGACCGCCTGAACTTAAGCATATCAATAAGCGGAGGACTGAGACTCCAAGGCACACAGGGGATAGG
>contig_3
ATGCGATAAGTAATGTGAATTGCAGAATTCAGTGAATCATCGAATCTTTGAACGCACATTGCGCCCGCTAGTATTCTGGCGGGCATGCCTGTTCGAGCGTCATTTCAACCATCAAGCCCTAGGCTTGTGTTGGGGCCCTGCGGCCGTCCGCAGCCCCCGAAAAGCAGTGGCGGGCTCGCTATCATACCGAGCGTAGTAGTATATCTTCGCTAGGACGTGGTTGTGGGTTCCGGCCGTGAAACACCCAAACTTATCAAGGTTGACCTCGGATCAGGTAGGAATACCCGCTGAACTTAAGCATATCAATAAGCGGAGGA
>contig_5
ATGCGATACGTACTGGAAATTGCATACGTGAGTCATCGAATTTTTGAACGCACATTGCGCCTGTTTGTATTCAGACAGGCATGCATGGATGAGCGTCATTACAACAAGTTGTAGATTTCTGTTTGAATCTATAAAGAATATGGCTCTGGTCTAGTGAAGATTGATCAGTAGCAGACATTTCTTGGCCCTCATCCATGTAAGAGTACCCGCTGAACTTAAGCATATCAATAAGCGGAGGA
>contig_7
ATGCGATAAGTAATGTGAATTGCAGAATTCAGTGAATCATCGAATCTTTGAACGCACATTGCGCCCTTTGGTATTCCTTAGGGCATGCCTGTTCGAGCGTCACTAAAAACCATCTCACAGATAATGTGGTATTGGTAGCAGTGGATAGTACTAACACTACTTTGTCTTACTCTACTGAAATGAATAGGCCAGAGAAGTGCACTATGGTAATAGACTCCAGGAGTGTTTTAAAATACTAAACTAGTCTTACCCAAGTCATATTCTGAGTTACTGGACCCCCATTTAGTCCAAATCAAAGAGGTTGACCTCGGATCAGGCAGGGATACCCGCTGAACTTAAGCATATCAATAAGCGGAGGA
>contig_9
ATGCGATACGTAATGTGAATTGCAGAATTCAGTGAATCATCGAATCTTTGAACGCACCTTGCGCCCCTTGGTATTCCGAGGGGCACACCCGTTTGAGTGTCGTGAACACCCTCAACCTTCTTGGTTTCTTGACTAGGAAGGCTTGGACTCTGGAGGTTTTCCTTGCTGGCCTCTTTTTGAAGCCAGCTCCTCCTAAATGAATTAGTGGGGTTCGCTTTGCCGATCCTTGACGTGATAAGTATGCTTCTACGTCTTGGGTTTTGCACTGTCCCACTTCCAATGGTCTTTGAATGAAGACAATGTAAGAGTTGCATTGCGATTCTTACTCAGCGACCTTGACCTCAAATCGGGTGAGACTACCCGCTGAACTTAAGCATATCAATAAGCGGAGGA
>contig_11
AGCGCGAAATGTAGTGTGAATTGCAGAACATTGTGAATCATCGAATCTTTGAACGCACATTGCACCTCTCGCAGGGGAGGTATGCCTGTCTGAGCGTCATTGAAATCAATGAACCCCTTCTGGGTTTGTGCTGGGCTCTGCATGGAAGTGCACTGCCTCAAAGTCATGGTCTAACCTATGGACGAGCTCCTCTTGGACGTGCCATGGAACTGACCCCTCTCTCTGTATTTGACCTCAGATCAGGTAGGAAGACCGCCTGAACTTAAGCATATCAATAAGCGGAGGACGTGAACTGCCAA
>contig_13
GTGCGAAAAGTGTTGCGATTTGCACGAATCTGTGAGTCATCTAATTTTTGAACGCGAATGGCACTGTTACGTAAGTAGCAGTATGTCTGTTTGAGAATCGCAAAACAAGATCAACTCTAGTTGAGAGTTGGGATTGACCTTATGTGCCTTTGGGTACATTTGGTTTAAATAAATCGAGTTGATGAGCTTCCCAATACGGCTCAATGTGTGCTAGCGAGACAGTCGTCCCGATCTCACATTTCGGCCGTGTTGCAGAGTTCTGACCACAATTCGCTAAACTTATAATCAAATACGATCTCAAATCAGGCAAGATTACCCGCTGAACTTAAGCATATCAATAAGCGGAGGA
>contig_15
GTGCGAAAAGTGATGCGATTTGCATGCTCTGTGAGTCATCGAATCTTTGAACGCATATGGCGCCTGCTGGTTCCACCGGGAGGCATGCCTGTTTGAGAATCGTCTTTCTTTATCCTCTTGGTATCCACGAGGGACATGGGCGTTCACCAGTGATTGCCTGGAATGCGGCGTGGTTGTGCCGTGATAAGCGGATCGGCCAATCGAACAGTGTCAGCGATCTCAAATCAGGCAGGATGACCCGCTGAACTTAAGCATATCAATAAGCGGAGGA
>contig_17
ATGCGATAAGTAATGTGAATTGCAGAATTCAGCGAATCATCGAATCTTTGAACGCACATTGCGCCTCCGGGTATTCCTGGAGGCATGCCTGTTCGAGCGTCGTTAAAGACCATAAGGCTTTGCCTCGCGATGAGCTTCTGGTGGGTTCTCTCTGGAGAAATAGCCAGTTGCTTCAAACTTATTGGCGTCTGAAGTTAGCCCAAGCACAGCAAAATGTGTTTCGAGTCTAGCGAAGGATTGCCGGTACCCAAAATTATATATTGGTCGACCTCGGATCAGGCAAGATTACCCGCTGAACTTAAGCATATCAATAAGCGGAGGA
>contig_19
AATGCGATAAGTAATGTGAATTGCAGAATTCAGTGAATCATCGAATCTTTGAACGCACCTTGCACCCTTTGGTATTCCAAAGGGTATGCTCGTTTGAGTGTCATTGTACTCTCACACTCTCTGATCTTGCATTGGGGAGCGGTGGACCTGGATGTTGCTGCGTCGCTGTGGCTCATCTGAAATGGGTTAGTGCATCTCATGGTTGGACTTGTACAGCGTGATAAGCATCTTCGCTGGCACCTTTCATTTGGTGGTCCAACTGGGAGCTCTGTGCTTCTAACTGTCCTTGCGACAATATCTGACAACTTGACCTCAAATCGAGTAGGACTACCCGCTGAACTTAAGCATATCAATAAGCGGAGGA
>contig_21
GTGCGAAAAGTGTTGCGATTTGCACGAATCTGTGAGTCATCTAATTTTTGAACGCGAATGGCACTGTCACGCAAGTGGCAGTATGTCTGTTTGAGAATCGCAAAACACGATCAACTCTAGTTAAGAGTTGGCATTGACCTTGAGTGCAGTTTGCGCGCTTGGTTTGAATAAATCGAGTTGATGAGCTTCCCAACGCGGCTCAATGTGTGCTAGCGAGACAGTCGTCCCGATCTCACATTCCTGCTGCGTTGCAAAGCCCTAACCCACAACTCATCTTACAAATATCAATTACGATCTCAAATCAGGCAAGATTACCCGCTGAACTTAAGCATATCAATAAGCGGAGGA
>contig_23
ATGCGATAAGTAATGTGAATTGCAGAATTCAGTGAATCATCGAATCTTTGAACGCACATTGCGCCTACTAGTATTCTAGTAGGCATGCCTGTTCGAGCGTCATTTCAACCCTTAAGCCTAGCTTAGTGTTGGGAGTCTACGAAGTGGTAGTCTACTACCCTGTAGTTCCnnAAATnnAACGGCGGATCTGCAGTATCCTCTGAGCGTAGTAAATTTTTATCTCGCTTTTGTAAGGTGCTGTGGCTCTTGCCGCTAAACACCCAATTTTTAATGGTTGACCTCGGATCAGGTAGGAATACCCGCTGAACTTAAGCATATCAATAAGCGGAGGA
>contig_25
AAATGCGATATGTAATGTGAATTGCAGAATTCAGTGAATCATCGAATCTTTGAACGCACCTTGCGCCCCTTGGCATTCCGAGGGGCACACCCGTTTGAGTGTCGTGAAATCATCAAAACCTTTTTTTAATGATCTTTTTGGTCGAGAAAAGGATTTTGGACTTGGAGGATCAATGCTCACTCTCACTTTTCGAAAGTGAGCTCCTCTCAAATAAATTAGTGGGGGTTTGCTTCGCCAATCCTTGACGTGATAAGTTGTTTCTACGTTTCGGATTTGGCGCTGTCCCTTGGACACCCGCTTCTAACCGTCTTATGGACGATGATGGTGTTCCGGTCACTGCTGCCTGTGTCGGTGGGAGGCTGGACCCACAAGAAAACCCTTGACCTCAAATCGGGTGAGACTACCCGCTGAACTTAAGCATATCAATAAGCGGAGGACTGAGACTCCAAGGCACA
>contig_27
AGTGCGAAAAGTAATGCGATTTGCATGCTCTGTGAGTCATCGAATCTTTGAACGCATATGGCACCTGCCAGCCCTGCTGGAAGGTATGCCTGTTTGAGAATCACACTACCACTGATCCGATTGCATCCACGTGCAGTCGGTCGACATGGGCCTTCAGCACTGATCGCCTCGAATTGCTCGCGATCGTCGTGGTAGACAGGGTGTGGCAGCGATGCCATCCAGTGTTGTCGACGATCAACCCGTGCTCGTGATCTCAAATCAGGCAAGGCTACCCGCTGAACTTAAGCATATCAATAAGCGGAGGA
>contig_29
AATGCGATACGTAATGTGAATTGCAGAATTCAGTGAATCATCGAATCTTTGAACGCACCTTGCGCCCCTTGGTATTCCGAGGGGCACACCCGTTTGAGTGTCGTGAATACTCTCAACCTTCTTGGTTTCTTTGACCAGGAAGGCTTGGACTTTGGAGGTTTTTCTTGCTGGCCTTCTTTTGAAGCCAGCTCCTCCTAAATGAATCGGTGGGGTCCGCTTTGCTGATCCTTGACGTGATAAGCATTTCTTCTACGTCAAGTCAGCTCGGAACCTGCTTTCTAACCTTTGAGTTACAGTGTAACTCGACCCTCATAAACCTTGACCTCAAATCGGGTGAGACTACCCGCTGAACTTAAGCATATCAATAAGCGGAGGACTGAGACTCCAAGGCACACAGGGGATAGG
>contig_31
ATGCGATAAGTAATGTGAATTGCAGAATTCAGTGAATCATCGAATCTTTGAACGCACATTGCGCCCCTTGGTATTCCGGGGGGCATGCCTGTTCGAGCGTCATTACAACCCTCAAGCTATGCTTGGTTATGGGCCGTGCCGGCAACGGCTGGCCCCAAAATTAGTGGCGGCGCCATCGTGCTCTCAGCGTAGTAATTCTTCTCGCTGTTGGGTCCCGGTGGACGCTGGCCAGCAACCCCCAATTTTCTATGGTTGACCTCGGATCAGGTAGGGATACCCGCTGAACTTAAGCATATCAATAAGCGGAGGA
>contig_33
ATGCGATAAGTAATGTGAATTGCAGAATTCAGTGAATCATCGAATCTTTGAACGCACATTGCACCCTCTGGTATTCCAGGGGGTATGCCTGTTCGAGCGTCATTACAACCCTCAAGCACTGCTTGGTATTGGATGTCACTTGTTGTGCATCTTAAAAGCATTGGCAGTAGCATTTAGTCTCTAGCGTAGTAAGTTTCTCGCTATGGGTATAGGTGTCTGGCTGCCAGAACCCCTATTTATTCTATATGGTTGACCTCGGATCAGGTAGGGATACCCGCTGAACTTAAGCATATCAATAAGCGGAGGA
>contig_35
ATGCGATACGTAATGTGAATTGCAGAATTCAGTGAATCATCGAATCTTTGAACGCACCTTGCGCCCCTTGGTATTCCGATGGGCACACCCGTTTGAGTGTCGTGAAAACCTCAACCTCCCTGGTTTCTTCTGGAGACCAAAGGAGGCTTGGACTTTGGAGGCCTTTGCTGGCGTCTCTGCCAGCTCCTCTCAAATGAATTAGTGGGGTCTGCTTTGCTGATCCTTGACGTGATAAGATGCTTCTACGTCTTGGGTTTTGCACTGTTTATTCTAGATCCTGCTTCTAATCGTCTTGTAGAAGACAAATGGTCGACTTGACCCACAAACCTTGACCTCAAATCGGGTGAGACTACCCGCTGAACTTAAGCATATCAATAAGCGGAGGA
>contig_37
AATGCGATAAGTAATGTGAATTGCAGAATTCAGTGAATCATCGAATCTTTGAACGCACCTTGCGCCCTTTGGCTATTCCGAAGGGCATGCCTGTTTGAGTATCATGAACACCTCAACTCTCACGGTTCGCCGTGACGAGCTTGGACTTTGGAGGCTTTGCTGGCCTGTGGGTCGGCTCCTCTCAAATGAATCAGCTTACCGGTGTATTGGTGGCGTCACAGGTGTGATAACTATCTACGCTTGCGGTCGCCCGCCAGACAACCTCTGCCATCGTCGGAGGTTTGCCGGAGGCTCACAAACGTCTCCCGAGTGGAGACAGCCTTCTGAACGTTTGATCTCAAATCAGGTAGGACTACCCGCTGAACTTAAGCATATCAATAAGCGGAGGACTGAGACTCAAGGCACACAGGGGATAGGGTACGTAGGAACGTACCCTA
>contig_39
ATGCGATAAGTAATGCGAATTGCAGAATTCCAGTGAGTCATCGAATCTTTGAACGCACATTGCGCCCTTTGGTATTCCGAAGGGCATGCCTGTTCGAGCGTCATTATCACCCCTCAAGCCCTGTGCTTGGTGTTGGACGGCCTGGCTGGGCGTGCTGCCCCGGCCCCTCCTAAAGACAATGACGGCGGTCCGTGGAACCCCCGGTACACTGAGCTTCTTTAACGAGCACGTACCGGAAACAGGGCGCCCGGGCGACGGTCTGAAACCCCCTTATTTCTCAAAGGTTGACCTCGGATCAGGTAGGGATACGCGCTGAACTTAAGCATATCAATAAGCGGAGGA
>contig_41
ATGCGATAAGTAATGTGAATTGCAGAATCAGTGAATCATCGAATTTTTGAACGCATATTGCACTCCTTGGCATTCCTTGGAGCACACTTGTTCGAGCGCCGGTTGCGTCGTAAGGCCCAGCCTTGCGTTGAnAATTCCTTCGCCAGGAACTCTCCAAACCCATCGGCGACGTCAGCGCCCGCATCGCAACACACTGCGACCACAGCGTCGGGCGTCGCCAAAAACCGTCATGCATGGCCTCGGATCAAGTGGGGATACCCGCTAAACTTAAGCATATCAATAAGCGGAGGA
>contig_43
AATGCGATACGTAATGTGAATTGCAGAATTCAGTGAATCATCGAATCTTTGAACGCACCTTGCGCCCCTTGGCATTCCGAGGGGCACACCCGTTTGAGTGTCGTGAAATCATCAAAAACCTTTTTCTTTTGACCTTCTTTGGTCGGGAAACGGATTTTTGGACTTGGAGGTTCCATGCTTGCTTTCAAGCCTTTGAAAGCGAGCTCCTCTCAAATGAATTAGTGGGGTCCGCTTTGCTGATCCTTGACGTGATAAAGATGCTTCTACGTTTTGGATTTAGCACTGTCCCTTTGGACGCCTGCTCCCAACTGTCCCTTGGACGATGATGGTGCTCCGGTCGCCGCCATTTACATTGGCGTAGAGGCTGGACCCACGAGAAAAAACCCTTGACCTCAAATCGGGTGAGACTACCCGCTGAACTTAAGCATATCAATAAGCGGAGGACTGAGACTCC
>contig_45
ATGCGATAAGTAATGTGAATTGCAGAATTCAGCGAATCATCGAATCTTTGAACGCACATTGCGCCCATTAGTATTCTAGTGGGCATGCCTGTTCGAGCGTCATTTCAACCCTCGGGCCCATACGGGACCGGCGTTGGGGCCTTTCTTGCCGCACGGCAAGCCCCGAAAGCAAGTGGCGGGCCCGCTGAGACCCTAAGCGTAGTAGTTTACACCATCGCTCCGGGGCGCTTAGCGGGCGACACCAGCCGTTAAAGCACTTCAAGTCTTACAAGGTTGACCTCGGATCAGGTAGGAATACCCGCTGAACTTAAGCATATCAATAAGCGGAGGA
>contig_47
AGCGCGAAATTTAATGTGAACTGCAGTGAATTGTGGATCATCCAGTCTTTGAACGCACATTGCGCCCCCTCGTGGAGGCATGCCTGTCTGAGCGTCAATCCAAACTTGGGCCTCTTCGGCTCGTGCTGGGCCTCGCCGACGCGTCGCCTCGAATCCAGCTTTGCCTCCGGGACGAGACCCTTTGGGCCGTCCGAAGGCGAAGGCTTTCTTCCGACGACCTCAGATCAGGCAGGGTTACCGCCTGAACTTAAGCATATCAATAAGCGGAGGACTGAGACGCCAAGGCACACAGGGGAT
>contig_49
AATGCGATAAGTAGTGTGAATTGCAGAATTCAGTGAATCATCGAATCTTTGAACGCACATTGCGCCCTTCGGTATTCCGTTGGGCATGCCTGTTCGAGCGTCATTTGACCCTTCAAGCTCTGCTTGGTGTTGGGCGTTTGTTCCGCCTCCGCGCGTGGACTCGCCTCAAATTCATTGGCAGCCGGCAAGTTGGCTTCGTGCGCAGCACATTGCGTCACGGCTCCAGCCTGCCTCCGTCCAGAAAGGCTCCTCATCACTTTGACCTCGGATCAGGTAGGGATACCCGCTGAACTTAAGCATATCAATAAGCGGAGGACTGAGACTTCCAAGGCACAC
>contig_51
ATGCGATAAGTAATGTGAATTGCAGAATTCAGTGAATCATCGAATCTTTGAACGCACATTGCGCCCGCTAGTATTCTGGCGGGCATGCCTGTTCGAGCGTCATTACAACCCTCAAGCGCAGCTTGGTGTTGGGGACCTATGGTTACCATAGGCCCTGGAAATCAGTGGCGGGCTCGCTAATACCCCGAGCGTAGTAGAATCTCTCGCTTAGGGCGTATAGCGGGTTCCAGCCGTTAAAACCCCACTGTTTACAAAAGGTTGACCTCGGATCAGGTAGGAATACCCGCTGAACTTAAGCATATCAATAAGCGGAGGA
>contig_53
GTGTGAAAATTAATGCGATTTGCACGAATCTGTGAGTCATCAAGTCTTTGAACGCAACTTGCACTGAGAAATCAGTATGTCCGGTTGAGTGTTGAATAAAGATGTCGTTAGATGAGTCGGTCATTAGCGGAGGAGGCTTTGCTTTGGCTGGGATGGAGCAAGCGAGCTACATGGTGGATGGGTGCCTGCAAGTGTCAAGTATTCTTGTAGCGCTCTTCCACATTCACAAATCGACCTCAACTCGGGCAGGATTACCCGCTGAACTTAAGCATATCAATAAGCGGAGGA
>contig_55
AATGCGATAATTAATGTGAATTGCAGAATCCAGTGAATCATCGAGTTTTTGAACGCACATTGCGCCTTTTGGTATTCCGAGAGGCATGCTTGTTTGAGCGTCATTACAATGTCAAATGGAATTGGAGTTCCAGCGGAGCTCTTAAATGCAAGCACGTGAGCATTAAACTTTCTCACAATTGTGCTCTTACCAATTCTTTGACCTCAAATCAAGCAAGACTACCCGCTGAACTTAAGCATATCAATAAGCGGAGGACTGAGACTCCAAGGCACACAGGGGATAGG
>contig_57
AATGCGATAAGTAATGTGAATTGCAGAATTCAGTGAATCATCGAATCTTTGAACGCACATTGCGCCCCTTGGTATTCCGAGGGGCATGCCTGTTCGAGCGTCATGACAACCCTCAAGCACTGCTTGGTGTTGGGCCCCGCTGGCAGCGGCGGGCCTTAAAGTCAGTGGCGGTGCCATCGGGCCCTGAGCGTAGTAAATCTCCTCGCTACAGGGACTCGGTGGACGCTGGCCATCAACCCCAACTCTCTCAGTTTGACCTCGGATCAGGTAGGGATACCCGCTGAACTTAAGCATATCAATAAGCGGAGGA
>contig_59
ATGCGATAAGTAATGTGAATTGCAGAATTCTGGAATCATCGAATCTTTGAACGCACATTGCGCCCATAAGTATTCTTGTGGGCATGCCTGTTCGAGCGTCATTTCATTATTCAGTTTTAACTGATGTTGAGAATTGCAAATTTTTGAGTTTTGCAATTTTCTAAAGAAATTAGCAAGCAAATGTAAAAGCCGAGTGTAGTAAATCTTCTCACTTTGGATCTTACTTTTGACTTTTGATATTACAAGTGTTGACCTCGAATCAGGTAGGAATACCCGCTGAACTTAAGCATATCAATAAGCGGAGGA
>contig_61
ATGCGATAAGTAATGTGAATTGCAGAATTCAGTGAATCATCGAATCTTTGAACGCACATTGCACCCTCTGGTATTCCGGGGGGTATGCCTGTTCGAGCGTCATTGCAACCCTCAAGCACTGCTTGGTATTGGATGTCACTATTGTTGTGCATCTCAAAGTTATTGGTGGCAGCATTCTGCTTCTGGTGTAGTAATTTTCTCGCCATGGAGTCTGATGTCTGACTGCCAGAACCCCCTTATGTATTAAGGTTGACCTCGGATCAGGTAGGGATACCCGCTGAACTTAAGCATATCAATAAGCGGAGGA
>contig_63
AATGCGATAAGTAGTGTGAATTGCAGAATTCAGTGAATCATCGAATCTTTGAACGCACATTGCGCCCCTTGGTATCCCGAGGGGCATGCCTGTTCGAGCGTCATTTCACCACTCAAGCCTGGCTTGGTGTTGGGCGACGTCCCCTTCGAGGGACGCGCCTCGAAACGCTCGGCGGCGTGGCACCGGCTTTAAGCGTAGCAGAATCTTTCGCTTTGAAAGTCGGGGCCCCGTCTGCCGGAAGACCTACTCGCAAGGTTGACCTCGGATCAGGCAGGGATACCCGCTGAACTTAAGCATATCAATAAGCGGAGGACTGAGACTCCAAGGCACACAGGGGATAGG
>contig_65
ATGCGATAAGTAATGTGAATTGCAGAATTCAGTGAATCATCGAATCTTTGAACGCACATTGCGCCCGCTGGTATTCCGGCGGGCATGCCTGTCCGAGCGTCATTATGACCAATCAAGCTCTGCTTGGCCTTGGGGCCTGCTATACCGGCGGTCCTTAAAACCAGTGGCGGTGCCGTCTGGCCCTAAGCGTAGTAATTCTCCTCGCTATAGAGCTCTAGACGTCTACCCGCCAGAACCCCCAACTTCTCAAGGTTGACCTCGGATCAGGTAGGGATACCCGCTGAACTTAAGCATATCAATAAGCGGAGGACTGAGACTCCAAGGCACACAGGGGAT
>contig_67
TATGCGATAAGTAATGTGAATTGCAGAATTCAGTGAATCATCGAATCTTTGAACGCACCTTGCGCCCTCTGGTATTCCGGAGGGCATGCCTGTTTGAGTGTCATGTAGACTCAATCCCTCGGGTTTCCGAGGAGATTGGACTTGGGTGTTGCCGCTCTGCCGGCTCGCCTTAAAAGACTTAGCGGGATAGCACCGTAGTCGGCGTAATAAGTTTCGTCGGTGAAGGTTGTGATGACTGCTTACAATCGCCCTCGGGCAATTTTTGACTCTGACCTCAAATCAGGTAGGACTACCCGCTGAACTTAAGCATATCAATAAGCGGAGGACTGAGACTCCAAGGCACAC
>contig_69
AATGCGATAAGTAATGTGAATTGCAGAATTCAGTGAATCATCGAATCTTTGAACGCACCTTGCGCTCCCTGGTATTCCGAGGAGCACGCCTGTTCGAGTGTCGCGAAATTTCTCAAGCTTGGATGGCTTTGTCTGTCCTTAGCCTTGGTTGTTGGGCTTTGCCGTATCCTTCATTTTGGGACGGCTGGCCTTAAAAGCATTAGCTGATCCTCCTGTGGCACTGGTTCTACTCAGCGTGATAATAGTCTGATCGCTGAGGACATCTTTTGGGATGGCCAGTTCTCATTTGGGTTGCTTCTAAACCTGGTTTTGCAGATTCTTCAATCTGTGTTCCACTTTTTCAGCTTTGACCTCGAATCAGGTGGGACTACCCGCTGAACTTAAGCATATCAATAAGCGGAGGA
>contig_71
AATGCGATAAGTAATGTGAATTGCAGAATTCAGTGAATCATCGAATCTTTGAACGCACATTGCGCTCCTTGGTATTCCGAGGAGCATGCCTGTTCGAGCGTCATTACAACCCTCAAGCTATGCTTGGTATTGGGCCTCATCGGGAACGATGTGCCTTAAAGAGAGTGGCGGCACTGCTTGGCTCTAAGCGTAGTAAACTTCTCGCTATAGACGCTCGGGAGCTGCCTGCCATAACCCCAAAATTTCTTAGGTTGACCTCGGATCAGGTAGGGATACCCGCTGAACTTAAGCATATCAATAAGCGGAGGACTGAGACTCCAAGGCACACAGGGGATAGG
>contig_73
AATGCGATAAGTAATGTGAATTGCAGAATTCAGTGAATCATCGAATCTTTGAACGCACATTGCGCCCGCCAGCATTCTGGCGGGCATGCCTGTTCGAGCGTCATTTCAACCCTCGACCTCCCTTTGGGGAAGTCGGCGTTGGGGACCGGCAGCACACCGCCGGCCCTGAAATGGAGTGGCGGCCCGTCCGCGGCGACCTCTGCGTAGTAATCCAACTCGCACCGGAACCCCGACGCGGCCACGCCGTAAAACACCCAACTTCTGAACGTTGACCTCGAATCAGGTAGGACTACCCGCTGAACTTAAGCATATCAATAAGCGGAGGA
>contig_75
AATGCGATAAGTAATGTGAATTGCAGAATTCAGTGAATCATCGAATCTTTGAACGCACCTTGCGCCCCTTGGCTATTCCGAGGGGCATGCCTGTTTGAGTATCATGAACACCTCAACTCTCACGGTTCGCCGCGATGAGCTTGGAGTCTGGAGGTTTTGCTGGTCTCTGGTCAGCTCCTCTCAAATGAATCAGCTTGCCGGTATCTGGTGGCATCATGGGTGTGATAACTATCTACGCTCAGGACCGTCTGCCAGGTAACCTCCAGCGATGGAGGTTTGCTGGGGCTCACAAACGTCTCTCTTCAGTGGGGACAGCTTTTGAACGTTCGATCTCAAATCAGGTAGGACTACCCGCTGAACTTAAGCATATCAATAAGCGGAGGACTGAGACTCCAAGGCACACAGGGGA
>contig_77
AATGCGATAAGTAATGCGAATTGCAGAATTCAGTGAGTCATCGAATCTTTGAACGCACATTGCGCCCTGTGGTATTCCGCAGGGCATGCCTGTTCGAGCGTCATTTCAACCCTCAAGCCTGCTTGGTGTTGGGCCTGGCCGATCCGGCCGGCCCTAACGACAGTGGCGGCGCCGCCTGGCCCTCAGCGTAGTACAGCTCTCGCTCTAGGGTCCTGCGGTAGCCTGCCAGAACCCCCAACTCTGTGGTTGACCTCGGATCAGGTAGGGATACCCGCTGAACTTAAGCATATCAATAAGCGGAGGACTGAGACCCAAGGCACACAGGGGATAGG
>contig_79
AATGCGATAAGTAATGTGAATTGCAGAATTCAGTGAATCATCGAATCTTTGAACGCACATTGCGCCCCTTGGTATTCCGAGGGGCATGCCTGTTCGAGCGTCATTATAACCACTCAAGCCTAGCTTGGTATTGGGGTTCGCGGTCTCGCGGCTCCTAAAATCAGTGGCGGGTGCCGTCTGGCTCTAAGCGTAGTAATTTTCTCGCTATGGAGTCCGGGTGGTTGCTTGCTAAAAACCCTAACTTCTCACGGTTGACCTCGGATCAGGTAGGGATACCCGCTGAACTTAAGCATATCAATAAGCGGAGGATGAGACTGAAGGCACACAGGGGATAGG
>contig_81
ATGCGATAAGTAATGCGAATTGCAGAATTCAGTGAGTCATCAAATCTTTGAACGCACATTGCGCTCCCTGGTATTCCGGGGAGCATGCCTGTCTGAGCGTCATTACAACCTTTGCGCTCTGCGCAGTGTTGAGCGCAGCCTTCTGGGCTCGCTTCAAATCCAGTGGCAGCACCGCAGAGCCCCTACGCGCAGTGATCACCGCCGCCGGTGGAGCGCTGCGAGTGCTCGCCAGTCAACCCCCACTTTGCTAGGTTGACCTCAGATCAGGCAGAGATACCCGCTGAACTTAAGCATATCAATAAGCGGAGGACTGAGACTCCAAGGCACACAGGGGA
>contig_83
AATGCGATACGTAATGTGAATTGCAGAATTCAGTGAATCATCGAATCTTTGAACGCACCTTGCGCCCTTTGGCATTCCGAAGGGCACACCCGTTTGAGTGTCGTGACATTCTCAAACCTTCTTGGTTTCTTGACTAAGAAGGCTTTGGACTTTGGAGGCTTTTGCTGGACCTTCCCTTGTTGAAGCCAGCTCCTCTTAAATGAATTAGTGGGGTCTGCTTTGCTGATCCTTGACGTGATAAGATGCTTCTACGTCTTGGGTTTTGCACTGTTTATTCTAGATCCTGCTTCTAATCGTCTTGTAGAAGACAAATGGTCGACTTGACCCACAAACCTTGACCTCAAATCGGGTGAGACTACCCGCTGAACTTAAGCATATCAATAAGCGGAGGACTGAGACTCAAGGCACACAGGGGATAGG
>contig_85
GCGCGAAATGTAGTGTGAATCGCAGAACATTGTGAATCATCGAATCTTTGAACGCACATTGCGCCTCTTGTAACAAGGAGGCATGCCTGTCTGAGCGTCATTTAAATCAATAAGCCTTTACTGGTTTGTCTTGGGCTTTCGCCATCGGCGTCGCCTGAAAATGATCGGTCTTTTTGAGCGGACGAGTTCCATTAGGACAGACCGTTCTTATGACCTTAATCTTTGACTTTGACCTCAGATCAGGTAGGACTACCGCCTGAACTTAAGCATATCAATAAGCGGAGGA
>contig_87
AATGCGATAAGTAATGTGAATTGCAGAATTCAGTGAATCATCGAATCTTTGAACGCACATTGCGCCCTCCGGTATTCCGGAGGGCATGCCTGTTCGAGCGTCATTTCAACCCTCAAGCACTGCTTGGTGTTGGGGCACTGCTCCTCTCGCGGGGAGCAGGCCCTGAAATTCAGTGGCGAGCTCGCCAGGACCCCGAGCGCAGTAGTTAAACCCTCGCTCTGGAAGGCCCTGGCGGTGCCCTGCCGTTAAACCCCAACTCTTGAAAATTTGACCTCGGATCAGGTAGGAATACCCGCTGAACTTAAGCATATCAATAAGCGGAGGACTGAGATCCAnGGCACA
>contig_89
ATGCGATACGTAATGTGAATTGCAGAATTCAGTGAATCATCGAATCTTTGAACGCACCTTGCGCCCCTTGGCATTCCGAGGGGCACACCCGTTTGAGTGTCGTGATATTCTCAAAAGCCTTTTTCTGCTCTTGCTGAAAAGGGTTTTTTGGACTTGGAGGTTCAATGCTTGCTTTTCACTTTTGAAAAGTAAGCTCCTCTCAAATGAATCAGTGGGGTCCGCTTTGCTGATCCTTGACGTGATAAGATGTTTCTACGTTTTGGATTTGGCACTGTCTTTTTTTGGATGCCTGCTTCTAACCGTCCCACGGACAATGGTGGTGCTCTTGTCGCCGCTGCCTACACCTGGCAGAGGAGGTTGGACCCACAAAAGAAAACCCTTGACCTCAAATCGGGTGAGACTACCCGCTGAACTTAAGCATATCAATAAGCGGAGGA
>contig_91
AATGCGATACGTAATGTGAATTGCAGAATTCAGTGAATCATCGAATCTTTGAACGCACCTTGCGCCCCTTGGTATTCCGAGGGGCACACCCGTTTGAGTGTCGTGAACATCCTCAACCTTTCTTTGGTTTCTTGACCAAGGGAAGGCTTGGACTTTGGAGGTTTTTATTTTTGCTGGCTTCCTCAGAAGTCAGCTCCTCCTAAATGAATTAGTAGGGTCTGCTTTGCAGATCCTTGATGTGATAAGGTATTTCTACATCTTGGATCATGCACAAGTCAGTTTTGGATTCTGCTTCTAACTGTCTTTGCAAAAGACAATGTTGCGAACCTTGACCTCAAATCGGGTGAGACTACCCGCTGAACTTAAGCATATCAATAAGCGGAGGACTGAGACTCCAAGGCACACAGGGGATAGG
>contig_93
ATGCGATAAGTAATGTGAATTGCAGAATTCAGTGAATCATCGAATCTTTGAACGCACCTTGCACTCCTTGGCATTCCGAGGAGTATGCCTGTTTGAGTGTCATGAAATCATCAACCTCATAGTTTTATTACTTTTGAGGCTTGGATTTGGAAGTTGCTGGCTAATGTCGGCTCTTCTTAAATGTATTAGCTGCTTGTCCGTGAGTTGGCTCAGAGTGTGATAAGTATCTACACTTGGTGGCTGCTTGCATTGGATGTGGCTTCTAATCGTCTTAGGACAACTTTTTAAGATCTGACCTCAAATCAGGTAGGACTACCCGCTGAACTTAAGCATATCAATAAGCGGAGGA
>contig_95
ATGCGATAAGTAATGTGAATTGCAGAATTCAGTGAATCATCGAATCTTTGAACGCACATTGCGCCCATTAGTATTCTAGTGGGCATGCCTGTTCGAGCGTCATTACAACCCTCAAGCGCTGTAGTGCTTGGTGTTGGGGCTTCTGCTGCTTGCAGCAGGCCCTGAAAGATAGTGGCGAGGTCGCCGTGACCCTGAGCGTAGTAGTTTACACCTCGCTTCTGTGGCTCGCGGCGGGTTCTCAGCCGTGAAACCCCCAATTTTCACAAGGTTGACCTCGGATCAGGTAGGAATACCCGCTGAACTTAAGCATATCAATAAGCGGAGGA
>contig_97
ATGCGATAAGTAATGTGAATTGCAGAATTCAGTGAATCATCGAATCTTTGAACGCACATTGCGCCCCTTGGTATTCCGAGGGGCATGCCTGTTCGAGCGTCATTTTGACCAATCCCGCAAGGGGTCTTGGAGCTCGCTATTCAGCGGCCCCTAAAATCAGTGGCGGTGCCATCTGGCTCTAAGCGTAGTAACTTTCTCGCTATAGGGTTCTTATGGATGCTTGCCATAACCTCAACTTCTCACGGTTGACCTCGGATCAGGTAGGGATACCCGCTGAACTTAAGCATATCAATAAGCGGAGGA
>contig_99
ATGCGATAAGTAATGCGAATTGCAGAGCCCGTGAGTCATCGAATCTTTGAACGCATATTGCGCCCCTTGGCATTCCGAGGGGCATGCCTGTTCGAGCGTCATTATCACCCCTCAAGCCCCCGGCTTGGTGTTGGACTCAGTCGTCGCTCGCCCGGTGACTGGTCTCGAAGACAGTGACGCCGTCCCAGAGGGAACCGGTACGAGGAGCTTTCTTAATCGAAGCATGTGCCGGGAAGACTTTCGCGGGCGGTGGTCTCTTACACCCACAAATTTTTCAAGTGTTGACCTCGGATCAGGTAGGAATACCCGCTGAACTTAAGCATATCAATAAGCGGAGGA
>contig_101
ATGCGATAAGTAATGTGAATTGCAGAATTCAGTGAATCATCGAATCTTTGAACGCACCTTGCGCTCCTTGGTATTCCGAGGAGCATGCCTGTTTGAGTGTCATTAATATATCAACTTCTTCAGCTTTTGTGTCTGTTGAGTGTTGGATTGTGGGGGTTTTGCTGGCCTTTCAAAAGGTCTAGCTCTCCTGAAATGTATTAGCGGAACAATTTGTTGAATCGTTCATTGGTGTGATAACTATCTACGCTATTGATCGTGAAGCAAGTTCAGCTTCTAACAGTCCATTGACTTGGATAAATTTATTAATGTGACCTCAAATCAGGTAGGACTACCCGCTGAACTTAAGCATATCAATAAGCGGAGGA
>contig_103
GACGCGAAATAGTAGTGTGAATTGCAGAACATTGTGAATCATCGAATCTTTGTAACGCACATTGCGCCTCTCGCGAGGGAGGCATGCCTGTCTGAGCGTCATCAAAAACAAATAGGGTCCCCGGACTCGTGCTGGGCGTCCGCATCCGATGCGTTGCCTCGAAGCCATGGTCTAACCTGCGGACGACTCCAATCGGACCTGCCGTGGGTTTGGCCCGGACATCTGACTTTGACCTCAGATCAGGTAGGAAGACCGCCTGAACTTAAGCATATCAATAAGCGGAGGA
>contig_105
ATGCGATAAGTAATGTGAATTGCAGAATTCAGTGAATCATCGAATCTTTGAACGCACCTTGCGCTCCTTGGTATTCCGAGGAGCATGCCTGTTTGAGTGTCTTGAAGTCATCAACCCCTCCCGTTTCGTGTGGGTGCGGGTTGGAGCTGGGGGCTTGCTGCCGAGAGGCGGCTCCCCTCAAATCCGTCGGTTGGGCCTTTGGGTCGGACTCGATTGGGCGTTGTACCATCCTCGCTCTAACGAGATGTTCCCCTTCCGTGCCCATCCTCGACCTGCCTTTTGGAGTGGCGGTCAAACCAAACTTTGAAATCTGACCTCAAATCAGGTAGGACTACCCGCTGAACTTAAGCATATCAATAAGCGGAGGA
>contig_107
ATAGCGATAAGTAATAGCGAATTAGTCAGAATTACTAGTGAGTCATCAAATACTTTGTAACGCACATTGCGCTCCCTCGGTATTCCGGGGTAGGCATGCCTGTCTGAGCGTCATTACAACCTTTGTCGCTCTGCGCAGTGTTGAGCGCAGCCTTCTGGGCTCGCTTCAAATCCAGTGGCAGCACCGCAGAGCCCCTACGCGCAGTGATCACCGCCGCCGGTGGAGCGCTGCGAGTGCTCGCCAGTCAACCCCACTTTGCTAGGTTGACCTCAGATCAGGCAGAGATACCCGCTGAACTTAAGCATATCAATAAGCGGAGGA
>contig_109
GCGCGAAATGTAGTGTGAATCGCAGAACATTGTGAATCATCGAATCTTTGAACGCACATTGCGCCTCCCTTAACCGGGGGGCATGCCTGTCTGAGCGTCATTTAAACCTATGGACCTGAATGGGTTCCGTGTTGGGCCTCGCCTCTCCGAGGGGCGTCGCCTTGAAGGCATCGGCTTTACAGAGCGGACGGGATCCTTATGGACTGACCGTTTCGTGGCCGGAGTTTGACTCTGATTTGACCTCAGATCAGGTAGGGATACCGCCTGAACTTAAGCATATCAATAAGCGGAGGACTGAGACTCCAAGGCACACAGGGGATAGG
>contig_111
GTGCGATATCTAGTGTGATCTGCACGAATCTGTGAGTCATCAAGTCTTTGAACGCAACTTGCACCTCCTGGGCAACCGGGAGGTATGTCTGTTTGAGTACGGGTTGAACGATTGTCTCTGGCTAGGGGCAGACTTGGGGTCGCAGTCTCTTGGGAGTGGACCCTCAAATGCAGCATGTGGGGCAAAGGACTGCCTTGCCGTGTGCTAGAGGCCAGCTCGGTCTTGTCATAGCAAGGCGTCTCTTGGCTCGTGGACAGCTGCTGTTCACACTCTTACTATTCGCCGTCTCAAATCAGGCAAGATTACCCGCTGAACTTAAGCATATCAATAAGCGGAGGA
>contig_113
AATGCGATAAGTAATGTGAATTGCAGAATTCAGTGAATCATCGAATCTTTGAACGCACATTGCGCCCCTTGGTATTCCGGGGGGCATGCCTGTTCGAGCGTCATTTCAACCCTCAAGCTTTGCTTGGTCTTGGGCACTGCCGGCAACGGCTTGCCTTAAAATCAGTGGCGGTGCCATTCGAGCTCTACGCGTAGTAATTAACCCCTCGCGATTGAGTCTTGGTGGATGCTTGCCAGCAACCCTCAATTTTTTATGGTTGACCTCGGATCAGGTAGGGATACCCGCTGAACTTAAGCATATCAATAAGCGGAGGACTGAGACGCCAAGGCACACAGGGGATAGG
>contig_115
ATGCGATAAGTAATGCGAATTGCAGAATTCCAGTGAGTCATCGAATCTTTGAACGCAnATTGCGCCCTTTGGnATTCCGAAGGGCATGCCTGTTCGAGCGTCATTATCAACCATCAAGCCTGGCTTGTCGTTGGACnCGTGGTCGTCATGACCGGTCCGAAAGATAAnGGACGGCGGTGATTACCCTCCGATGCAACGAGCTTTTGATAGCACGCATTGAAGGGTTGGCTACCCCGGGCCTCACACTCCATTTTCTCAGGTTGACCTCGGATCAGGTAGGAATACCCGCTGAACTTAAGCATATCAATAAGCGGAGGA
>contig_117
ATGCGATAAGTAATGTGAATTGCAGAATTCAGTGAATCATCGAATCTTTGAACGCACATTGCGCCCCTTGGTATTCCGAGGGGCATGCCTGTTCGAGCGTCATTGCACACCTCAAGCACCGCTTGGTATTGGGCGCCGTCCTCTGCGGACGCGCCTCAAAGCCCTCGGCGGTGGCGTCCTGCCTCAAGCGTAGTAGAATACACGTCGCTTTGGAGGCCGGGGCGTCGCCCGCCGGACGAAACCTTTGAACTTCTTCCAAGGTTGACCTCGGATCAGGTAGGGATACCCGCTGAACTTAAGCATATCAATAAGCGGAGGA
>contig_119
AATGCGATAAGTAATGTGAATTGCAGAATTCAGTGAATCATCGAATCTTTGAACGCACCTTGCGCCCCTTGGCCATTCCGAGGGGCATGCCTGTTTGAGTATCATGAACACCTCAACTCTCCACGGTTTTCCCGTGGCGAGCTTGGACTTTGGAGGTTTGCTGGCCCCAGGGGTCTGCTCCTCTTAAATGAATCAGCTTGCCAGTGTTTGGTGGCGTCACAGGTGTGATAAATATCTACGCTTGCCGCCGTCCGCCATGCAACCTTCAGCGATGGAGGTTCGCTGGAGCTTAAAAACGTCTCTCCTCAGCGAAGACAGCTTTTTTAACGTTCGATCTCAAATCAGGTAGGACTACCCGCTGAACTTAAGCATATCAATAAGCGGAGGACTGAGACTCAAGGCACACAGGGGATA
>contig_121
ATGCGATAATTAGTGTGAATTGCAGAATCCAGTGAATCATCGAGTCTTTGAACGCACATTGCGCCTTTTGGTATTCCGAGAGGCATGCTTGTTTGAGCGTCATTACACTGTCAAAATGGAATTGGAGTTCCAGTGGAGCTCTGAAATGCAGCACGTGAGCATTAAATTTAACCTCACATTGTGCTTTTCTCTATTATTTTGACCTCAAATCAAGCAAGACTACCCGCTGAACTTAAGnATATCAATAAGCGGAGGA
>contig_123
ATGCGATAAGTAATGTGAATTGCAGAATTCAGTGAATCATCGAATCTTTGAACGCACATTGCGCCCCTTGGTATTCCGGGGGGTAGTGCCTGTTCGAGCGTCATTTCTAACCTTCAAGCTCAGCTTGGCATTGGGTGTCACTTTAGGTGTACCTTAAAATCAGTGGCGGTGCCATCTGGCTTCAAGCGTAGTAAACTTCTCGCTTTAGAGGTTTGGnTGTGAGTTTGCCATCAATACTTCATTTTTCTAATGGTTGACCTCGGATCAGGTAGGGATACCCGCTGAACTTAAGCATATCAATAAGCGAAGGA
>contig_125
ATGCGATAAGTAnTGnGAATTGCAGAATTCAGTGAnTCATCnAATCTTTGAACGCAnATTGCGCnCTTTGGTATTCCAAGGAGCATnCCTGTCnGAGCGTCATTTAACTCATACCTTCTTGGTGTGTTGGGCCTCGCCCCAGCGGCGTAGnCTCAAAGTCATTGGTCTAAAGGCGGACAAGATnCATTGGGACTAACCGTTTGGGACCATAAACCTCTGACTTGGCCTCAGATCAGGTAGGGCTACCGCCTGAACTTAAGCATATCAATAAGCGGAGGA
>contig_127
GTGCnATATGTAGTGCGATTTGCATGAATCTGTGAGTCATCTAATCTTTGAACGCAACTTGCGCCGCAAGGCATGTCTGTTTGAGTGCCGATCAACGCTGCAGCAATGCGAGGTGGCGGGAGTCGGAGGGGAGGGGTTCACTCTCCCTCTTTGCCAGACGCCGCCTGAATACAGCCAGGAGGTTGCGACGTGTCCAGTGCGAGTGCCAATCGTTCTTGCACCGGCCACTCGCAGCAAGCAAATCATCTTATAGCCAGGCCTCAAATCAGTCAGGACTACCCGCTGAACTTAAGCATATCAATAAGCGGAGGA
>contig_129
GCGCGAAATGTAGTGTGAATCGCAGAACATTGTGAATCATCGAATCTTTGAACGCACATTGCGCCTCTCTCTCGAGAGGCATGCCTGTCTGAGCGTCATTACAACCTTTGCGCTCTGCGCAGTGTTGAGCGCAGCCTTCTGGGCTCGCTTCAAATCCAGTGGCAGCACCGCAGAGCCCCTACGCGCAGTGATCACCGCCGCCGGTGGAGCGCTGCGAGTGCTCGCCAG
>contig_131
ATGCGATAAGTAATGTGAATTGCAGAATTTAGTGAATCATCGAATCTTTGAACGCACATTGCGCCCCTTGGTATTCCGAGGGGCATGCCTGTTCGAGnGTCATTACAACCCTCAAGCTCTGCTTGGTATTGGGCTCCGCGGCTTACCCCGCGGGCCTTAAAATCAGTGGCGGCGTCTTCAGGCTCTGAACGTAGTAAATATTCCTCGTTACGGAGTCCTGGCGGCGGTAGTCATCAACCCCCCCGAACTTTCTAAGTTTGACCTCGGATCAGGTAGGGATACCCGCTGAACTTAAGCATATCAATAAGCGGAGGA
>contig_133
ATGCGATACGTAATGTGAATTGCAGAATTCAGTGAATCATCGAATCTTTGAACGCACCTTGCGCCCCTTGGCATTCCGAGGGGCACACCCGTTTGAGTGTCGTGAAATTCTCAAAACCCTTTTCTTTGATCGGAAGAGGGCTTTTGGACTTGGAGGTTCCATGCTCGCTTTTGCCTTTGAAGGTGAGCTCCTCTCAAATGAATTAGTGGGGTnnGCTTnGnCnATCCTnGACGTGATAAGTnGTTTCTACGTTTCGGATTTGGTGCTGTCTCnTTnGACACCnGCTnCTAACTGTCTTAnGGACnAnGATGGTGTTCnGGTCACnGCTGCCTGTGCTGGnGGTGGAGGCTGGACCCACAAGATAACCTTGACCTCAAATCGGGTGAGACTACCCGCTGAACTTAAGCATATCAATAAGCGGAGGA
>contig_135
AATGCGATAAGTAATGTGAATTGCAGAATTCCGTGAATCATCGAATCTTTGAACGCACATTGCGCCCTTTGGTATTCCGAAGGGCATGCCTGCCCGAGCGTCATTGATATCCCTCAAGCTTGGCTTGGTGCTGGGCCTACCATCTGCAGGATGGAGGCCTGAAAGGCAGTGGCGGCGTCAGTTTCTGGTCCCTGAAGCTTATGGGCTTTACCACACCTGCTTTGGGGGACCGGCTGATTGCTTTTAGCCTATCCTATTTGTGTTACACACTCTGATAGACCTCGGATCAGGTAGGGATACCCGCTGAACTTAAGCATATCAATAAGCGGAGGA
>contig_137
ATGCGATAAGTAATGTGAATTGCAGAATTCAGTGAATCATCGAATCTTTGAACGCACCTTGCACCTTTTGGTATTCCGAAAGGTATGCCTGTTTGAGTGTCTTGAAACCTCACACTCTAGAGTTTTCTCTAGAGACGTGGATTTGGGTGTTGCAATTTGCTCACCTTGAATGACTTAGTGGTTCCTACCGTAGCCTGATGTAATAAGTTTCATCTGGTCAAGGGAAGACTGCTTCTAATCGCCTTGCGGCACTATTTAAGACTAGACCTCAAATCAGGTAGGACTACCCGCTGAACTTAAGCATATCAATAAGCGGAGGA
>contig_139
GTGCGAAAAGTCGnGTGCCTTGCATGTCGTGAATCATTGAATCTTTGAACGCAACTTGCGCCTCGGGCAAATTTTGAACGAGGCACGGCTGTGTCAGTGTCAGCAATGCGATGATTGGACAATTTTTGTTTGATCGCGATGGACGTTTTGGCACGCAAATCGTCTGAAAAGCAGCGTGGGAGTGATGAAAAGTGTAAGCTTGGTAGGCCTTTTTGGCAGACAGCGAACATCCAATCAAAACnCCTTCAACCACACACCACATTCACATTTGACCTGATATCAGCTGGGATGACCCGCTGAACTTAAGCATATCAATAAGCGGAGGA
>contig_141
ATGCGATAAGTAATGTGAATTGCAGAATCAGTGAATCATCGAATTTTTGAACGCATATTGCACTCCTTGGCATTCCTTGGAGTACACTTGTTCGAGCGCCGGTTGTGTCTTGAAGGCTCTGCCTTTGCGTTGAGATTTCCCGCGATGGGGACTCTCCAAACCCATGGGCGTCTGTCGTGCCTGAACCGCAACACTCTGCGTCTAAAGGACCGCGGCAAGCGCCAGTCAACCGTCTAGCATGGCCTCGAATCAAGTGGGGATACCCGCTAAACTTAAGCATATCAATAAGCGGAGGA
>contig_143
GTGCGAAAAGTAATGCGATTTGCATGCTCTGTGAGTCATCGAATCTTTnAACGCATATGGCACCCTCTGGTTCTGCCAGGGGGTATGCCTGTTTGAGAATCATTCATCCCTTTGGTCACCTGGCACATCTGTCCAGGTGGTCAGACATGGACCTTCACCGCTGATCGTCTTGAATGCTGCACGGCTGTCGTGGCAAGGGAAGCGATTCCGTTGGTGGGCAGCCTCCATCCTGTGCAATGATCTCAAATCAGGCAAGACTACCCGCTGAACTTAAGCATATCAATAAGCGGAGGA
>contig_145
ATGCGATAAGTAATGTGAATTGCAGAATTCAGTGAATCATCGAATCTTTGAACGCACCTTGCGCCCTTTGGTTATTCCGAAGGGCATGCCTGTTTGTAGTGTCATGTAGACTCAACTCTCGAGAGGTTTCTTGCGGGTTGGATTTGGGTGTTGCCGTTTGGCTCGCCTCAAAAGTGTTAGTGGTTCAAGCACTTGACCAGACGTGATAAGTTTCGTCTGGCCAGTGTGCTGTTTGACCGCTCCTGAACCGCCTTGTGGCGCTTTTTGACTCTGACCTCAAATCAGGTAGGACTACCCGCTGAACTTAAGCATATCAATAAGCGGAGGA
>contig_147
ATGCGATACGTAATGTGAATTGCAGAATTCAGTGAATCATCGAATCTTTGAACGCACATTGCGCCCCTTGGTATTCCGAGGGGCATGCCTGTTCGAGCGTCATTACAACCCTCAAGCATTGCTTGGTATTGGGCTCCGCTGCTCACCCAGCGGGCCTTAAAACCAGTGGCGGTGCCGTCTGGCCCTAAGCGTAGTAATTCTCCTCGCTATAGAGCTCTAGACGTCTACCCGCCAGAACCCCCAACTTCTCAAGGTTGACCTCGGATCAGGTAGGGATACCCGCTGAACTTAAGCATATCAATAAGCGGAGGACTGAGACGCCAAGGCAC
>contig_149
ATGCGATAAGTAATGnGAATTGCAGAATTCnAGTGAnTCATCGAATCTTTGAACGCACATTGCGCCCTTTGGnATTCCGAAGGGCATGCCTGTTCGAGCGTCATnATCAACCCTCCAAGGCTGGCTTGGTGTTGGGCCGTATGGCGATGACCCAGTGACCCTGGGTCGTCGCCGGTCCCAAAGGCAACGACGGCTCTGGACGACCCTCAGTACACGGAGCTTGACCCCGAGCACGTACTGGTGTGGGCGTCCGGACCCGTCCCCCTGTCGACTCTCGACGAGGTTGACCTCGAATCAGGTAGGAATACCCGCTGAACTTAAGCATATCAATAAGCGGAGGA
>contig_151
ATGCGATAAGTAATGnGAATTGCAGAATTCCAGTGAnTCATCGAATCTTTGAACGCACATTGCGCCCTTTGGTATTCCGAAGGGCATGCCTGTTCGAGCGTCATTATCACCCCTCAAGCCTAGCTTGGTGTTGGATGGTCGGTCGCGGTACCCCCACGACCCCTCCTAAAAGTAATGACGGCGGCCTGTTGAACCCCCGGTACATTGAGCTTCTTAATTGAGCACGTATCGGTTTTAAAAGGGTGGCGGGACCCCGGTCTTCTTCCTTTATAGGAAAATTTCTTCAAGGTTGACCTCGGATCAGGTAGGAATACCCGCTGAACTTAAGCATATCAATAAGCGGAGGA
>contig_153
ATGCGATAAGTAATGTGAATTGCAGAATTCAGTGAATCATCGAATCTTTGAACGCACATTGCGCCCCTTGGTATTCCGAGGGGCATGCCTGTTCGAGCGTCATTTCAACCCTCAAGCACAGCTTGGTCTTGGGCTTCGCCGCTAACCCGGCGGGTCTTAAAATCAGTGGCGGTGCCGTCGGGCCCTGAGCGCAGTAATCTCTCTCGCTATAGGGTCCCGGTGGATGCTGGCCAGTAACCCCCAATTTTCTATGGTTGACCTCGGATCAGGTAGGGATACCCGCTGAACTTAAGCATATCAATAAGCGGAGGA
>contig_155
GTGCGATATCTAGTGCGATTTGCATGTCTGTGAGTCATCGAGTCTTTGAACGCAACTTGCGCCCTTTGTGGGCATGTCTGCCTGAGTGTCGCAAAACCGTATACTATTGGGTGACCTGGTCATCCGGTGGTGAGCTGGGCAGGTTGCACTGCCTGAAATGGAGCAAGCGGAGGGGAGCGTGCTCCTGTGTGTGCTATAAGCCGGGGCATGGTCTAGGTCATGCCGGGTTTGGTCGCACAGGGACCACTCTGCCATCCAACATTCCACTCACTCCCGACCTCAGGTCAGGCAAGACGACCCGCCGAACTTAAGCATATCAATAAGCGGAGGA
>contig_157
AATGCGATAGGTAATGTGAATTGCAGAATTCAGTGAATCATCGAATCTTTGAACGCACATTGCACCCTTTGGTATTCCTTAGGGCATGCCTGTTCGAGCGTCACTAGACACCTTATCACAACATTTGTGGTCTTGGCAGGAGTGAATTTGCTAGTCTATGAAAATATTCCAGCTGTCCACTGCGCTAAAAATTATGGGAAGGTTACCAGGCGTGAACAACAGACTTTATAAATGGTTGCAGGACCTGTATCAGTCACAAGTTATGTCTGGTCCTTACCTTAAGGACCCCCATCCAAGATGAACTATGGGTTGACCTCGAATCAGGTAGGGATACCCGCTGAACTTAAGCATATCAATAAGCGGAGGACTGAGACGCCAAGGCACACAGGGGAT
>contig_159
ATGCGATAAGTAATGTGAATTGCAGAATTCAGTGAATCATCnAATCTTTGAACGCACATTGCGCTCCTnnGTATTCnGnnGAGCATGCCTGTTCGAGCGTCATTACAACCCTCAAGCCCTAGCTGCTTGGTGTTGGGGTTACTACACTTTGTTGTAGGCCCCCGAAAATCAGTGGCGGTCTCGCCGGGACCCCGAGCGCAGTAGATCTCTCTCGCTTAGGGGTCGACCGGTGGGTTCTAGCCGTTAAAACCCCAACGTCTTAAAAGGTTGACCTCGGATCAGGTAGGAATACCCGCTGAACTTAAGCATATCAATAAGCGGAGGA
>contig_161
ATGCGATAAGTAATGCGAATTGCAGAATTCCAGTGAGTCATCGAATCTTTGAACGCACATTGCGCCCTTTGGTATTCCGAAGGGCATGCCTGTTCGAGCGTCATTATCACCCTTCAAGCCTCCGGCTTGGTGTTGGACGGTTTGGTTTTGGCGACAAGACCCCTCCTAAAATCAATGACGGCGGCCTGTTCGACCCCCGGTACACTGAGCTTCTTAACTGAGCACGTATCGGTCTCAGGGTCGACAGGACCCGGTCTTCTTCCTTAACCGGAAACTCTTTCTAAGGTTGACCTCGGATCAGGTAGGGATACCCGCTGAACTTAAGCATATCAATAAGCGGAGGA
>contig_163
AATGCGATAAGTAATGTGAATTGCAGAATTCAGTGAATCATCGAATCTTTGAACGCACATTGCGCCCTTTGGTATTCCTTAGGGCATGCCTGTTCGAGCGTCACTAACAACAATTTCACAGGGAAATGTGGTGTTGGCCGATGTGTGTCCAGCACTTTGCTGTGCTGGTCTCACTCGGCTCAAATGGATAGGCCAGAGAAGGTACAACTTGGCAATAGACTCTCAGAGTATTCACAAATGCTAAACTAGTCTTGTCACATGTTGAAATCTGTGTCCAAGGACCCCCCATTCAGTCCGGACTGGAGATGTTGACCTCGGATCAGGTAGGGATACCCGCTGAACTTAAGCATATCAATAAGCGGAGGACTGAGACTCAAGGCACA
>contig_165
AATGCGATACGTAATGTGAATTGCAGAATTCAGTGAATCATCGAATCTTTGAACGCACCTTGCGCCCCTTGGTATTCCGAGGGGCACACCCGTTTGAGTGTCGTGAAAATCTCAACCTCCTTGGTTTCTTCTAGAGACCGATGGGGGCTTGGACATTGGAGGCCTTTGCTGGTGTCTCTCTTGAAGGCCCAGCTCCTCTTAAATGAATTAGCAGGGTCCTCTTTGCCGATCCTCGACATGTGATAAGATGTTTCCGTGTCTTGGTCTCTGGCTCTGTTGCTTTTGGGACCCGCTTCTAATCGTCTCAACCTTGCATCGAGACAAACGTCTGAGCGTGGCTCCCTTACCTGGGAAACTCTCTCGACCTCATGAACCCTTGACCTCAAATCGGGTGAGACTACCCGCTGAACTTAAGCATATCAATAAGCGGAGGACTGAGACTTCCAAGGCCACCACCAGGGGATTAGG
>contig_167
AATGCGATAAGTAATGTGAATTGCAGAATTCCAGTGAATCATCGAATCTTTGAACGCACATTGCGCCCATTAGCATTCTAATGGGCATGCCTGTTCGAGCGTCATTTCAACCCTCAGGCCCTAACCGGCCTGATGTTGGGGCATCTGCGGCTGACCGCAGGCCCTGAAAGATAGTGGCGGTGTCCGCTAGCACTCCGGGCGCAGTAGATTTCTTTCTCGCCGAGGATGTCTTGCGGGCTGCCGGCCGTAAAACACCGTAATGATAGAAGGTTGACCTCGGATCAGGTAGGAATACCCGCTGAACTTAAGCATATCAATAAGCGGAGGACTGAGACTCCAAGGCACACAGGGAnTA
>contig_169
AGCGCGAAATGTAGTGTGAATCGCAGAACCTTGTGAATCATCGAATCTTTGAACGCACATTGCGCCTCTCTCTCGAGAGGCATGCCTGTCTGAGCGTCATTTAAATCAATGAGATTAATCTCGTGTTGGGCATCGCCCTTGGGCGTAGCCTCGATGCCATCGGTCTAATGAGTGGGCGAGTTCCTCTAGGACGGACCACTCATGGCCTTACGACTTCTGACTTGACCTCAGATCAGGTAGGACTACCGCCTGAACTTAAGCATATCAATAAGCGGAGGACTGAGACTCCAAGGCACACA
>contig_171
AGCGCGAAATGTAGTGTGAATCGCAGAACATTGTGAATCATCGAATCTTTGAACGCACATTGCGCCTCTTGTAACAGGGAGGCATGCCTGTCTGAGCGTCATTTAAACCATAGGCCCGCAAGGGTCTGTCTTGGGCCGGTTCGCCCGCGAGGGCGTGGCCTCGAATCGATTGGTCTAACGAGCGGACGAGTTCCATTAGGACGCACCGTTTTCAAGACTTGAAACGCATCCGACTTGACCTCAGATCAGGTAGGGACACCGCCTGAACTTAAGCATATCAATAAGCGGAGGACTGAGACTCCAAGGCACACAGGGGATAGG
>contig_173
AATGCGATAAGTAATGCGAATTGCAGAATTCCGTGAGTCATCGAATCTTTGAACGCACATTGCGCCCGCCAGCATTCTGGCGGGCATGCCTGTTCGAGCGTCATTTCAACCCTCAGGCCCTGCCTGGCGTTGGAGGACTGCGCACGCAGCCTCCCAAAGCGAGCGGCGGCGGCGCCCCGAAACCGAACGCAGTAGTTACCTCTCGTTCTGGGTCCGGGTCGTTGTCCTGCCGGAAAACCCCCATCTCATCAATGGTTGACCTCGAATCAGGTAGGAATACCCGCTGAACTTAAGCATATCAATAAGCGGAGGA
>contig_175
AATGCGATAAGTAATGTGAATTGCAGAATTCAGTGAATCATCGAATCTTTGAACGCACATTGCGCCCCTTGGCATTCCGAGGGGCATGCCCGTTCGAGCGTCATTAAATCCAATCAAGCCTGGCTTGGTATTGGGCGTCGGGGTCCCCCGCGCCTCAATTTCACCGGCTGGCCGTCGCCCGTCTTAGCGTTGTGACACACTTCTCGCTACCGATGGGACCGGACCACGCCGTCAAAACTCCACGAATTTCAGTCGAAATTTGATTAAGGTTGACCTCGGATCGGGTAGGAATACCCGCTGAACTTAAGCATATCAATAAGCGGAGGA
>contig_177
AATGCGATACGTAATGTGAATTGCAGAATTCAGTGAATCATCGAATCTTTGAACGCACCTTGCGCCCCTTGGCATTCCGAGGGGCACACCCGTTTGAGTGTCGTGAAATTCTCAAAATCCCTTTTCTTCTGGAAAAGGTTTTTTGGACTTGGAGGTTCAATGCTAGCCTTCACCTTTGAAGGTGAGCTCCTCTCAAATGAATTAGTGGGGTCTGCTCTGCCGGTCCTTGACGTGATAAAATGTTTCTACGTTTTGGATTTGGCACTGTCTCTTGGACACCTGCTCCTAACCGTCTCATGGACAAATGATGGTGCTTCGGTCACCGCCGTTGGCGGGAGGCTGGGCCCACGGAAAAACCCTTGACCTCAAATCGGGTGAGACTACCCGCTGAACTTAAGCATATCAATAAGCGGAGGA
>contig_179
AATGCGACAAGTAATGTGAATTGCAGAATTCCGTGAATCATCGAATCTTTGAACGCACATTGCGCCCTCTGGTATTCCGGAGGGCATGCCTGTCCGAGCGTCATTGCTATACCTCAAGCCCGGCTTGTATGTTGGGCCCACTGTCTTGTTGGACAGTAGCCCCAAAGGCAGAGGCAGGGTCATAGTCCGGTCTTTTCAATGCGTATGGGGCATTGTCACCCGCTTGAAGGCTGGCTGACCCTTTATGCCAATCGTGGATTTTATCCATCAATTTTTTCTGATGGACCTCGGATCAGGTAGGGATACCCGCTGAACTTAAGCATATCAATAAGCGGAGGACTGAGACTCCAAGGCACACAGGGGATAGG
>contig_181
AGTGCGATAACTGATGTGAATTGCATTACTTTGTGAGTCATCTAGTCTTTGAACGCAGCTTGTGGCCGCAAGGCCATGTCCGGCTGAGTGTGGGTACAGTCCCTCTTCACTCCTAGTGAGTGGGGAGGGGCGTGCATGGCGAGTACGCGACCATCGTGTGTGGGGGTCTCGCTTGAACGCAGGGCGCTGTGGCAACTGGTGGTGTAGCGAAAGCTGTGTTGTTGTTGTTGCTGCTGGCGAGCGCGGGTGTGTGTTGGTGGAGTGAGCGAGTGTGTGTGTGTGAGTGCTGGAGGATGAGGGTAGTCGCCAACTGGTGGTCGCTTTCATTTCCTGTCCACCCATCCACTCACTGTCCACCCAACTACCACCCTCAAACCTTCTCACTCAGGCGGGCAAGAGCACCCGCTGAACTTAAGCATATCAATAAGCGGAGGACTGAGACTCCAAGGCACACAGGGGA
>contig_183
AATGCGATAAGTAATGTGAATTGCAGAATTCAGTGAATCATCGAATCTTTGAACGCACATTGCGCCCGGTGGTATTCCGCCGGGCATGCCTGTTCGAGCGTCATTTAAACCAATCCAGCCTCGTGCTTGGGTCTTGGGCCTTTCGCCTCTGGGCGGGCCTCAAAATCAGTGGCGGTGCCGTCTGGCTCTAAGCGTAGTAATACTCCTCGCTATAGACGTCCGGTGGTGTCTTGCCAGTAACCCTTCTATTTTTAAAGGTTGACCTCGGATCAGGTAGGGATACCCGCTGAACTTAAGCATATCAATAAGCGGAGGA
>contig_185
AATGCGATAAGTAATGCGAATTGCAGATTTCTAGTGAGTCATCGAATTTTTGAACGCACATTGCGCCCTTTGGTATTCCGAAGGGCATGCCTGTTCGAGCGTCATTATCACTTTTCAAGCCTGGCTTGCTGTTGGATCAGTCGCTGTCTTCAGTGCAGTGTTGGTCCGAAAGATAATGGCGGTGTCGAGTCGACCCCTTGTACAATGAGCTTAATCGCACGTATGAGTGGATAGTTGGCCGGCCCGGTTAAAACTTTAATTCAACCTCCAAAAGTTGACCTCGGATCAGGTAGGGATACCCGCTGAACTTAAGCATATCAATAAGCGGAGGACTGAGACTCCAAGGCACACA
>contig_187
AGCGCGAAATGTAATGTGAATTGCAGAACATTGTGAATCATCGAATCTTTGAACGCACATTGCGCCTCCCGTTAATGGGAGGCATGCCTGTCTGAGCGTCATTTAAAACCATGACCCTTTGGGTTGTATTGGGACTCGTCTTCCGACGTATCCTCAAAGTCATCGTGTCTGAAAGCGGACGAGATCCATTAGGACAGAACGTTTGAGGACCCTAAACTCTCTGACTTGACCTCAGATCAGGTAGGACTACCGCCTGAACTTAAGCATATCAATAAGCGGAGGACTGAGACTCCAAGGCACA
>contig_189
AATGCGATAACTAGTGTGAATTGCAGACCTCATGAATCATCGAATCTTTGAACGCACATTGCGCCCGCCGGTATTCCGGCGGGCATGCCTGTCCGAGCGTCATTGACAACCCTCAGGCCCTGGTGCCTGGTGTTGGGGCACTACAGTATGCTGTAGGCCCTGAAATCCAGTGGCGGGACCGCTGTAAACCCGGGCGTAGTAACTTTACGTCGTCCAGGGTGTTCCGGCGCGCCCCAGCCGTTAAACCCACCATATTATCAATTTTGGCCTCGGATCAGGTAGGATTACCCGCTGAACTTAAGCATATCAATAAGCGGAGGA
>contig_191
AGCGCGAAATGTAGTGTGAATTGCAGAACATTGTGAATCATCGAATCTTTGAACGCACATTGCACCTCTCGAAGGGGAGGTATGCCTGTCTGAGCGTCATTGAAACCAATAAACCCCTCTGTGGGTTTGTACTGGGCTCCGCATGTATGTGCGATGCCTCAAAGTCATGGTCTAACCTATGGACGAGCTCCTCTAGGACCTGCCATGGGTTGGCCCCCCTCTGAATAATTTGACCTCAGATCAGGTAGGAAGACCGCCTGAACTTAAGCATATCAATAAGCGGAGGACTGAGACGCCAA
>contig_193
AATGCGATACGTAATGTGAATTGCAGAATTCAGTGAATCATCGAATCTTTGAACGCACCTTGCGCCCCTTGGTATTCCGAGGGGCACACCCGTTTGAGTGTCGTGAATACTCTCAACCTTCTTGGTTTCTTTGACCACGAAGGCTTGGACTTTGGAGGTTTTTCTTGCTGGCCTCTTTTGAAGCCAGCTCCTCCTAAATGAATGGGTGGGGTCCGCTTTGCTGATCCTCGACGTGATAAGCATTTCTTCTACGTCTCAGTGTCAGCTCGGAACCCGCTTTCCAACCGTCTTTGGACAAAGACAATGTTCGAGTTGTGACTCGACCTTACAAACCTTGACCTCAAATCGGGTGAGACTACCCGCTGAACTTAAGCATATCAATAAGCGGAGGACTGAGACTCCAAGGCACA
>contig_195
AATGCGATAAGTAATGTGAATTGCAGAATTCAGTGAATCATCGAATCTTTGAACGCATATTGCGCCCTTTGGCATTCCGAAGGGCATACCTGTTCGAGCGTCATTACACCCCTCAAAGTTAACTCTTTGGCGTTGGGCAACGCCTAAAGGCATGCCTCAAAATCAGCGATGGTGATATTCAACCACAGGCGCACAAACGTCGTCTAGCTGGCGGGATGTTGTCAGTCAATTGATGAATTTCTAAATGTTGACCTCGGATCAGGTAGGAATACCCGCTGAACTTAAGCATATCAATAAGCGGAGGACTGAGACGCCAAGGCACACAGGGGAT
>contig_197
CTGCGATACGTGATGTGAATTGCAGAATTGTGAATCATCGAAACTTTGAACGCACATTGCGCCTGTTGGTACTCCGTCAGGCATGTCTGTTTGAGCGTTGTCAAACTCTCAGTTTTCTGGTTGTGGAGGAGGCAGCCGCCCCTCTGAAAGATCTCAGCATTGTGCAGCGGCGAAACGTGAAGCATTGCTGCACTACTCTTTACTCTCAACCTCAAATCAGACAGGAATACCCGCTGAACTTAAGCATATCAATAAGCGGAGGACTGAGACGCCAAGGCACACA
>contig_199
AATGCGATAAGTAATGCGAATTGCAGAATTCAGTGAGTCATCAAATCTTTGAACGCACATTGCGCTCCCTGGTATTCCGGAGAGCATGCCTGTCTGAGCGTCATTGCACCGCTTGCGCTCTGCGCAGTGTTGGGCGCAGCCTGTCTAGGCTCGCCTCAAATCTAGTGGCAGCACCTCAGAGCTCCTACGCGCAGTGATGACCGCCGCCGGCGGTGCCCTGTGGGTGCTAGCTAGTCCAACCCCCGAACCTGCTAGGTTGACCTCAGATCAGGCAGAGATACCCGCTGAACTTAAGCATATCAATAAGCGGAGGACTGAGACGCCAAGGCACACAGGGGATAGG
>contig_201
AATGCGATAAGTAATGTGAATTGCAGAATTCAGTGAATCATCGAATCTTTGAACGCACCTTGCGCCCTTTGGCTATTCCGAAGGGCATGCCTGTTTGAGTATCATGAACACCTCAACTCTCATGGTTCGCCATGATGAGCTTGGACTTTGGAGGCTTTGCTGGCCTGTGGTCGGCTCCTCTCAAACAAATCAGCTTACCGGTGTACTGGTGGCATCACGGGTGTGATAACTATCTACGCTTGTGGTCGTCTGCCGAATTTTCTGGGGCTCATAAACGTCTCCCGAGTGAAGACAGCCTTCTGAACGTTTGATCTCAAATCAGGTAGGACTACCCGCTGAACTTAAGCATATCAATAAGCGGAGGACTGAGACTCCAAGGCACACAGGGGATAGG
>contig_203
AATGCGATAAGTAATGTGAATTGCAGAATTCAGTGAATCATCGAATCTTTGAACGCACCTTGCGCCCCTTGGTTATTCCTCGGGGCATGCCTGTTTGAGTATCATGAGCACCTCAACTCTCGTGGTCTTCCACGATGAGCTTGGACTCTGGAGGTTTGCTGGCCCTGTGGCCGGCTCCTCTCAAATGAATCAGCTTTCCGACGTTCGGTGGCATCGCAAGCGTGATAACTATCTACGCTCGTGGTCGTCTGCCGGGTAACCCTCAGCAATGGAGGTTCGTTGGGGCTTATAAACGTCTCTCCTCGGCGAGGACAACTTTTGAATGTTCGATCTCAAATCAGGTAGGACTACCCGCTGAACTTAAGCATATCAATAAGCGGAGGACTGAGACTCAAGGCACACAGGGGATAGG
>contig_205
AATGCGATACGTAATGTGAATTGCAGAATTCAGTGAATCATCGAATCTTTGAACGCACCTTGCGCCCCTTGGCATTCCGAGGGGCACACCCGTTTGAGTGTCGTGACATTCTCAAAGAACCTTTCTTTGGAAAGGCTTTTTGGACTTTGGAGGTTATTGCTGGTCCCCCTTTGATAGCCAGCTCCTCTTAAATGGATTAGTAGGGACCACTTTGCAGACCCTAGACGTGATAAGATGTTTCTGCGTCTTGGGTATTTGCTCTGTCGTTTGGAGACCTGCTTCTAACTGTCTTGTTAAAAGACAGCATTCGAGCCTTTCTCGTAAAGGCTTGACTCATGAACCTTGACCTCAAATCGGGTGAGACTACCCGCTGAACTTAAGCATATCAATAAGCGGAGGACTGAGACGCCAAGGCACA
>contig_207
GTGCGATAAGTAATGTGAATTGCAGAATTCCGTGAATCATCGAATCTTTGAACGCATATTGCACCTTCTGGTATTCCGGAAGGTATGCCTGTTTGAGGGTCAGTTAAATAAAATCGGTGTTGTTGCTGCCTTTCGTGGTGACGCGTCGGATTTGGGTCGTCTTAACCTTCGGTTAAGTGACTTAAAATTTTGCATGATTTTCGAACGTATTTAAATTGCTTACGTACGTTTGGGATATCGAATGTTTATTAGGTTCGGTCATCCTCATGACTCGCGCCTATAATTTCTTCATTAAATGACCTCAAATCAGGTAAGAATACCCGCTGAACTTAAGCATATCAATAAGCGGAGGA
>contig_209
ATGCGATAAATAATGTGAATTGCAGAATTCCGTGAATCATCGAATCTTTGAACGCACATTGCGCCTACTAGTATTCTAGTAGGCATGCCTATTCGAGCGTTGTTTCCACCCTCAGCATCCTGCTGGTGCTGGAGGCTGGCGGTGGCCGGCCTCTGAAATGCAGTGGCTAGTGGCGCTCTGCCCCCTTTCGCACAGGAATCTTCTGCGTTGCAAGAGGCGGAGCGGCCTACGCCCAGCACAACTCTTCAAGTTGACCTCGAATTAGGTAGGAATACCCGCTGAACTTAAGCATATCAATAAGCGGAGGACTGAGACGCCAAGGCACA
>contig_211
AATGCGATAAGTAATGTGAATTGCAGAATTCAGTGAATCATCGAATCTTTGAACGCACATTGCGCCCGCTGGTATTCCGGCGGGCATGCCTGTTCGAGCGTCATTATGACCAATCAAGCTCTGCTTGGCCTTGGGGCCCGCTGTACCGGCGGCCCTTAAAATCAGTGGCGGTGCCGTCTGGCTCTAAGCGTAGTACATACTCTCGCTATGGACGCCTGGCGGATGCTTGCCAGCAAACCTCTAATTTATCAAGGTTGACCTCGGATCAGGTAGGGATACCCGCTGAACTTAAGCATATCAATAAGCGGAGGA
>contig_213
AATGCGATAAGTAATGTGAATTGCAGAATTCAGTGAATCATCGAATCTTTGAACGCACCTTGCACCCTTTGGTATTCCGAAGGGTATGCTCGTTTGAGTGTCATTGTACTCTCACACTCTCCGATTTCAGATCGGGAGTAGGTGGACTTGGATGTTGCTGCTTTGTTGTCAGGCTCATCTCAAATGTCTTAGTGCAACTCTACTTGGATATAGTACAGCGTGATAAGTATCTTCGCTGGCCACTCATGAGAGGATGTCCAATTCGGAGCTCTGTGCTTCAAACTGTCCTTCGGACAATCTCCGACAACTTGACCTCAAATCGAGTAGGACTACCCGCTGAACTTAAGCATATCAATAAGCGGAGGA
>contig_215
ATGCGATAAGTAATGTGAATTGCAGAATTCAGTGAATCATCGAATCTTTGAACGCACCTTGCGCTCCTTGGTATTCCGAGGAGCATGCCTGTTTGAGTGTCTTGAAGTCATCAACCCCTCCCGTTTCGTGCGGAGAGGTGTGTTGGAGTTGGGGGACTGCGGTCGTGAGGCCGCTCCCCTCAAATGCTTCGGTTGGGCCTGTGGGTCGAACTCGGTTTGGGCGTTGTAACAACCTCGCTCTCCTCCGAGAAGTTCCCCTGACATTGTGCCCCTCCACGACTGCCTAGCCGAGCGGCGGTCAAAACAACTTTGAAATCTGACCTCAAATCAGGTAGGACTACCCGCTGAACTTAAGCATATCAATAAGCGGAGGA
>contig_217
AATGCGATACGTAATGTGAATTGCAGAATTCAGTGAATCATCGAATCTTTGAACGCACCTTGCGCCCCTTGGTATTCCGAGGGGCACACCCGTTTGAGTGTCGTGAACACCCTCAACCTTCTTGGTTTCTTGACCAGGAAGGCTTGGACTTTTGGAGGTTTTCCTTGCTGGCCTCCCTTTTGAAGCCAGCTCCTCCTAAATGGATTAGTGGGGTCCGCTTTGCTGATCCTTGACGTGATAAGTATCCTTCTACGTCTTGGGTTTTGCACTGTTGGCCTGGAACCCGCTTCCAACGGTCTTCGAAAGGAGACGACGTTCGAGTCGCATCGTGACTTGACCTCAATGACCTTGACCTCAAATCGGGTGAGACTACCCGCTGAACTTAAGCATATCAATAAGCGGAGGA
>contig_219
AATGCGATAAGTAATGTGAATTGCAGAATTCAGTGAATCATCGAATCTTTGAACGCACATTGCGCCCTTTGGTATTCCGAAGGGCATGCCTGTTCGAGCGTCATTATCACCCCTCAAGCCCTGTGCTTGGTGTTGGACGGCTGGTCGAGCGATCGACCCCTCCTAAAGACAATGACGGCGGCCTGTGGTTCCCCCGGTACACTGAGCTTTTAACTGAGCACGTATCGGACAAGGGCACCCAGGACCCGGTCCTCTCCTTTAGCTAGGAAACTTCTAAGGTTGACCTCGGATCAGGTAGGAATACGCGCTGAACTTAAGCATATCAATAAGCGGAGGA
>contig_221
AATGCGATAAGTAATGTGAATTGCAGAATTCAGTGAATCATCGAATCTTTGAACGCACCTTGCGCTCCTTGGTATTCCGAGGAGCATGCCTGTTTGAGTGTCTTGAAATCATCAACCCTCCCCTCCTTGTGGAAGGTGGGGGTTGGAGCTTGGGGGTCTGTGCTGCCGAGAAGGCGGCTCCCCTCAAATGTGTCGGTCAGGCCTGCGGGTCAAACTCGGACCGGGCGTCGTACCATCCTCGCTCTTCTGGGAACCGTGCCGCGACCAAGGCTGCCTGTGGAGTGGCTGCCAGCTTTCCGTTCTGAAATCTGACCTCAAATCAGGTAGGACTACCCGCTGAACTTAAGCATATCAATAAGCGGAGGA
>contig_223
ATGCGATAAGTAATGCGATAAGTAATGTGAATTGCAGAATTCAGTGAATCATCGAATCTTTGAACGCACATTGCGCCCCTTGGTATTCCGAGGGGCATGCCTGTTCGAGCGTCATTACAACCCTCAAGCATTGCTTGGTATTGGGCTCCGCTGCTCACCCAGCCGGCCTTAAAATCAGTGGCGGTGCCGTTGGGCCCTGAGCGTAGTAAATATCCTCGCTATAGGGACCCGGTGGACACTAGCCATCAACCCCCATTTTCCAAGTTTGACCTCGGATCAGGTAGGGATACCCGCTGAACTTAAGCATATCAATAAGCGGAGGACTGAGACTCCAAGGCACACAGGGGATAGG
>contig_225
AATGCGATAAGTAATGTGAATTGCAGAATTCAGTGAATCATCGAATCTTTGAACGCACATTGCGCCCCTTGGTATTCCGGGGGGCATGCCTGTTCGAGCGTCATTACAACCCTCAAGCTCTGCTTGGTGTTGGGCGTCACCAGCCTTGGTGTGCCCTAAAATCAGTGGCGGCGCCGTCTGGCTCTAAGCGTAGTACATACTCTCGCTATGGACGCCTGGCGGATGCTTGCCAGCAAACCCCTAATTTATCAAGGTTGACCTCGGATCAGGTAGGGATACCCGCTGAACTTAAGCATATCAATAAGCGGAGGACTGAGACTCCAAGGCACACAGGGGATAGG
>contig_227
AATGCGATACGTAATGTGAATTGCAGAATTCAGTGAATCATCGAATCTTTGAACGCACCTTGCGCCCCTTGGAATTCCGAGGGGCACACCCGTTTGAGTGTCGTGAACATCCTCAACCTCCTTGGTTTTTTTTTTTCTTGAACCAAGTAGGCTTGGAATTTGGAGGTTTTCTGCTGGCCTCTTCCGAAGCCAGCTCCTCTTAAATCTATTAGTGGGATCCGCTCTGCCAGATCCTCGACGTTGATAAGATGCTTCTACGTCTTGGGTTTCGCTCGCGAAGGATCTGCTTCTAACCGTCCCATCGGGGACAAATGTTCGAGCCGACCGCGCGCCCCCGTCAAGGGGTGGGTGGGAAAGCTTTTGACACATGAAACCCTTGACCTCAAATCGGGTGAGACTACCCGCTGAACTTAAGCATATCAATAAGCGGAGGA
>contig_229
AATGCGATAAGTAATGTGAATTGCAGAATTCAGTGAATCATCGAATTTTTGAACGCACCTTGCGCTCCCTGGTATTCCGGGGAGCACGCCTGTTCGAGTGTCGTGAAATTGTCAAACCGGGATGCTTTTTAGTTTCTCGGGTTGGTTGTTGGGCTTTGCAGTTCCTTTGATTGGGATGGCTGGCCTGAAAAGCATTAGCTGGCTTTTAATGTGGGATTGGTTCTACTCAGCGTGATAATGATTTGACCGCGGAGGACATCTGACGAGATGACCAATTCTGATTAGGGCTGCTTCTAATTTTGGTCGAGCGGATTGTGAATCTGGTTGACTTTTGGGCTTTTGACCTCGAATCAGGTGGGACTACCCGCTGAACTTAAGCATATCAATAAGCGGAGGACTGAGACTCAAGGCACACAGGGGATAGG
>contig_231
AGCGCGAAATGTAGTGTGAATCGCAGAACATTGTGAATCATCGAATCTTTGAACGCACATTGCGCCTCCCTTTGCGGGGAGGCATGCCTGTCTGAGCGTCATTTAACTCATACCTTCTTGGTGTGTTGGGCCTCGCCCCAGCGGCGTAGCCTCAAAGTCATTGGTCTAAAGGCGGACAAGATCCATTGGGACTAACCGTTTGGGACCATAAACCTCTGACTTGGCCTCAGATCAGGTAGGGCTACCGCCTGAACTTAAGCATATCAATAAGCGGAGGACTGAGACGnCAAGGCACACAGGGGATAGG
>contig_233
AATGCGATAAGTAATGTGAATTGCAGAATTCAGTGAACCATCGAATCTTTGAACGCACATTGCGCCCGCCGGCATCCCGGCGGGCATGCCTGTCCGAGCGTCATTACAACCCTCAGGTCCTCGCGTCCTGGTGTTGGGGCCCTGCGCGGCAGGCCCCGAAAGACAGCGGCGGGTGCGTCCCGGAACCGAACGCAGTAGTTACTTCTCGTTCTGGCCCAGGGCGTGCTCCAGCCGTAAAAACCACTTATCTTCATAAGTTGACCTCGGATCAGGTAGGAATACCCGCTGAACTTAAGCATATCAATAAGCGGAGGA
>contig_235
ATGCGATAAGTAGTGTGAATTGCAGAATTCAGTGAATCATCGAATCTTTGAACGCACATTGCGCCCTTCGGTATTCCGTTGGGCATGCCTGTTCGAGCGTCATTTAAACCTTCAAGCTCTGCTTGGTGTTGGGTGTTTGTCTCTACCTTTGTGTACGGACTCGCCTTAAATATATTGGCAGCTGGTAGGTTAGCTTCATGCGCAGCACATTGCGTAGCGGCTCTAGCCTATCCCCTTCCATTAAGCTTCTCTTTTCTTTTGACCTCGGATCAGGTAGGGATACCCGCTGAACTTAAGCATATCAATAAGCGGAGGACTGAGACTCCAAGGCACACAGGGGA
>contig_237
AATGCGATAAGTAATGTGAATTGCAGAATTCAGTGAATCATCGAATCTTTGAACGCACCTTGCGCTCCTTGGTATTCCGAGGAGCATGCCTGTTTGAGTGTCTTGAAGTCATCAACCCCTCCCGTTTCGTGCGGAGAGGTGAGTTGGAGCTGGGGGCTTGCGGCCGAAAGGTCGCTCCCCTCAAATGCTTCGGTTGGGCCTGTGGGTCAAACTCGGTTGGGCGTTGTAACAACCTCGCTCTTGTCTGAGACATTCCCCTCTGTTTGTGCCCTTCCACGACCTGCCTTCATGAGTGGCGGTCAAAAAACAACTTTGAAATCTGACCTCAAATCAGGTAGGACTACCCGCTGAACTTAAGCATATCAATAAGCGGAGGA
>contig_239
AATGCGATAAGTAATGTGAATTGCAGAATTCAGTGAATCATCGAATCTTTGAACGCACCTTGCGCCCTTTGGTATTCCGATGGGCATGCCTGTTTGAGTGTCTCGATATCATCAATCCCGTCGGGTTTGCGCCCGCATGGGGTTGGACCTGGGGGCCCTGCTGCCTTTTGGCGGCTCCCCTTAAATGCATCGGTTTGGCCCGATCAGCGTTGGCCCGCTCCCAAGGCGTTGTATCAACCTCGCCTCCGTGGTCCGGATCCGCCCTCGCCGTGCCGACCTCGACCTGCCCGTGGGGTGGCGGTCTGCTCAATCTTGACAAATCTGACCTCAAATCAGGTAGGACTACCCGCTGAACTTAAGCATATCAATAAGCGGAGGA
>contig_241
AATGCGATAAGTAGTGTGAATTGCAGAATTCAGTGAATCATCGAATCTTTGAACGCACATTGCGCCTTCTGGTATTCCGGGAGGCATGCCTGCTCGAGCGTCATGACGACAATGTTTCAAGCTCTTTTTTGCTTGGTTTTGAAGGTTGAGTGTTGCATTCACCCTTGAAATTTACCGGCGGACTGCTTCGTGTTCCTTTTGGCGTTATAGGATAACTCTTTCGCTTGAACTCGTTGGCCTGTCCTGCCCTCAAACCCCCAACTATTTTTGGGTTGACCTCGGCTTGGTAGGGATACCCGCTGAACTTAAGCATATCAATAAGCGGAGGACTGAGCTG
>contig_243
ATGCGATACTTGGTGTGAATTGCAGAATCCCGTGAACCATCGAGTCTTTGAACGCAAGTTGCGCCTGAAGCCATTAGGTTGAAGGCACGTCTGCCTGGGCGTCACGCATTGCGTCACCCGCTCCCCCGTGCCTCTAAGCGGGCATATGCCGGTGCGTGGGTGGATATTGGCCCCCCGTTCACATTCGTGCTCGGTCGGCCTAAAAACCGGGTCCCGAACGACGGACATCACGACAAGTGGTGGTTGCCAAACCGTCGCGCTGTGTCGTGCGTGCCATCGTTTGTTGTGGGTTGGCCCATTGACCCTGAAGTGCCGTCGGTACCTCAACTGCGACCCCAGGTCAGGCGGGATTACCCGCTGAGTTTAAGCATATCAATAAGCGGAGGACTGAGACGCCAAGGCACA
>contig_245
AGCGCGAAATGTAGTGTGAATTGCAAAACATTGTGAATCATCGAATCTTTGAACGCACATTGCGCCCCCTGTTACAGGGGGGCATGCCTGTCTGAGTGTCTTTGATACCCATAGACGGTTCCGTCTGTCTTGGGCGTCGCGGCCCGCGTCGCCTCGAATCCATTGCCGTGGAGCGGACGAGATCCTCTGGGACGACGCCGCCTCCCCGGAAGCCATTCTAAGGCAGACCTCAGATCAGGTAGGACCACCGCCTGAACTTAAGCATATCAATAAGCGGAGGA
>contig_247
AATGCGATAAGTAATGTGAATTGCAGAATTCAGTGAATCATCGAATCTTTGAACGCACATTGCGCCCTCTGGTATTCCGAGGGGCATGCCTGTTCGAGCGTCATTACAACCCTCAAGCTCTGCTTGGTATTAAGCTTCACCTGAAAAGGCGGGCTCTAAAATCAGTGGCGGTGCCATTCGGCTTCAAGCGTAGTAATTTTTCTCGCTTTGGATGTCCGGCTGCGTGCCTGCCATAACCCAAATTTTATCAAAGGTTGACCTCGGATCAGGTAGGGATACCCGCTGAACTTAAGCATATCAATAAGCGGAGGACTGAG
>contig_249
ATTGCGATAAGTAATGTGAATTGCAGATTTTCAGTGAATCATCGAATCTTTGAACGCACCTTGCGCTCCTTGGTATTCCGAGGAGCATGCCTGTTTGAGTGTCAGTGAATTCATCAACCATGTCGTCGACATATGCAACATGGCTTGGACTTGGGAGCTCTGCCGGTCAGTCACGATCGGCTCTCCTGAAATACATTAGTGGAGGGATGGAGACTAGCGTTTCTTTGGCCTTGGACGTGTTAAACCCTCGCCCTGGCTGGAGTGTCGCTACGTTCTCGAACCGGTCTGCTTCGAACACTATATATCGAGATCAGTTACTACCAGCACGGACGAACGCGGCTCGAACTTCAAACGTCGAGCTTAGCTATTAGTCTGAATGGGAACGCGGTCTCAATTCGTTTGGAAACTTGACCTCAAATCAGGTAGGACTACCCGCTGAACTTAAGCATATCAATAAGCGGAGGACTGAACT
>contig_251
AATGCGATACGTAATGTGAATTGCAGAATTCAGTGAATCATCGAATCTTTGAACGCACCTTGCGCCCCTTGGTATTCCGAGGGGCACACCCGTTTGAGTGTCGTGAAAATCTCAACCTCCTTGGTTTCTTCTGGAGATCAAAGGAGGCTTGGACTTTGGAGGCCTTTGCTGGCATCTCTCTCCTTTGAAAGGTGGCCAGCTCCTCTTGAATGAATTAGCGGGGTCCTCTTTGCCGATCCTTGACATGTGATAAGATGTTTCCGTGTCTCGGTTTCTGGCTCTGTTGCTTTTGGGACCCGCTTCCAACCGTCTCAACATCGAGACAATGTTCGAGCCTGTTGCCCTTCTCGGGAAACGCTCTCGACCCCACGAACCCTTGACCTCAAATCGGGTGAGACTACCCGCTGAACTTAAGCATATCAATAAGCGGAGGACTGAGACTCCAAGGCAC
>contig_253
GGCGCGAAATGTAGTGTGAATCGCAGAACATTGTGAATCATCGAATCTTTGAACGCACATTGCGCCTCTAGTAACTTGGAGGCATGCCTGTCTGAGCGTCATTTAAAACCATAGGCCCATACGGGTTTGTATTGGGCATCGCCTCCTGGCGTAGCCTCAAAGACATTGGTCTTATACGCGGACGAGCTCCATTAGGACGGACCGTGTCGGGACTCTAAAACATCTGACTTGACCTCAGATCAGGTAGGACTACCGCCTGAACTTAAGCATATCAATAAGCGGAGGACTGAGACTCCAAGGCACACAGGGGGATAGG
>contig_255
ATGCGATAAGTAATGTGAATTGCAGAATTCAGTGAATCATCGAATCTTTGAACGCACCTTGCGCTCCTTGGTATTCCGAGGAGCATGCCTGTTTGAGTGTCATTAAATTCTCAACCTTATCAGTTTATTTCTGATAGTGGCTTGGATGTGGGGGTTTCTCTTGCTGGCTCAGGTCAGCTCCCCTTAAATGCATTAGCTGGTGCCCCGTGTGGACTGTCTATTGGTGTGATAATTATCTACGCCATGCATGGATGTCTGCTTAGCACTGCTTCTAACCGTCTTGGACAATATATGACAATTTGACCTCAAATCAGGTAGGACTACCCGCTGAACTTAAGCATATCAATAAGCGGAGGACTGAGACTCAAGGCACACAGGGGA
>contig_257
AATGCGATAAGTAATGTGAATTGCAGAATTCAGTGAATCATCGAATCTTTGAACGCACATTGCGCCCCTTGGTATTCCGGGGGGCATGCCTGTTCGAGCGTCATTTCACCACTCAAGCCTCGCTTGGTATTGGGCAACGCGGTCCGCCGCGTGCCTCAAATCGACCGGCTGGGTCTTCTGTCCCCTAAGCGTTGTGGAAACTATTCGCTAAAGGGTGCTCGGGAGGCTACGCCGTAAAACAAACCCATTTCTAAGGTTGACCTCGGATCAGGTAGGGATACCCGCTGAACTTAAGCATATCAATAAGCGGAGGA
>contig_259
AATGCGATAATTAATGTGAATTGCAGAATCCAGTGAATCATCGAGTTTTTGAACGCACATTGCACCTCGTGGTATTCCGTGAGGTATGCCTGTTTGAGCGTCATTACACTATCAAAAGGTGTTGAAGTTCCGGTGGAGCTTTGAAAGACAGCCAGCATTGAGCAATAACCTTTCTCAACTGCTCTCTCTCTCCATTTGACCTCAAATCAGGCAAGACTACCCGCTGAACTTAAGCATATCAATAAGCGGAGGACTGAGACTCCAAGGCA
>contig_261
AATGCGATAAGTAATGCGAATTGCAGAATCCCAGTGAATCATCGAATCTTTGAACGCACATTGCGCCCATTAGCATTCTGATGGGCATGCCTGTTCGAGCGTCATTTCAACCCTCAGGCTCTTAGCTGGCCCGGCGTTGGGGCATCTGCGACGATCGCAGGCCCTGAAAGACAGTGGCGGTACCCGCTAGCACTCCGGGCGTAGTAGATTTATTTCTCGCCTAGGACGTCTAGCGGGCTTGCCGGCCGTAAAACGCTCTAATCTTCGGAAGGTTGACCTCGGATCAGGTAGGAATACCCGCTGAACTTAAGCATATCAATAAGCGGAGGAACT
>contig_263
AATGCGATAAGTAATGTGAATTGCAGAATTCAGTGAATCATCGAATCTTTGAACGCACCTTGCGCCCATTGGTATTCCGATGGGCATGCCTGTTTGAGTGTCTTGAAATCATCAAACCCGTTCGGTTTCACCGCCGAGCGTGGTTTGGACTTGGGGGCTTGCCGCTTCGCCGCGGCTCCCCTTAAATGAATCGGTTTCGGGTCTCCGTGGGAGTAACCCCTTGGGCGTTGTATAACCCTCGCCGTCTGGGAACTCCTCGCGACGTTCGCGTCGTCGAAGGGCCTTGAAGGAACCTAGACCTGCTGTAGAGCGGCGGTCAATGTTAAATCGAGATCTGACCTCAAATCAGGTAGGACTACCCGCTGAACTTAAGCATATCAATAAGCGGAGGA
>contig_265
ATGCGATACGTAATGTGAATTGCAGAATTCAGTGAATCATCGAATCTTTGAACGCACCTTGCGCCCCTTGGCATTCCGAAGGGCACACCCGTTTGAGTGTCGTGAAATCATCAAAACCCTTTTTCTTTGATCCTCTTTTGGTCGGGAAAGGGATTTTTGGACTTGGAGGTTTTATGCTAGCTTTCAAGCTTTTGAAAGCGAGCTCCTCTCAAAAGAATTAGTGGGGTCCGCTTTGCTGATCCTTGACGTGATAAAGATGTTTCTACGTTTTGGTATTCGGCACTGTCTTTTTGGACGTCTGCTTATAACTGTCCCCCCGGACATGAAGATGGTGCTCCGGTCACTGCCATCTATAATTGGTGAGAGGCTGGACCCACAAGAAAAACCCTTGACCTCAGATCGGGTGAGACTACCCGCTGAACTTAAGCATATCAATAAGCGGAGGA
>contig_267
ATGCGATAAGTAATGTGAATTGCAGAATTCAGTGAATCATCGAATCTTTGAACGCACATTGCGCCCGCTGGTATTCCGGCGGGCATGCCCGTTCGAGCGTCATTTTAATTCCTTCCCAGAAAGGAGCTTCTGTTTCCACAGAGGTTTCTATCAGGGGTGTTGGCACCTGTCGCCGCCTAGGCGACCAGAGCCCAAATGCAGTGGCGGACGCGCAAGCGGCCCCTAGCGCAGTAGCAAACTTCGCTCAGGAGGCTCGTAGCAGCGGACCACAGCCTAACAGCAAAGCTCTTTTTTTTGCAACAAAAACTTGACCTCGGATCGGGTAGGACTACCCGCTGAACTTAAGCATATCAATAAGCGGAGGA
>contig_269
AATGCGATAAGTAATGTGAATTGCAGAATTCAGTGAATCATCGAATCTTTGAACGCACCTTGCGCCCTTTGGTATTCCGAGGGGCATGCCTGTTTGAGTGTCTTGAAAACATCAAACCCACTGGCTTTGCGGTCGGTGCGGTTTGGACTTGGGGGTTCTTTGCTGCCGCTTGCGGTGGCTCCCCTTAAATGAATCGGTCGGGCTTTCGTGTGGCTTGTCCCTTGGCGTTGTATTACCCTCGTCGCTGGACGGCCCGCGTGTTTGCGCCCCTCCTTGACTTGCCTTTGGAGTGGCGGTCAATTGCTTTGTGATCTGACCTCAAATCAGGTAGGACTACCCGCTGAACTTAAGCATATCAATAAGCGGAGGACTGAGAC
>contig_271
AGCGCGAAATGTAGTGTGAATTGCAGAACATTGTGAATCATCGAATCTTTGAACGCACATTGCACCTCTCGTGAGGGAGGTATGCCTGTCTGAGCGTCATCAAAAACCAATGGACCTCTGGGTTCGTGTTGGGCTCCGCATCTGGTGCGTTGCCTCAAAGTCATGGTCTAACCTGTGGACGAGCTCCTTTCGGACCTGCCACCGGCGTGACTCTTGTCTCTGAATTTGACCTCAGATCAGGTAGGAAGACCGCCTGAACTTAAGCATATCAATAAGCGGAGGACTGAGACTCCAAGGCACACAGGGGATAGG
>contig_273
AGTGCGATATGTAGTGCGATTTGCATGAATCTGTGAGTCATCTAATCTTTGAACGCAACTTGCGCCTTTTACGAGGCATGTTTGTTTGAGTGCCGCAATCCTCTGCAGCAATGCGATTTGACTCGTGTCTTTGTTGACCGAGTTTAAACAGAGCTAGAGGATGGTCAGTTTGGACTAGTCCGAGTGCTAAGCATTCTTGGGTCTAGGCTGGATTGCTCATTAAATCTATCTTTATTTTGGCCTCAAATCAAGCAAGACTACCCGCTGAACTTAAGCATATCAATAAGCGGAGGACTGAGACTACCAAGGCACACAGGGGATAGG
>contig_275
[truncated: 133,770 more chars]
